# Supplementary material for: MicroRNA 399 as a potential integrator of photo-response, phosphate homeostasis, and sucrose signaling under long day condition
Source: BMC Plant Biol. 2018 Nov 21;18:290. doi: 10.1186/s12870-018-1460-9 (PMC6249786; doi:10.1186/s12870-018-1460-9)
Supplement: Supplementary file 1 — Primers used in the quantitative real-time RT-PCR analysis. (XLSX 10 kb) [file 12870_2018_1460_MOESM1_ESM.xlsx]

## Sheet: Sheet1
Table S1. Primers used in quantitative real-time RT-PCR analysis.
ID	Primer	Sequence(5'to3')
1	zm018	TAGCCAAGGATGAGCTGCCTG
2	zm023	CGCGTGAAAAGCTAGAACGATTTAC
3	zm024	CGCGTGAACTCGTAGATTAGATGC
4	zm027	CGGTGATAGAAGAGAGTGAGCAC
5	zm032	TTAGGCTCGGGGACTACGGT
6	miR156a	CGTGACAGAAGAGAGTGAGCAC
8	miR159a	CGTTTGGATTGAAGGGAGCTCTG
9	miR167i	CGGATCATGTTGCAGCTTCAC
10	miR169	CAGCCAAGGATGACTTGCCGA
11	miR172a	CGGAGAATCTTGATGATGCTGCA
12	miR390b	CGAAGCTCAGGAGGGATAGCGCC
13	miR393a	TCCAAAGGGATCGCATTGATCT
14	miR398a	GGGGCGAACTGAGAACACATG
15	miR398b	GCGGACTGGGAACACATGAA
16	miR399a-3	TGCCAAAGGAGAATTGCCCTG
17	miR399b	GTGCAGCTCTCCTCTGGCAT
18	miR399d	TGCCAAAGGAGAGCTGCCCT
19	miR399e-5p	GGGCTTCTCTTTCTTGGCAGG
20	miR399j-5	AGGCAGCTCTCCTCTGGCA
21	miR827-3	CGGTTAGATGACCATCAGCAAACA
22	miR827-5	GCGTTTGTTGGTGGTCATTTAACC
23	U6-F	GCTTCGGCAGCACATATACTAAAAT
24	U6-R	CGCTTCACGAATTTGCGTGTCAT
