# Supplementary material for: MicroRNA 399 as a potential integrator of photo-response, phosphate homeostasis, and sucrose signaling under long day condition
Source: BMC Plant Biol. 2018 Nov 21;18:290. doi: 10.1186/s12870-018-1460-9 (PMC6249786; doi:10.1186/s12870-018-1460-9)
Supplement: Supplementary file 2 — MiRNA families identified in the leaves and SAM of the maize H4 and NIL inbred lines. (XLSX 12 kb) [file 12870_2018_1460_MOESM2_ESM.xlsx]

## Sheet: Sheet1
Table S2. MiRNA family identified in the leaf and SAM of H4 and NIL inbred lines.
total miRNA	Leaf	Shoot Apex
zma-miR1432-5p	zma-miR156e-3p	zma-miR156b-3p
zma-miR156a-5p	zma-miR167j-3p	zma-miR156k-5p
zma-miR156b-3p	zma-miR169a-3p	zma-miR159a-5p
zma-miR156b-5p	zma-miR169b-3p	zma-miR159c-3p
zma-miR156c	zma-miR169f-5p	zma-miR159d-3p
zma-miR156d-3p	zma-miR169g	zma-miR160c-3p
zma-miR156d-5p	zma-miR169h	zma-miR162-3p
zma-miR156e-3p	zma-miR169i-5p	zma-miR164a-5p
zma-miR156e-5p	zma-miR169j-3p	zma-miR164b-5p
zma-miR156f-3p	zma-miR169j-5p	zma-miR164c-5p
zma-miR156f-5p	zma-miR169k-5p	zma-miR164d-5p
zma-miR156g-3p	zma-miR171e-5p	zma-miR164g-5p
zma-miR156g-5p	zma-miR171l-3p	zma-miR166a-3p
zma-miR156h-5p	zma-miR171m-3p	zma-miR166a-5p
zma-miR156i-5p	zma-miR171m-5p	zma-miR166b-3p
zma-miR156j-5p	zma-miR172a	zma-miR166b-5p
zma-miR156k-5p	zma-miR172b-3p	zma-miR166c-3p
zma-miR156l-3p	zma-miR172c-3p	zma-miR166c-5p
zma-miR156l-5p	zma-miR172d-3p	zma-miR166d-3p
zma-miR159a-3p	zma-miR393a-3p	zma-miR166d-5p
zma-miR159a-5p	zma-miR393b-5p	zma-miR166e
zma-miR159b-3p	zma-miR393c-3p	zma-miR166f
zma-miR159c-3p	zma-miR394a-5p	zma-miR166g-3p
zma-miR159d-3p	zma-miR394b-5p	zma-miR166h-3p
zma-miR159f-3p	zma-miR395a-3p	zma-miR166i-3p
zma-miR159j-3p	zma-miR395b-3p	zma-miR166j-3p
zma-miR159k-3p	zma-miR395d-3p	zma-miR166k-3p
zma-miR160a-5p	zma-miR395e-3p	zma-miR166k-5p
zma-miR160b-3p	zma-miR395e-5p	zma-miR166l-3p
zma-miR160b-5p	zma-miR395f-3p	zma-miR166m-3p
zma-miR160c-3p	zma-miR395g-3p	zma-miR166m-5p
zma-miR160c-5p	zma-miR395h-3p	zma-miR166n-3p
zma-miR160d-5p	zma-miR395h-5p	zma-miR166n-5p
zma-miR160e	zma-miR395i-3p	zma-miR167a-5p
zma-miR160g-3p	zma-miR395j-3p	zma-miR167b-5p
zma-miR160g-5p	zma-miR395j-5p	zma-miR167c-5p
zma-miR162-3p	zma-miR395n-3p	zma-miR167d-5p
zma-miR164a-5p	zma-miR395n-5p	zma-miR167e-5p
zma-miR164b-5p	zma-miR395p-3p	zma-miR167f-5p
zma-miR164c-5p	zma-miR395p-5p	zma-miR167g-5p
zma-miR164d-5p	zma-miR397b-3p	zma-miR167h-5p
zma-miR164e-5p	zma-miR399a-5p	zma-miR167i-5p
zma-miR164f-5p	zma-miR399b-3p	zma-miR167j-5p
zma-miR164g-5p	zma-miR399d-5p	zma-miR168a-5p
zma-miR166a-3p	zma-miR399f-3p	zma-miR168b-3p
zma-miR166a-5p	zma-miR399f-5p	zma-miR168b-5p
zma-miR166b-3p	zma-miR399g-5p	zma-miR172e
zma-miR166b-5p	zma-miR399h-5p	zma-miR319a-3p
zma-miR166c-3p		zma-miR319b-3p
zma-miR166c-5p		zma-miR319c-3p
zma-miR166d-3p		zma-miR319d-3p
zma-miR166d-5p		zma-miR390a-3p
zma-miR166e		zma-miR390b-3p
zma-miR166f		zma-miR396a-3p
zma-miR166g-3p		zma-miR396b-3p
zma-miR166g-5p		zma-miR396c
zma-miR166h-3p		zma-miR396d
zma-miR166i-3p		zma-miR398a-3p
zma-miR166j-3p		zma-miR398b-3p
zma-miR166k-3p		zma-miR528a-5p
zma-miR166k-5p		zma-miR528b-5p
zma-miR166l-3p		zma-miR529-3p
zma-miR166m-3p
zma-miR166m-5p
zma-miR166n-3p
zma-miR166n-5p
zma-miR167a-5p
zma-miR167b-5p
zma-miR167c-5p
zma-miR167d-5p
zma-miR167e-5p
zma-miR167f-5p
zma-miR167g-5p
zma-miR167h-3p
zma-miR167h-5p
zma-miR167i-3p
zma-miR167i-5p
zma-miR167j-3p
zma-miR167j-5p
zma-miR168a-3p
zma-miR168a-5p
zma-miR168b-3p
zma-miR168b-5p
zma-miR169a-3p
zma-miR169a-5p
zma-miR169b-3p
zma-miR169b-5p
zma-miR169c-3p
zma-miR169c-5p
zma-miR169f-5p
zma-miR169g
zma-miR169h
zma-miR169i-3p
zma-miR169i-5p
zma-miR169j-3p
zma-miR169j-5p
zma-miR169k-3p
zma-miR169k-5p
zma-miR169r-5p
zma-miR171b-3p
zma-miR171d-3p
zma-miR171d-5p
zma-miR171e-3p
zma-miR171e-5p
zma-miR171f-3p
zma-miR171i-3p
zma-miR171j-3p
zma-miR171l-3p
zma-miR171m-3p
zma-miR171m-5p
zma-miR172a
zma-miR172b-3p
zma-miR172b-5p
zma-miR172c-3p
zma-miR172c-5p
zma-miR172d-3p
zma-miR172d-5p
zma-miR172e
zma-miR319a-3p
zma-miR319b-3p
zma-miR319c-3p
zma-miR319d-3p
zma-miR390a-3p
zma-miR390a-5p
zma-miR390b-3p
zma-miR390b-5p
zma-miR393a-3p
zma-miR393a-5p
zma-miR393b-5p
zma-miR393c-3p
zma-miR393c-5p
zma-miR394a-5p
zma-miR394b-5p
zma-miR395a-3p
zma-miR395b-3p
zma-miR395d-3p
zma-miR395e-3p
zma-miR395e-5p
zma-miR395f-3p
zma-miR395g-3p
zma-miR395h-3p
zma-miR395h-5p
zma-miR395i-3p
zma-miR395j-3p
zma-miR395j-5p
zma-miR395n-3p
zma-miR395n-5p
zma-miR395p-3p
zma-miR395p-5p
zma-miR396a-3p
zma-miR396a-5p
zma-miR396b-3p
zma-miR396b-5p
zma-miR396c
zma-miR396d
zma-miR396e-5p
zma-miR396f-3p
zma-miR396f-5p
zma-miR397a-5p
zma-miR397b-3p
zma-miR397b-5p
zma-miR398a-3p
zma-miR398a-5p
zma-miR398b-3p
zma-miR398b-5p
zma-miR399a-3p
zma-miR399a-5p
zma-miR399b-3p
zma-miR399b-5p
zma-miR399c-3p
zma-miR399c-5p
zma-miR399d-3p
zma-miR399d-5p
zma-miR399e-3p
zma-miR399e-5p
zma-miR399f-3p
zma-miR399f-5p
zma-miR399g-5p
zma-miR399h-3p
zma-miR399h-5p
zma-miR399i-3p
zma-miR399i-5p
zma-miR399j-3p
zma-miR399j-5p
zma-miR408a
zma-miR408b-3p
zma-miR408b-5p
zma-miR444a
zma-miR444b
zma-miR528a-3p
zma-miR528a-5p
zma-miR528b-3p
zma-miR528b-5p
zma-miR529-3p
zma-miR529-5p
zma-miR827-3p
zma-miR827-5p
