# Supplementary material for: MicroRNA 399 as a potential integrator of photo-response, phosphate homeostasis, and sucrose signaling under long day condition
Source: BMC Plant Biol. 2018 Nov 21;18:290. doi: 10.1186/s12870-018-1460-9 (PMC6249786; doi:10.1186/s12870-018-1460-9)
Supplement: Supplementary file 3 — Predicted targets of known and novel miRNAs. (XLSX 372 kb) [file 12870_2018_1460_MOESM3_ESM.xlsx]

## Sheet: Sheet2
Table S3. Predict targets of known and novel miRNAs.
parent_gene	miRNA_Acc.	Target_Acc.	Expectation	UPE	miRNA_start	miRNA_end	Target_start	Target_end	miRNA_aligned_fragment	Target_aligned_fragment	Inhibition	Multiplicity	parent_gene	chrom	Target_location
GRMZM2G317338	zma-miR171j-3p	gnl|ZmGDB|GRMZM2G317338_T01	0.5	23.512	1	21	252	272	UGAUUGAGCCGUGCCAAUAUC	GAUAUUGGCGCGGCUCAAUCA	Cleavage	1	GRMZM2G317338	6	2909967..2910502	1
GRMZM2G098800	zma-miR171j-3p	gnl|ZmGDB|GRMZM2G098800_T01	0.5	23.516	1	21	420	440	UGAUUGAGCCGUGCCAAUAUC	GAUAUUGGCGCGGCUCAAUCA	Cleavage	1	GRMZM2G098800	4	153196436..153199541	1
GRMZM2G098800	zma-miR171j-3p	gnl|ZmGDB|GRMZM2G098800_T02	0.5	23.516	1	21	1107	1127	UGAUUGAGCCGUGCCAAUAUC	GAUAUUGGCGCGGCUCAAUCA	Cleavage	1	GRMZM2G098800	4	153196404..153199186	1
AC187788.3_FG008	zma-miR171j-3p	gnl|ZmGDB|AC187788.3_FGT008	1	22.707	1	21	144	164	UGAUUGAGCCGUGCCAAUAUC	GAUAUUGGCGCGGCUCAAUUA	Cleavage	1	AC187788.3_FG008	7	165554811..165555298	-1
GRMZM2G477666	zma-miR171j-3p	gnl|ZmGDB|GRMZM2G477666_T01	2	20.615	1	21	219	239	UGAUUGAGCCGUGCCAAUAUC	GAUAUUGGCGCAGCUCAAUUA	Translation	1	GRMZM2G477666	9	143369964..143371910	-1
GRMZM2G154532	zma-miR2275b-5p	gnl|ZmGDB|GRMZM2G154532_T07	2	18.772	1	21	271	291	AGGAUUAGAGGCAACUGAACC	GGUUUAGUUGUCUCUAGUCUU	Cleavage	1	GRMZM2G154532	3	82052898..82106476	1
GRMZM2G154532	zma-miR2275b-5p	gnl|ZmGDB|GRMZM2G154532_T06	2	18.772	1	21	235	255	AGGAUUAGAGGCAACUGAACC	GGUUUAGUUGUCUCUAGUCUU	Cleavage	1	GRMZM2G154532	3	82052898..82106476	1
GRMZM2G154532	zma-miR2275b-5p	gnl|ZmGDB|GRMZM2G154532_T04	2	18.772	1	21	235	255	AGGAUUAGAGGCAACUGAACC	GGUUUAGUUGUCUCUAGUCUU	Cleavage	1	GRMZM2G154532	3	82052898..82106476	1
GRMZM2G154532	zma-miR2275b-5p	gnl|ZmGDB|GRMZM2G154532_T05	2	18.772	1	21	235	255	AGGAUUAGAGGCAACUGAACC	GGUUUAGUUGUCUCUAGUCUU	Cleavage	1	GRMZM2G154532	3	82052898..82106476	1
GRMZM2G361855	zma-miR2275b-5p	gnl|ZmGDB|GRMZM2G361855_T01	3	15.213	1	20	1244	1263	AGGAUUAGAGGCAACUGAAC	GUUCUGAUGCUUCUAAUCUU	Cleavage	1	GRMZM2G361855	1	99040137..99044070	1
GRMZM5G839744	zma-miR529-3p	gnl|ZmGDB|GRMZM5G839744_T01	1.5	18.225	1	20	45	64	GCUGUACCCUCUCUCUUCUU	AAGGGGAGAGAGGGUGCAGC	Cleavage	1	GRMZM5G839744	10	78452716..78453404	-1
GRMZM2G074103	zma-miR529-3p	gnl|ZmGDB|GRMZM2G074103_T01	3	19.304	1	21	267	287	GCUGUACCCUCUCUCUUCUUC	GGAGAAGAGAGGUGGUACAGA	Translation	1	GRMZM2G074103	8	25343293..25350102	-1
GRMZM5G887672	zma-miR529-3p	gnl|ZmGDB|GRMZM5G887672_T01	3	16.55	1	20	459	478	GCUGUACCCUCUCUCUUCUU	GGGGAGAGAGGGGGUGCAGU	Cleavage	1	GRMZM5G887672	5	64124845..64125660	1
GRMZM2G145905	zma-miR529-3p	gnl|ZmGDB|GRMZM2G145905_T02	3	22.682	1	20	753	772	GCUGUACCCUCUCUCUUCUU	AAGAAGAGAGAGGCAACAGC	Cleavage	1	GRMZM2G145905	8	97466729..97477275	-1
GRMZM2G145905	zma-miR529-3p	gnl|ZmGDB|GRMZM2G145905_T01	3	22.682	1	20	753	772	GCUGUACCCUCUCUCUUCUU	AAGAAGAGAGAGGCAACAGC	Cleavage	1	GRMZM2G145905	8	97466729..97477275	-1
GRMZM2G109405	zma-miR529-3p	gnl|ZmGDB|GRMZM2G109405_T02	3	19.451	1	20	1014	1033	GCUGUACCCUCUCUCUUCUU	AAGAAGAGCGAGGGUACUGU	Cleavage	1	GRMZM2G109405	7	143292623..143296263	1
GRMZM2G109405	zma-miR529-3p	gnl|ZmGDB|GRMZM2G109405_T03	3	19.451	1	20	1014	1033	GCUGUACCCUCUCUCUUCUU	AAGAAGAGCGAGGGUACUGU	Cleavage	1	GRMZM2G109405	7	143292623..143295930	1
GRMZM2G109405	zma-miR529-3p	gnl|ZmGDB|GRMZM2G109405_T01	3	19.451	1	20	1014	1033	GCUGUACCCUCUCUCUUCUU	AAGAAGAGCGAGGGUACUGU	Cleavage	1	GRMZM2G109405	7	143292623..143296263	1
GRMZM5G823673	zma-miR529-3p	gnl|ZmGDB|GRMZM5G823673_T01	3	23.434	1	20	326	345	GCUGUACCCUCUCUCUUCUU	AAGAAGAGACAGAGUACGGU	Translation	1	GRMZM5G823673	2	31493705..31496927	-1
GRMZM2G364566	zma-miR529-3p	gnl|ZmGDB|GRMZM2G364566_T01	2.5	14.969	1	20	769	787	GCUGUACCCUCUCUCUUCUU	AAGAAGA-AGAGGGUGCAGC	Cleavage	1	GRMZM2G364566	3	227121986..227129597	-1
GRMZM2G423139	zma-miR1432-5p	gnl|ZmGDB|GRMZM2G423139_T01	2.5	18.194	1	21	63	83	CUCAGGAGAGAUGACACCGAC	GUCGGUGUCAUCUCUACUGAU	Cleavage	1	GRMZM2G423139	5	2923164..2924447	-1
GRMZM2G097499	zma-miR1432-5p	gnl|ZmGDB|GRMZM2G097499_T01	2.5	17.369	1	20	473	492	CUCAGGAGAGAUGACACCGA	AUGGUGUCAUCUCUUUUGAG	Cleavage	1	GRMZM2G097499	10	120645583..120653004	1
GRMZM2G099036	zma-miR1432-5p	gnl|ZmGDB|GRMZM2G099036_T01	2.5	15.348	1	20	1301	1320	CUCAGGAGAGAUGACACCGA	UUGGUGUAGUUUCUCCUGAG	Cleavage	1	GRMZM2G099036	3	183863367..183868467	1
GRMZM2G157462	zma-miR1432-5p	gnl|ZmGDB|GRMZM2G157462_T01	3	21.863	1	20	1856	1875	CUCAGGAGAGAUGACACCGA	GUGGUGUCAUCACUCUUGAG	Translation	1	GRMZM2G157462	6	115289930..115298874	1
GRMZM5G811223	zma-miR1432-5p	gnl|ZmGDB|GRMZM5G811223_T01	3	21.798	1	20	368	387	CUCAGGAGAGAUGACACCGA	GUGGUGUCAUCACUCUUGAG	Translation	1	GRMZM5G811223	9	1743076..1749011	1
AC208911.3_FG002	zma-miR1432-5p	gnl|ZmGDB|AC208911.3_FGT002	3	13.36	1	20	241	260	CUCAGGAGAGAUGACACCGA	UCGGUGUCGUGUCUCUUGAC	Translation	1	AC208911.3_FG002	3	216281202..216281801	-1
GRMZM2G049608	zma-miR1432-5p	gnl|ZmGDB|GRMZM2G049608_T02	3	20.498	1	20	1820	1839	CUCAGGAGAGAUGACACCGA	UCGGUGUUGUCCUUCUUGAG	Translation	1	GRMZM2G049608	2	29664986..29668921	-1
GRMZM2G131489	zma-miR1432-5p	gnl|ZmGDB|GRMZM2G131489_T01	3	20.171	1	20	467	486	CUCAGGAGAGAUGACACCGA	UCGGUGUUGUUGUUCCUGAG	Translation	1	GRMZM2G131489	7	81930346..81942135	1
GRMZM2G131489	zma-miR1432-5p	gnl|ZmGDB|GRMZM2G131489_T03	3	14.738	1	20	14	33	CUCAGGAGAGAUGACACCGA	UCGGUGUUGUUGUUCCUGAG	Translation	1	GRMZM2G131489	7	81930354..81942092	1
GRMZM2G131489	zma-miR1432-5p	gnl|ZmGDB|GRMZM2G131489_T02	3	14.738	1	20	14	33	CUCAGGAGAGAUGACACCGA	UCGGUGUUGUUGUUCCUGAG	Translation	1	GRMZM2G131489	7	81930346..81942135	1
GRMZM2G040737	zma-miR1432-5p	gnl|ZmGDB|GRMZM2G040737_T01	3	15.596	1	20	2	21	CUCAGGAGAGAUGACACCGA	UCGUUGUUAUCUAUUCUGAG	Cleavage	1	GRMZM2G040737	1	156449839..156450461	1
GRMZM2G105360	zma-miR319b-5p	gnl|ZmGDB|GRMZM2G105360_T01	3	22.339	1	20	148	167	AGAGCGUCCUUCAGUCCACU	GUUGGAUUGAAGGAUGCUCU	Cleavage	1	GRMZM2G105360	2	1915194..1916130	1
GRMZM2G468783	zma-miR319b-5p	gnl|ZmGDB|GRMZM2G468783_T01	3	17.561	1	20	592	611	AGAGCGUCCUUCAGUCCACU	GCUGGAUUGAAGGAUGCUCU	Cleavage	1	GRMZM2G468783	8	157083488..157086077	1
GRMZM2G144020	zma-miR319b-5p	gnl|ZmGDB|GRMZM2G144020_T02	3	24.205	1	20	451	470	AGAGCGUCCUUCAGUCCACU	GCUGGAUUGAAGGAUGCUCU	Cleavage	1	GRMZM2G144020	5	2265546..2268158	-1
AC196428.3_FG003	zma-miR319b-5p	gnl|ZmGDB|AC196428.3_FGT003	3	17.561	1	20	736	755	AGAGCGUCCUUCAGUCCACU	GCUGGAUUGAAGGAUGCUCU	Cleavage	1	AC196428.3_FG003	7	81011648..81013673	-1
AC202158.3_FG001	zma-miR319b-5p	gnl|ZmGDB|AC202158.3_FGT001	3	18.498	1	20	736	755	AGAGCGUCCUUCAGUCCACU	GCUGGAUUGAAGGAUGCUCU	Cleavage	1	AC202158.3_FG001	1	180441194..180442773	-1
GRMZM2G144020	zma-miR319b-5p	gnl|ZmGDB|GRMZM2G144020_T01	3	24.205	1	20	562	581	AGAGCGUCCUUCAGUCCACU	GCUGGAUUGAAGGAUGCUCU	Cleavage	1	GRMZM2G144020	5	2265218..2268167	-1
GRMZM2G411448	zma-miR319b-5p	gnl|ZmGDB|GRMZM2G411448_T01	3	14.508	1	20	844	863	AGAGCGUCCUUCAGUCCACU	GCUGGAUUGAAGGAUGCUCU	Cleavage	1	GRMZM2G411448	8	115487162..115492859	-1
GRMZM2G415882	zma-miR319b-5p	gnl|ZmGDB|GRMZM2G415882_T01	3	19.381	1	20	871	890	AGAGCGUCCUUCAGUCCACU	GCUGGAUUGAAGGAUGCUCU	Cleavage	1	GRMZM2G415882	8	150005990..150009326	-1
GRMZM2G371935	zma-miR319b-5p	gnl|ZmGDB|GRMZM2G371935_T01	3	21.45	1	20	403	422	AGAGCGUCCUUCAGUCCACU	GCUGGAUUGAAGGAUGCUCU	Cleavage	1	GRMZM2G371935	5	6899384..6903751	-1
AC209074.3_FG007	zma-miR319b-5p	gnl|ZmGDB|AC209074.3_FGT007	3	18.329	1	20	607	626	AGAGCGUCCUUCAGUCCACU	GUUGGAUUGAAGGAUGCUCU	Cleavage	1	AC209074.3_FG007	8	164924251..164928829	-1
GRMZM2G459811	zma-miR319b-5p	gnl|ZmGDB|GRMZM2G459811_T03	3	22.565	1	20	562	581	AGAGCGUCCUUCAGUCCACU	GCUGGAUUGAAGGAUGCUCU	Cleavage	1	GRMZM2G459811	1	293793122..293796213	1
GRMZM2G459811	zma-miR319b-5p	gnl|ZmGDB|GRMZM2G459811_T02	3	22.565	1	20	562	581	AGAGCGUCCUUCAGUCCACU	GCUGGAUUGAAGGAUGCUCU	Cleavage	1	GRMZM2G459811	1	293793122..293796213	1
GRMZM2G543205	zma-miR319b-5p	gnl|ZmGDB|GRMZM2G543205_T01	3	18.594	1	20	688	707	AGAGCGUCCUUCAGUCCACU	GCUGGAUUGAAGGAUGCUCU	Cleavage	1	GRMZM2G543205	1	150784380..150788703	-1
GRMZM2G320366	zma-miR166a-5p	gnl|ZmGDB|GRMZM2G320366_T01	3	16.082	1	21	54	74	GGAAUGUUGUCUGGCUCGGGG	UUCUGAGUCGGACAACAUUUU	Cleavage	1	GRMZM2G320366	7	57376467..57382423	1
GRMZM2G320366	zma-miR166a-5p	gnl|ZmGDB|GRMZM2G320366_T03	3	16.082	1	21	54	74	GGAAUGUUGUCUGGCUCGGGG	UUCUGAGUCGGACAACAUUUU	Cleavage	1	GRMZM2G320366	7	57376467..57381926	1
GRMZM2G495837	zma-miR166a-5p	gnl|ZmGDB|GRMZM2G495837_T01	2.5	8.913	1	21	448	468	GGAAUGUUGUCUGGCUCGGGG	UUUCGAGACAGACAACAUUUC	Cleavage	1	GRMZM2G495837	7	68313629..68317632	1
GRMZM2G137820	zma-miR166a-5p	gnl|ZmGDB|GRMZM2G137820_T03	2.5	9.639	1	21	334	354	GGAAUGUUGUCUGGCUCGGGG	UUUCGAGACAGACAACAUUUC	Cleavage	1	GRMZM2G137820	6	128663003..128666516	1
GRMZM2G326851	zma-miR166a-5p	gnl|ZmGDB|GRMZM2G326851_T01	3	22.56	1	21	1010	1030	GGAAUGUUGUCUGGCUCGGGG	CUUCGAGCCAGGCCACGUUCC	Cleavage	1	GRMZM2G326851	10	125298128..125300187	1
GRMZM2G134903	zma-miR166a-5p	gnl|ZmGDB|GRMZM2G134903_T01	3	17.264	1	21	930	950	GGAAUGUUGUCUGGCUCGGGG	UCUUGAGCCAGACGAUGUUUC	Cleavage	1	GRMZM2G134903	5	34584610..34589024	-1
GRMZM2G137820	zma-miR166a-5p	gnl|ZmGDB|GRMZM2G137820_T02	2.5	9.639	1	21	334	354	GGAAUGUUGUCUGGCUCGGGG	UUUCGAGACAGACAACAUUUC	Cleavage	1	GRMZM2G137820	6	128663003..128669641	1
GRMZM2G131793	zma-miR166a-5p	gnl|ZmGDB|GRMZM2G131793_T01	3	16.203	1	21	762	782	GGAAUGUUGUCUGGCUCGGGG	UUCUGAGUCGGACAACAUUUU	Cleavage	1	GRMZM2G131793	2	147618366..147625222	1
GRMZM2G110198	zma-miR166a-5p	gnl|ZmGDB|GRMZM2G110198_T02	3	18.458	1	20	723	742	GGAAUGUUGUCUGGCUCGGG	ACCGGACCAGACAAUAUUCC	Cleavage	1	GRMZM2G110198	1	115405246..115408968	1
GRMZM2G110198	zma-miR166a-5p	gnl|ZmGDB|GRMZM2G110198_T03	3	18.458	1	20	864	883	GGAAUGUUGUCUGGCUCGGG	ACCGGACCAGACAAUAUUCC	Cleavage	1	GRMZM2G110198	1	115405246..115408935	1
GRMZM2G110198	zma-miR166a-5p	gnl|ZmGDB|GRMZM2G110198_T01	3	18.458	1	20	1113	1132	GGAAUGUUGUCUGGCUCGGG	ACCGGACCAGACAAUAUUCC	Cleavage	1	GRMZM2G110198	1	115405246..115408968	1
GRMZM2G110198	zma-miR166a-5p	gnl|ZmGDB|GRMZM2G110198_T04	3	18.458	1	20	1170	1189	GGAAUGUUGUCUGGCUCGGG	ACCGGACCAGACAAUAUUCC	Cleavage	1	GRMZM2G110198	1	115405246..115408935	1
GRMZM2G173532	zma-miR166a-5p	gnl|ZmGDB|GRMZM2G173532_T01	3	14.41	1	21	124	144	GGAAUGUUGUCUGGCUCGGGG	UUCCGUGACAGACAACAUUUC	Cleavage	1	GRMZM2G173532	6	140990614..140992161	1
GRMZM2G457911	zma-miR166a-5p	gnl|ZmGDB|GRMZM2G457911_T01	3	15.87	1	21	160	180	GGAAUGUUGUCUGGCUCGGGG	UUCCGUGACAGACAACAUUUC	Cleavage	1	GRMZM2G457911	3	59204810..59206370	1
GRMZM2G047628	zma-miR166a-5p	gnl|ZmGDB|GRMZM2G047628_T01	3	13.263	1	21	232	252	GGAAUGUUGUCUGGCUCGGGG	UUCCGUGACAGACAACAUUUC	Cleavage	1	GRMZM2G047628	1	278440820..278442793	-1
GRMZM2G320399	zma-miR166a-5p	gnl|ZmGDB|GRMZM2G320399_T01	3	15.449	1	20	883	902	GGAAUGUUGUCUGGCUCGGG	UCCGGCCCAGAUAACAUUUC	Cleavage	1	GRMZM2G320399	6	162682754..162690139	1
AC233904.1_FG002	zma-miR166a-5p	gnl|ZmGDB|AC233904.1_FGT002	3	14.411	1	21	556	576	GGAAUGUUGUCUGGCUCGGGG	UUCCGUGACAGACAACAUUUC	Cleavage	1	AC233904.1_FG002	3	145213022..145219187	-1
GRMZM2G460544	zma-miR529-5p	gnl|ZmGDB|GRMZM2G460544_T01	1.5	20.315	1	20	844	863	AGAAGAGAGAGAGUACAGCC	AGCUGUGCUCUCUCUCUUCU	Cleavage	1	GRMZM2G460544	4	199278823..199283117	-1
GRMZM2G160917	zma-miR529-5p	gnl|ZmGDB|GRMZM2G160917_T02	1.5	22.123	1	20	811	830	AGAAGAGAGAGAGUACAGCC	AGCUGUGCUCUCUCUCUUCU	Cleavage	1	GRMZM2G160917	1	188182145..188185970	-1
GRMZM2G160917	zma-miR529-5p	gnl|ZmGDB|GRMZM2G160917_T03	1.5	22.123	1	20	808	827	AGAAGAGAGAGAGUACAGCC	AGCUGUGCUCUCUCUCUUCU	Cleavage	1	GRMZM2G160917	1	188182145..188185970	-1
GRMZM2G126018	zma-miR529-5p	gnl|ZmGDB|GRMZM2G126018_T02	1.5	13.378	1	20	775	794	AGAAGAGAGAGAGUACAGCC	AGCUGUGCUCUCUCUCUUCU	Cleavage	1	GRMZM2G126018	2	189838915..189842817	-1
GRMZM2G126018	zma-miR529-5p	gnl|ZmGDB|GRMZM2G126018_T01	1.5	13.378	1	20	775	794	AGAAGAGAGAGAGUACAGCC	AGCUGUGCUCUCUCUCUUCU	Cleavage	1	GRMZM2G126018	2	189838793..189842695	-1
GRMZM2G307588	zma-miR529-5p	gnl|ZmGDB|GRMZM2G307588_T01	1.5	15.565	1	20	760	779	AGAAGAGAGAGAGUACAGCC	AGCUGUGCUCUCUCUCUUCU	Cleavage	1	GRMZM2G307588	7	133170018..133173665	-1
GRMZM5G878561	zma-miR529-5p	gnl|ZmGDB|GRMZM5G878561_T01	2.5	19.107	1	20	946	965	AGAAGAGAGAGAGUACAGCC	AACUGUGCUCUCUCUCUUCU	Cleavage	1	GRMZM5G878561	3	159377754..159382446	-1
GRMZM2G061734	zma-miR529-5p	gnl|ZmGDB|GRMZM2G061734_T01	2	16.043	1	21	936	956	AGAAGAGAGAGAGUACAGCCU	GGAUUGUGCUCUCUCUCUUCU	Cleavage	1	GRMZM2G061734	2	192157754..192162802	1
GRMZM2G371033	zma-miR529-5p	gnl|ZmGDB|GRMZM2G371033_T01	2.5	19.059	1	20	586	605	AGAAGAGAGAGAGUACAGCC	AACUGUGCUCUCUCUCUUCU	Cleavage	1	GRMZM2G371033	8	161522745..161525837	-1
GRMZM5G806833	zma-miR529-5p	gnl|ZmGDB|GRMZM5G806833_T01	2	15.654	1	21	423	443	AGAAGAGAGAGAGUACAGCCU	GGAUUGUGCUCUCUCUCUUCU	Cleavage	1	GRMZM5G806833	7	136328788..136330155	-1
GRMZM2G461936	zma-miR529-5p	gnl|ZmGDB|GRMZM2G461936_T02	3	15.057	1	21	2451	2471	AGAAGAGAGAGAGUACAGCCU	GGUCUGUAUUUUCUCUUUUUU	Cleavage	1	GRMZM2G461936	5	13600503..13607277	1
GRMZM2G133428	zma-miR529-5p	gnl|ZmGDB|GRMZM2G133428_T01	2.5	22.382	1	20	610	629	AGAAGAGAGAGAGUACAGCC	GGCUGUUUUCUCUUUCUUUU	Cleavage	1	GRMZM2G133428	3	159817015..159819103	1
GRMZM2G414805	zma-miR529-5p	gnl|ZmGDB|GRMZM2G414805_T03	2.5	24.274	1	20	1066	1085	AGAAGAGAGAGAGUACAGCC	GGGCGUGCUCUCUCUCUUCU	Cleavage	1	GRMZM2G414805	5	58055908..58059688	-1
GRMZM2G414805	zma-miR529-5p	gnl|ZmGDB|GRMZM2G414805_T04	2.5	24.274	1	20	1066	1085	AGAAGAGAGAGAGUACAGCC	GGGCGUGCUCUCUCUCUUCU	Cleavage	1	GRMZM2G414805	5	58055908..58059688	-1
GRMZM2G414805	zma-miR529-5p	gnl|ZmGDB|GRMZM2G414805_T07	2.5	24.274	1	20	394	413	AGAAGAGAGAGAGUACAGCC	GGGCGUGCUCUCUCUCUUCU	Cleavage	1	GRMZM2G414805	5	58055908..58059630	-1
GRMZM2G414805	zma-miR529-5p	gnl|ZmGDB|GRMZM2G414805_T01	2.5	24.274	1	20	394	413	AGAAGAGAGAGAGUACAGCC	GGGCGUGCUCUCUCUCUUCU	Cleavage	1	GRMZM2G414805	5	58055908..58060567	-1
GRMZM2G058478	zma-miR529-5p	gnl|ZmGDB|GRMZM2G058478_T01	3	11.748	1	21	69	89	AGAAGAGAGAGAGUACAGCCU	GGUUUGUAUUUUCUUUCUUCU	Cleavage	1	GRMZM2G058478	5	121173701..121174072	-1
GRMZM2G583189	zma-miR529-5p	gnl|ZmGDB|GRMZM2G583189_T01	3	20.215	1	21	58	78	AGAAGAGAGAGAGUACAGCCU	GGGCUGUGCUCCCUCUCUCCU	Translation	1	GRMZM2G583189	6	5370396..5370522	1
GRMZM2G583183	zma-miR529-5p	gnl|ZmGDB|GRMZM2G583183_T01	3	20.597	1	21	55	75	AGAAGAGAGAGAGUACAGCCU	GGGCUGUGCUCCCUCUCUCCU	Translation	1	GRMZM2G583183	6	5349939..5350064	1
AC191949.3_FG002	zma-miR529-5p	gnl|ZmGDB|AC191949.3_FGT002	3	16.891	1	20	991	1010	AGAAGAGAGAGAGUACAGCC	GGCUCUACUCUUGCUUUUCU	Cleavage	1	AC191949.3_FG002	3	23585236..23586877	1
GRMZM2G489050	zma-miR529-5p	gnl|ZmGDB|GRMZM2G489050_T01	3	14.918	1	20	63	82	AGAAGAGAGAGAGUACAGCC	AGCUCUAUUUUCUCUCUUCU	Cleavage	1	GRMZM2G489050	9	134386085..134386176	-1
GRMZM2G423994	zma-miR529-5p	gnl|ZmGDB|GRMZM2G423994_T01	3	18.504	1	20	39	58	AGAAGAGAGAGAGUACAGCC	GGAUGAGCUCUUUCUCUUCU	Cleavage	1	GRMZM2G423994	7	29021568..29023267	-1
GRMZM2G420988	zma-miR395c-5p	gnl|ZmGDB|GRMZM2G420988_T01	1.5	14.876	1	20	245	264	GUUCCCUGCAAACACUUCAC	GUGAAGUGUUUGGAGGGAAU	Cleavage	1	GRMZM2G420988	9	43679893..43682735	-1
GRMZM2G476841	zma-miR395c-5p	gnl|ZmGDB|GRMZM2G476841_T01	3	24.681	1	21	19	39	GUUCCCUGCAAACACUUCACC	GGUGAAGCGGAUGCAGGGAAC	Translation	1	GRMZM2G476841	1	159207070..159208956	-1
GRMZM2G416652	zma-miR159k-3p	gnl|ZmGDB|GRMZM2G416652_T01	1	20.367	1	20	798	817	UUUGGAUUGAAGGGAGCUCU	CGAGCUCCCUUCAAUCCAAA	Cleavage	1	GRMZM2G416652	9	90038076..90047250	-1
GRMZM2G416652	zma-miR159k-3p	gnl|ZmGDB|GRMZM2G416652_T02	1	20.367	1	20	798	817	UUUGGAUUGAAGGGAGCUCU	CGAGCUCCCUUCAAUCCAAA	Cleavage	1	GRMZM2G416652	9	90038338..90047250	-1
GRMZM2G167088	zma-miR159k-3p	gnl|ZmGDB|GRMZM2G167088_T01	1	20.367	1	20	798	817	UUUGGAUUGAAGGGAGCUCU	CGAGCUCCCUUCAAUCCAAA	Cleavage	1	GRMZM2G167088	9	90079570..90086572	-1
GRMZM2G423833	zma-miR159k-3p	gnl|ZmGDB|GRMZM2G423833_T01	1.5	16.255	1	21	905	925	UUUGGAUUGAAGGGAGCUCUG	CAGAGAUCCCUUCGAUCCAAA	Cleavage	1	GRMZM2G423833	6	89138035..89141019	-1
GRMZM2G004090	zma-miR159k-3p	gnl|ZmGDB|GRMZM2G004090_T01	1.5	20.447	1	20	798	817	UUUGGAUUGAAGGGAGCUCU	CGAGCUCCCUUCAGUCCAAA	Cleavage	1	GRMZM2G004090	9	90125460..90132277	-1
GRMZM2G093789	zma-miR159k-3p	gnl|ZmGDB|GRMZM2G093789_T01	2	17.64	1	21	872	892	UUUGGAUUGAAGGGAGCUCUG	CAGAGAUUCCUUCGAUCCAAA	Cleavage	1	GRMZM2G093789	6	89240540..89253660	-1
GRMZM2G075064	zma-miR159k-3p	gnl|ZmGDB|GRMZM2G075064_T01	2	18.026	1	21	617	637	UUUGGAUUGAAGGGAGCUCUG	CGGAGAUCCCUUCGAUCCAAA	Cleavage	1	GRMZM2G075064	6	102317765..102320107	-1
AC209015.3_FG004	zma-miR159k-3p	gnl|ZmGDB|AC209015.3_FGT004	2	13.983	1	21	328	348	UUUGGAUUGAAGGGAGCUCUG	CGGAGAUCCCUUCGAUCCAAA	Cleavage	1	AC209015.3_FG004	6	102323695..102324231	-1
GRMZM2G139688	zma-miR159k-3p	gnl|ZmGDB|GRMZM2G139688_T01	2.5	17.184	1	21	977	997	UUUGGAUUGAAGGGAGCUCUG	UGGAGCUCCCUUCACUCCAAG	Cleavage	1	GRMZM2G139688	3	187002242..187006264	-1
GRMZM2G028054	zma-miR159k-3p	gnl|ZmGDB|GRMZM2G028054_T02	2	16.122	1	21	971	991	UUUGGAUUGAAGGGAGCUCUG	UGGAGCCCCCUUCAGUCCAAA	Cleavage	1	GRMZM2G028054	8	171172099..171175888	-1
GRMZM2G028054	zma-miR159k-3p	gnl|ZmGDB|GRMZM2G028054_T03	2	16.122	1	21	971	991	UUUGGAUUGAAGGGAGCUCUG	UGGAGCCCCCUUCAGUCCAAA	Cleavage	1	GRMZM2G028054	8	171172099..171175888	-1
GRMZM2G028054	zma-miR159k-3p	gnl|ZmGDB|GRMZM2G028054_T01	2	16.122	1	21	971	991	UUUGGAUUGAAGGGAGCUCUG	UGGAGCCCCCUUCAGUCCAAA	Cleavage	1	GRMZM2G028054	8	171172057..171175888	-1
AC204352.3_FG012	zma-miR159k-3p	gnl|ZmGDB|AC204352.3_FGT012	2.5	20.466	1	21	650	670	UUUGGAUUGAAGGGAGCUCUG	CAGAGCACCCUUCAAGCCAAA	Cleavage	1	AC204352.3_FG012	6	156830401..156831790	-1
GRMZM2G046443	zma-miR159k-3p	gnl|ZmGDB|GRMZM2G046443_T01	2	24.756	1	21	292	312	UUUGGAUUGAAGGGAGCUCUG	UGGAGCUCCAUUCGAUCCAAA	Cleavage	1	GRMZM2G046443	1	190313406..190314657	1
GRMZM2G376684	zma-miR159k-3p	gnl|ZmGDB|GRMZM2G376684_T01	2	13.939	1	21	764	784	UUUGGAUUGAAGGGAGCUCUG	UGGAGAUCCCUUCGAUCCAAA	Cleavage	1	GRMZM2G376684	6	102313193..102315769	-1
GRMZM2G070523	zma-miR159k-3p	gnl|ZmGDB|GRMZM2G070523_T01	3	16.911	1	21	869	889	UUUGGAUUGAAGGGAGCUCUG	UGGAGCUCCCUUCAAACCAAU	Cleavage	1	GRMZM2G070523	5	20197754..20200691	-1
GRMZM2G070523	zma-miR159k-3p	gnl|ZmGDB|GRMZM2G070523_T03	3	16.911	1	21	869	889	UUUGGAUUGAAGGGAGCUCUG	UGGAGCUCCCUUCAAACCAAU	Cleavage	1	GRMZM2G070523	5	20197986..20200588	-1
GRMZM2G070523	zma-miR159k-3p	gnl|ZmGDB|GRMZM2G070523_T02	3	16.911	1	21	869	889	UUUGGAUUGAAGGGAGCUCUG	UGGAGCUCCCUUCAAACCAAU	Cleavage	1	GRMZM2G070523	5	20199067..20200640	-1
GRMZM2G038195	zma-miR159k-3p	gnl|ZmGDB|GRMZM2G038195_T02	3	16.182	1	21	841	861	UUUGGAUUGAAGGGAGCUCUG	CAGAACUUCCUUCAAUUCAAC	Cleavage	1	GRMZM2G038195	4	230556482..230569470	1
GRMZM2G038195	zma-miR159k-3p	gnl|ZmGDB|GRMZM2G038195_T01	3	16.182	1	21	841	861	UUUGGAUUGAAGGGAGCUCUG	CAGAACUUCCUUCAAUUCAAC	Cleavage	1	GRMZM2G038195	4	230556470..230569433	1
GRMZM2G085550	zma-miR159k-3p	gnl|ZmGDB|GRMZM2G085550_T02	3	19.999	1	21	488	508	UUUGGAUUGAAGGGAGCUCUG	CGGAGCCCCCUUCAAACCAAA	Cleavage	1	GRMZM2G085550	3	3558092..3560574	1
GRMZM2G333337	zma-miR159k-3p	gnl|ZmGDB|GRMZM2G333337_T02	3	17	1	21	258	278	UUUGGAUUGAAGGGAGCUCUG	CAGACCUCCUUCUAAUCCAAA	Translation	1	GRMZM2G333337	7	2722126..2730093	1
GRMZM2G503279	zma-miR159k-3p	gnl|ZmGDB|GRMZM2G503279_T01	3	23.924	1	20	103	122	UUUGGAUUGAAGGGAGCUCU	GGAGCACCCUUCAGUCCAAC	Cleavage	1	GRMZM2G503279	8	148276552..148277605	1
GRMZM2G078124	zma-miR169k-5p	gnl|ZmGDB|GRMZM2G078124_T01	0	18.351	1	21	282	302	UAGCCAAGGAUGACUUGCCUG	CAGGCAAGUCAUCCUUGGCUA	Cleavage	1	GRMZM2G078124	2	192698625..192701211	-1
GRMZM2G325350	zma-miR171l-5p	gnl|ZmGDB|GRMZM2G325350_T01	3	16.876	1	20	1155	1174	UAUUGGCGUGCCUCAAUCCG	UGUAUUGAGGUAUGCCAAUG	Cleavage	1	GRMZM2G325350	8	107494787..107496337	-1
GRMZM5G804203	zma-miR160f-3p	gnl|ZmGDB|GRMZM5G804203_T01	2.5	22.098	1	21	100	120	GCGUGCGAGGUGCCAGGCAUG	CGUGCUUGGCAGCUCGCGCGC	Translation	1	GRMZM5G804203	5	173569280..173569669	1
AC213658.3_FG002	zma-miR160f-3p	gnl|ZmGDB|AC213658.3_FGT002	3	23.963	1	21	67	87	GCGUGCGAGGUGCCAGGCAUG	CGUGUUUGGCAGCUCGCGCGC	Translation	1	AC213658.3_FG002	7	22192528..22192800	-1
GRMZM2G109987	zma-miR166a-3p	gnl|ZmGDB|GRMZM2G109987_T04	2	24.232	1	20	573	592	UCGGACCAGGCUUCAUUCCC	UGGGAUGAAGCCUGGUCCGG	Cleavage	1	GRMZM2G109987	9	154645740..154650601	-1
GRMZM2G042250	zma-miR166a-3p	gnl|ZmGDB|GRMZM2G042250_T04	2	23.534	1	20	564	583	UCGGACCAGGCUUCAUUCCC	UGGGAUGAAGCCUGGUCCGG	Cleavage	1	GRMZM2G042250	1	2793728..2798869	1
GRMZM2G469551	zma-miR166a-3p	gnl|ZmGDB|GRMZM2G469551_T02	2	19.005	1	20	543	562	UCGGACCAGGCUUCAUUCCC	UGGGAUGAAGCCUGGUCCGG	Cleavage	1	GRMZM2G469551	1	230535887..230547084	-1
GRMZM2G003509	zma-miR166a-3p	gnl|ZmGDB|GRMZM2G003509_T02	2	21.178	1	20	45	64	UCGGACCAGGCUUCAUUCCC	UGGGAUGAAGCCUGGUCCGG	Cleavage	1	GRMZM2G003509	1	173233523..173239064	-1
GRMZM2G109987	zma-miR166a-3p	gnl|ZmGDB|GRMZM2G109987_T01	2	24.232	1	20	573	592	UCGGACCAGGCUUCAUUCCC	UGGGAUGAAGCCUGGUCCGG	Cleavage	1	GRMZM2G109987	9	154642336..154650601	-1
GRMZM2G109987	zma-miR166a-3p	gnl|ZmGDB|GRMZM2G109987_T03	2	24.232	1	20	573	592	UCGGACCAGGCUUCAUUCCC	UGGGAUGAAGCCUGGUCCGG	Cleavage	1	GRMZM2G109987	9	154642336..154650601	-1
GRMZM2G469551	zma-miR166a-3p	gnl|ZmGDB|GRMZM2G469551_T01	2	19.005	1	20	543	562	UCGGACCAGGCUUCAUUCCC	UGGGAUGAAGCCUGGUCCGG	Cleavage	1	GRMZM2G469551	1	230535106..230547084	-1
GRMZM2G042250	zma-miR166a-3p	gnl|ZmGDB|GRMZM2G042250_T02	2	23.534	1	20	564	583	UCGGACCAGGCUUCAUUCCC	UGGGAUGAAGCCUGGUCCGG	Cleavage	1	GRMZM2G042250	1	2793950..2800638	1
GRMZM2G042250	zma-miR166a-3p	gnl|ZmGDB|GRMZM2G042250_T01	2	23.534	1	20	564	583	UCGGACCAGGCUUCAUUCCC	UGGGAUGAAGCCUGGUCCGG	Cleavage	1	GRMZM2G042250	1	2793728..2800641	1
GRMZM2G109987	zma-miR166a-3p	gnl|ZmGDB|GRMZM2G109987_T02	2	24.232	1	20	573	592	UCGGACCAGGCUUCAUUCCC	UGGGAUGAAGCCUGGUCCGG	Cleavage	1	GRMZM2G109987	9	154642336..154650601	-1
GRMZM2G109987	zma-miR166a-3p	gnl|ZmGDB|GRMZM2G109987_T05	2	24.232	1	20	573	592	UCGGACCAGGCUUCAUUCCC	UGGGAUGAAGCCUGGUCCGG	Cleavage	1	GRMZM2G109987	9	154642733..154649986	-1
GRMZM2G003509	zma-miR166a-3p	gnl|ZmGDB|GRMZM2G003509_T01	2	21.036	1	20	588	607	UCGGACCAGGCUUCAUUCCC	UGGGAUGAAGCCUGGUCCGG	Cleavage	1	GRMZM2G003509	1	173233037..173239064	-1
AC187157.4_FG005	zma-miR166a-3p	gnl|ZmGDB|AC187157.4_FGT005	2	23.173	1	20	564	583	UCGGACCAGGCUUCAUUCCC	CGGGAUGAAGCCUGGUCCGG	Cleavage	1	AC187157.4_FG005	8	22640866..22645283	-1
GRMZM2G042250	zma-miR166a-3p	gnl|ZmGDB|GRMZM2G042250_T03	2	23.534	1	20	564	583	UCGGACCAGGCUUCAUUCCC	UGGGAUGAAGCCUGGUCCGG	Cleavage	1	GRMZM2G042250	1	2793728..2800614	1
GRMZM2G178102	zma-miR166a-3p	gnl|ZmGDB|GRMZM2G178102_T01	2	20.931	1	20	882	901	UCGGACCAGGCUUCAUUCCC	UGGGAUGAAGCCUGGUCCGG	Cleavage	1	GRMZM2G178102	3	123263423..123270240	-1
GRMZM2G006062	zma-miR166a-3p	gnl|ZmGDB|GRMZM2G006062_T01	2.5	22.975	1	20	108	127	UCGGACCAGGCUUCAUUCCC	UGGGAUGAAGCUUGGUCCGG	Cleavage	1	GRMZM2G006062	4	169430032..169431340	1
AC208827.3_FG002	zma-miR166a-3p	gnl|ZmGDB|AC208827.3_FGT002	2	16.209	1	20	268	287	UCGGACCAGGCUUCAUUCCC	AGGAAUGCAGCCUGGUCCGA	Cleavage	1	AC208827.3_FG002	10	47167600..47168316	-1
GRMZM2G552083	zma-miR166a-3p	gnl|ZmGDB|GRMZM2G552083_T01	2.5	19.564	1	20	546	565	UCGGACCAGGCUUCAUUCCC	UGGGAUGGAGCCUGGUCCGG	Cleavage	1	GRMZM2G552083	10	142904755..142908069	1
GRMZM2G336718	zma-miR166a-3p	gnl|ZmGDB|GRMZM2G336718_T01	2.5	19.552	1	20	45	64	UCGGACCAGGCUUCAUUCCC	UGGGAUGGAGCCUGGUCCGG	Cleavage	1	GRMZM2G336718	10	102279782..102283839	1
GRMZM2G123644	zma-miR166a-3p	gnl|ZmGDB|GRMZM2G123644_T01	2.5	19.564	1	20	546	565	UCGGACCAGGCUUCAUUCCC	UGGGAUGGAGCCUGGUCCGG	Cleavage	1	GRMZM2G123644	10	71608833..71613973	1
GRMZM2G038198	zma-miR166a-3p	gnl|ZmGDB|GRMZM2G038198_T01	3	17.689	1	20	486	505	UCGGACCAGGCUUCAUUCCC	UGAGAUGAAGCCUGGUCCGG	Cleavage	1	GRMZM2G038198	10	39623082..39627688	-1
GRMZM5G897556	zma-miR166a-3p	gnl|ZmGDB|GRMZM5G897556_T01	2.5	23.965	1	20	254	273	UCGGACCAGGCUUCAUUCCC	GGGGAACAAGCCUGGUCCGA	Cleavage	1	GRMZM5G897556	6	7506596..7507790	-1
GRMZM2G499154	zma-miR166a-3p	gnl|ZmGDB|GRMZM2G499154_T01	2.5	19.184	1	20	1129	1148	UCGGACCAGGCUUCAUUCCC	GGGGAACAAGCCUGGUCCGA	Cleavage	1	GRMZM2G499154	2	179016240..179019876	1
AC208837.3_FG003	zma-miR166a-3p	gnl|ZmGDB|AC208837.3_FGT003	3	20.35	1	20	78	97	UCGGACCAGGCUUCAUUCCC	GGGAAUGGAGCAAGGUCUGA	Translation	1	AC208837.3_FG003	9	130244197..130244475	-1
GRMZM2G430224	zma-miR160a-3p	gnl|ZmGDB|GRMZM2G430224_T01	3	16.871	1	21	309	329	GCGUGCAAGGGGCCAAGCAUG	CAUGCUCCGCUCCUUGUACGC	Cleavage	1	GRMZM2G430224	5	145334846..145337513	-1
AC205552.3_FG003	zma-miR160a-3p	gnl|ZmGDB|AC205552.3_FGT003	3	16.871	1	21	309	329	GCGUGCAAGGGGCCAAGCAUG	CAUGCUCCGCUCCUUGUACGC	Cleavage	1	AC205552.3_FG003	4	135373558..135374737	1
GRMZM2G149211	zma-miR160a-3p	gnl|ZmGDB|GRMZM2G149211_T01	3	17.879	1	20	799	818	GCGUGCAAGGGGCCAAGCAU	AUGCUAGGUGCCUUGCAUGC	Translation	1	GRMZM2G149211	8	114426296..114431050	-1
GRMZM2G035298	zma-miR160a-3p	gnl|ZmGDB|GRMZM2G035298_T02	3	17.717	1	20	799	818	GCGUGCAAGGGGCCAAGCAU	AUGCUAGGUGCCUUGCAUGC	Translation	1	GRMZM2G035298	6	144337071..144376854	-1
AC207672.2_FG007	zma-miR528a-3p	gnl|ZmGDB|AC207672.2_FGT007	2.5	24.93	1	21	503	523	CCUGUGCCUGCCUCUUCCAUU	GAUGGGGGAUGCAGGCACGGG	Cleavage	1	AC207672.2_FG007	2	59736685..59737230	1
GRMZM2G335146	zma-miR528a-3p	gnl|ZmGDB|GRMZM2G335146_T01	2.5	17.929	1	21	250	270	CCUGUGCCUGCCUCUUCCAUU	AAUGGAGGACGGAGGCACAGG	Translation	1	GRMZM2G335146	2	163938643..163939749	-1
AC197595.3_FG001	zma-miR528a-3p	gnl|ZmGDB|AC197595.3_FGT001	2	20.469	1	20	66	85	CCUGUGCCUGCCUCUUCCAU	AUGGAAGAAGAAGGCACAGG	Translation	1	AC197595.3_FG001	3	124134487..124134855	-1
GRMZM2G145101	zma-miR528a-3p	gnl|ZmGDB|GRMZM2G145101_T01	3	12.671	1	21	60	80	CCUGUGCCUGCCUCUUCCAUU	AAUAGAUGAGGUAGGCGCAGG	Cleavage	1	GRMZM2G145101	7	127586628..127591964	-1
GRMZM2G145101	zma-miR528a-3p	gnl|ZmGDB|GRMZM2G145101_T04	3	12.283	1	21	231	251	CCUGUGCCUGCCUCUUCCAUU	AAUAGAUGAGGUAGGCGCAGG	Cleavage	1	GRMZM2G145101	7	127586628..127591291	-1
GRMZM2G145101	zma-miR528a-3p	gnl|ZmGDB|GRMZM2G145101_T03	3	12.283	1	21	231	251	CCUGUGCCUGCCUCUUCCAUU	AAUAGAUGAGGUAGGCGCAGG	Cleavage	1	GRMZM2G145101	7	127586280..127591291	-1
GRMZM2G145101	zma-miR528a-3p	gnl|ZmGDB|GRMZM2G145101_T02	3	12.208	1	21	291	311	CCUGUGCCUGCCUCUUCCAUU	AAUAGAUGAGGUAGGCGCAGG	Cleavage	1	GRMZM2G145101	7	127586628..127591964	-1
GRMZM2G091690	zma-miR528a-3p	gnl|ZmGDB|GRMZM2G091690_T01	3	21.691	1	20	94	113	CCUGUGCCUGCCUCUUCCAU	AUGGAAGUGGAAGGUACGGG	Translation	1	GRMZM2G091690	9	57775802..57776541	-1
GRMZM5G803160	zma-miR528a-3p	gnl|ZmGDB|GRMZM5G803160_T01	3	18.964	1	20	112	131	CCUGUGCCUGCCUCUUCCAU	AUGGAAGAGAAAGGCGCGGG	Translation	1	GRMZM5G803160	9	101476456..101478316	1
GRMZM2G092258	zma-miR528a-3p	gnl|ZmGDB|GRMZM2G092258_T03	3	22.663	1	20	446	465	CCUGUGCCUGCCUCUUCCAU	AUGAAAGUAGCAGGCACAGG	Cleavage	1	GRMZM2G092258	6	128202190..128204161	-1
GRMZM2G551565	zma-miR156e-5p	gnl|ZmGDB|GRMZM2G551565_T01	0	18.556	1	20	25	44	UGACAGAAGAGAGUGAGCAC	GUGCUCACUCUCUUCUGUCA	Cleavage	1	GRMZM2G551565	5	92369026..92369713	1
AC233751.1_FG002	zma-miR156e-5p	gnl|ZmGDB|AC233751.1_FGT002	1	23.513	1	20	1415	1434	UGACAGAAGAGAGUGAGCAC	GUGCUCUCUCUCUUCUGUCA	Cleavage	1	AC233751.1_FG002	4	44780143..44784469	-1
GRMZM2G097275	zma-miR156e-5p	gnl|ZmGDB|GRMZM2G097275_T01	1	21.867	1	20	1106	1125	UGACAGAAGAGAGUGAGCAC	GUGCUCUCUCUCUUCUGUCA	Cleavage	1	GRMZM2G097275	5	77940666..77945714	1
GRMZM2G097275	zma-miR156e-5p	gnl|ZmGDB|GRMZM2G097275_T03	1	21.867	1	20	1106	1125	UGACAGAAGAGAGUGAGCAC	GUGCUCUCUCUCUUCUGUCA	Cleavage	1	GRMZM2G097275	5	77940666..77945676	1
GRMZM2G097275	zma-miR156e-5p	gnl|ZmGDB|GRMZM2G097275_T02	1	21.867	1	20	1106	1125	UGACAGAAGAGAGUGAGCAC	GUGCUCUCUCUCUUCUGUCA	Cleavage	1	GRMZM2G097275	5	77940666..77945676	1
GRMZM5G878561	zma-miR156e-5p	gnl|ZmGDB|GRMZM5G878561_T01	1	19.127	1	20	950	969	UGACAGAAGAGAGUGAGCAC	GUGCUCUCUCUCUUCUGUCA	Cleavage	1	GRMZM5G878561	3	159377754..159382446	-1
GRMZM2G097275	zma-miR156e-5p	gnl|ZmGDB|GRMZM2G097275_T04	1	21.867	1	20	998	1017	UGACAGAAGAGAGUGAGCAC	GUGCUCUCUCUCUUCUGUCA	Cleavage	1	GRMZM2G097275	5	77940666..77945477	1
GRMZM2G061734	zma-miR156e-5p	gnl|ZmGDB|GRMZM2G061734_T01	1	17.452	1	20	941	960	UGACAGAAGAGAGUGAGCAC	GUGCUCUCUCUCUUCUGUCA	Cleavage	1	GRMZM2G061734	2	192157754..192162802	1
GRMZM2G460544	zma-miR156e-5p	gnl|ZmGDB|GRMZM2G460544_T01	1	20.772	1	20	848	867	UGACAGAAGAGAGUGAGCAC	GUGCUCUCUCUCUUCUGUCA	Cleavage	1	GRMZM2G460544	4	199278823..199283117	-1
GRMZM2G126018	zma-miR156e-5p	gnl|ZmGDB|GRMZM2G126018_T02	1	18.45	1	20	779	798	UGACAGAAGAGAGUGAGCAC	GUGCUCUCUCUCUUCUGUCA	Cleavage	1	GRMZM2G126018	2	189838915..189842817	-1
GRMZM2G126018	zma-miR156e-5p	gnl|ZmGDB|GRMZM2G126018_T01	1	18.45	1	20	779	798	UGACAGAAGAGAGUGAGCAC	GUGCUCUCUCUCUUCUGUCA	Cleavage	1	GRMZM2G126018	2	189838793..189842695	-1
GRMZM2G307588	zma-miR156e-5p	gnl|ZmGDB|GRMZM2G307588_T01	1	16.689	1	20	764	783	UGACAGAAGAGAGUGAGCAC	GUGCUCUCUCUCUUCUGUCA	Cleavage	1	GRMZM2G307588	7	133170018..133173665	-1
GRMZM2G106798	zma-miR156e-5p	gnl|ZmGDB|GRMZM2G106798_T02	1	22.998	1	20	755	774	UGACAGAAGAGAGUGAGCAC	GUGCUCUCUCUCUUCUGUCA	Cleavage	1	GRMZM2G106798	4	17489205..17501119	1
GRMZM2G106798	zma-miR156e-5p	gnl|ZmGDB|GRMZM2G106798_T03	1	22.998	1	20	755	774	UGACAGAAGAGAGUGAGCAC	GUGCUCUCUCUCUUCUGUCA	Cleavage	1	GRMZM2G106798	4	17489205..17501119	1
GRMZM2G106798	zma-miR156e-5p	gnl|ZmGDB|GRMZM2G106798_T01	1	22.998	1	20	755	774	UGACAGAAGAGAGUGAGCAC	GUGCUCUCUCUCUUCUGUCA	Cleavage	1	GRMZM2G106798	4	17489205..17501119	1
GRMZM2G371033	zma-miR156e-5p	gnl|ZmGDB|GRMZM2G371033_T01	1	18.515	1	20	590	609	UGACAGAAGAGAGUGAGCAC	GUGCUCUCUCUCUUCUGUCA	Cleavage	1	GRMZM2G371033	8	161522745..161525837	-1
GRMZM5G806833	zma-miR156e-5p	gnl|ZmGDB|GRMZM5G806833_T01	1	15.225	1	20	428	447	UGACAGAAGAGAGUGAGCAC	GUGCUCUCUCUCUUCUGUCA	Cleavage	1	GRMZM5G806833	7	136328788..136330155	-1
GRMZM2G126827	zma-miR156e-5p	gnl|ZmGDB|GRMZM2G126827_T01	2	22.697	1	20	740	759	UGACAGAAGAGAGUGAGCAC	AUGCUCUCUCUCUUCUGUCA	Cleavage	1	GRMZM2G126827	5	86783062..86786647	1
GRMZM2G156621	zma-miR156e-5p	gnl|ZmGDB|GRMZM2G156621_T01	2	22.697	1	20	740	759	UGACAGAAGAGAGUGAGCAC	AUGCUCUCUCUCUUCUGUCA	Cleavage	1	GRMZM2G156621	5	131187462..131190979	-1
GRMZM2G096352	zma-miR156e-5p	gnl|ZmGDB|GRMZM2G096352_T03	3	15.888	1	20	541	560	UGACAGAAGAGAGUGAGCAC	GUGAGCACUCUCUUUUGUCG	Cleavage	1	GRMZM2G096352	9	149044810..149049135	-1
GRMZM2G111204	zma-miR156e-5p	gnl|ZmGDB|GRMZM2G111204_T01	3	18.913	1	19	324	343	UGACAGAAGAGAG-UGAGCA	UGCUCAGCUCUCUUCUGUUG	Cleavage	1	GRMZM2G111204	2	174677185..174683559	-1
AC206165.3_FG001	zma-miR399c-3p	gnl|ZmGDB|AC206165.3_FGT001	2.5	18.768	1	21	34	54	UGCCAAAGGAGAAUUGCCCUG	CAGGGUACGUCUCCUUUGGCA	Cleavage	1	AC206165.3_FG001	6	159694621..159696531	1
GRMZM2G078124	zma-miR169m-5p	gnl|ZmGDB|GRMZM2G078124_T01	1.5	18.351	1	20	283	302	UAGCCAAGAAUGGCUUGCCU	AGGCAAGUCAUCCUUGGCUA	Translation	1	GRMZM2G078124	2	192698625..192701211	-1
GRMZM2G000236	zma-miR169m-5p	gnl|ZmGDB|GRMZM2G000236_T01	3	20.76	1	20	963	982	UAGCCAAGAAUGGCUUGCCU	UGGGAAGCUGUUCUUGGCUA	Cleavage	1	GRMZM2G000236	9	7308153..7309906	1
GRMZM2G427031	zma-miR169m-5p	gnl|ZmGDB|GRMZM2G427031_T03	3	17.055	1	20	807	826	UAGCCAAGAAUGGCUUGCCU	UGGCAAGCCACUGUUGGCUA	Translation	1	GRMZM2G427031	10	144724838..144728122	1
GRMZM2G427031	zma-miR169m-5p	gnl|ZmGDB|GRMZM2G427031_T01	3	17.055	1	20	2091	2110	UAGCCAAGAAUGGCUUGCCU	UGGCAAGCCACUGUUGGCUA	Translation	1	GRMZM2G427031	10	144716135..144739736	1
AC205239.3_FG005	zma-miR166j-5p	gnl|ZmGDB|AC205239.3_FGT005	0	15.5	1	22	26	47	GGUUUGUUUGUCUGGUUCAAGG	CCUUGAACCAGACAAACAAACC	Cleavage	1	AC205239.3_FG005	7	124539335..124539748	-1
GRMZM2G039564	zma-miR166j-5p	gnl|ZmGDB|GRMZM2G039564_T01	2.5	20.486	1	21	301	321	GGUUUGUUUGUCUGGUUCAAG	CUUGAAUCAGAGAAGCAAACU	Translation	1	GRMZM2G039564	2	117032961..117034549	1
GRMZM2G313519	zma-miR166j-5p	gnl|ZmGDB|GRMZM2G313519_T01	2	22.962	1	21	663	683	GGUUUGUUUGUCUGGUUCAAG	UUUGAACCAGAAGAGCAAACC	Translation	1	GRMZM2G313519	9	150624269..150638882	1
GRMZM2G444935	zma-miR166j-5p	gnl|ZmGDB|GRMZM2G444935_T01	2.5	21.845	1	21	300	320	GGUUUGUUUGUCUGGUUCAAG	UUUGAACCGGAAGAGCAAACC	Translation	1	GRMZM2G444935	8	35144765..35146432	1
AC212392.3_FG001	zma-miR166j-5p	gnl|ZmGDB|AC212392.3_FGT001	2.5	20.712	1	21	726	746	GGUUUGUUUGUCUGGUUCAAG	UUUGAACCAGAAGAGCAAACU	Translation	1	AC212392.3_FG001	2	217710421..217712140	1
GRMZM2G452309	zma-miR166j-5p	gnl|ZmGDB|GRMZM2G452309_T01	2.5	21.644	1	21	924	944	GGUUUGUUUGUCUGGUUCAAG	UUUGAACCGGAAGAGCAAACC	Translation	1	GRMZM2G452309	4	99893583..99898762	1
GRMZM2G060822	zma-miR166j-5p	gnl|ZmGDB|GRMZM2G060822_T01	3	17.332	1	21	1336	1356	GGUUUGUUUGUCUGGUUCAAG	CUUGAAUCAGAGAAACAAAAC	Translation	1	GRMZM2G060822	10	85526563..85531754	1
GRMZM2G480068	zma-miR166j-5p	gnl|ZmGDB|GRMZM2G480068_T01	3	9.476	1	20	149	168	GGUUUGUUUGUCUGGUUCAA	AUGCACCAGGCAAACAAGCC	Cleavage	1	GRMZM2G480068	6	158444115..158445109	-1
AC208031.3_FG002	zma-miR166j-5p	gnl|ZmGDB|AC208031.3_FGT002	3	7.857	1	20	455	474	GGUUUGUUUGUCUGGUUCAA	AUGAGCAAGACGAACAAACC	Cleavage	1	AC208031.3_FG002	7	129866108..129867049	1
GRMZM5G824336	zma-miR166j-5p	gnl|ZmGDB|GRMZM5G824336_T02	3	18.852	1	20	704	723	GGUUUGUUUGUCUGGUUCAA	AUGAACCAGAAAAGCAAACU	Translation	1	GRMZM5G824336	4	220086444..220093328	1
GRMZM2G396212	zma-miR166j-5p	gnl|ZmGDB|GRMZM2G396212_T02	3	16.385	1	20	1159	1178	GGUUUGUUUGUCUGGUUCAA	CUGAACCCGACGAACAAGCC	Cleavage	1	GRMZM2G396212	1	66973572..66976092	-1
GRMZM5G833207	zma-miR166j-5p	gnl|ZmGDB|GRMZM5G833207_T01	3	15.553	1	20	230	249	GGUUUGUUUGUCUGGUUCAA	UUGACCCAGACGACCAAACC	Cleavage	1	GRMZM5G833207	3	205772065..205773657	-1
AC193974.3_FG003	zma-miR166j-5p	gnl|ZmGDB|AC193974.3_FGT003	3	15.644	1	20	129	148	GGUUUGUUUGUCUGGUUCAA	UGGGACUAGAAAAACAAACC	Translation	1	AC193974.3_FG003	6	155781679..155781999	-1
GRMZM2G077490	zma-miR166j-5p	gnl|ZmGDB|GRMZM2G077490_T01	3	10.952	1	20	137	156	GGUUUGUUUGUCUGGUUCAA	UUGAAUCACACACACAAACU	Cleavage	1	GRMZM2G077490	6	168098774..168100853	-1
GRMZM2G112769	zma-miR167b-5p	gnl|ZmGDB|GRMZM2G112769_T01	3	17.536	1	20	1007	1027	UGAAGCUGCCAGCA-UGAUCU	AGAUUAAUGCUGGCAGUUUCA	Cleavage	1	GRMZM2G112769	1	103774646..103779085	1
GRMZM2G042623	zma-miR167b-5p	gnl|ZmGDB|GRMZM2G042623_T02	3	17.536	1	20	995	1015	UGAAGCUGCCAGCA-UGAUCU	AGAUUAAUGCUGGCAGUUUCA	Cleavage	1	GRMZM2G042623	8	134370594..134377908	1
GRMZM2G042623	zma-miR167b-5p	gnl|ZmGDB|GRMZM2G042623_T01	3	17.536	1	20	1007	1027	UGAAGCUGCCAGCA-UGAUCU	AGAUUAAUGCUGGCAGUUUCA	Cleavage	1	GRMZM2G042623	8	134370592..134377931	1
GRMZM2G363338	zma-miR167b-5p	gnl|ZmGDB|GRMZM2G363338_T01	3	17.457	1	20	835	854	UGAAGCUGCCAGCAUGAUCU	ACAUCAUGGUGGCGGCUUUA	Cleavage	1	GRMZM2G363338	8	117799130..117801199	1
GRMZM2G334631	zma-miR164b-3p	gnl|ZmGDB|GRMZM2G334631_T01	2.5	21.166	1	20	27	46	AUGUGCCCAUCUUCUCCACC	GGUGGAUAAGAUGGGAACAU	Cleavage	1	GRMZM2G334631	4	6685884..6686446	1
GRMZM2G128319	zma-miR164b-3p	gnl|ZmGDB|GRMZM2G128319_T01	2	18.843	1	20	1663	1682	AUGUGCCCAUCUUCUCCACC	GUUCGAGAAGAUGGGCACAU	Cleavage	1	GRMZM2G128319	10	113827557..113831463	-1
GRMZM2G078806	zma-miR164b-3p	gnl|ZmGDB|GRMZM2G078806_T05	3	17.183	1	20	342	361	AUGUGCCCAUCUUCUCCACC	GGUGGAGAGGAAGGACACAU	Translation	1	GRMZM2G078806	1	66015021..66017039	-1
GRMZM2G013152	zma-miR164b-3p	gnl|ZmGDB|GRMZM2G013152_T01	3	23.044	1	20	705	724	AUGUGCCCAUCUUCUCCACC	GAUGGAGAGGAUGCGCACAU	Cleavage	1	GRMZM2G013152	6	5508296..5511049	-1
GRMZM2G078806	zma-miR164b-3p	gnl|ZmGDB|GRMZM2G078806_T03	3	23.94	1	20	330	349	AUGUGCCCAUCUUCUCCACC	GGUGGAGAGGAAGGACACAU	Translation	1	GRMZM2G078806	1	66013048..66017039	-1
GRMZM2G078806	zma-miR164b-3p	gnl|ZmGDB|GRMZM2G078806_T02	3	18.584	1	20	342	361	AUGUGCCCAUCUUCUCCACC	GGUGGAGAGGAAGGACACAU	Translation	1	GRMZM2G078806	1	66013048..66017039	-1
GRMZM2G028733	zma-miR164b-3p	gnl|ZmGDB|GRMZM2G028733_T02	2.5	16.941	1	20	1783	1802	AUGUGCCCAUCUUCUCCACC	GGUGGAGGUGAUUGGCACAU	Cleavage	1	GRMZM2G028733	8	136579799..136603057	1
GRMZM2G173763	zma-miR164b-3p	gnl|ZmGDB|GRMZM2G173763_T01	3	19.858	1	20	1333	1352	AUGUGCCCAUCUUCUCCACC	GGUGGAAAAGGUGUGCACAU	Cleavage	1	GRMZM2G173763	8	132200869..132205133	-1
AC218998.2_FG011	zma-miR164b-3p	gnl|ZmGDB|AC218998.2_FGT011	3	20.969	1	20	834	853	AUGUGCCCAUCUUCUCCACC	GUUGGAGAGGCUGGGCAUAU	Translation	1	AC218998.2_FG011	4	6013819..6017571	1
AC206749.3_FG002	zma-miR164b-3p	gnl|ZmGDB|AC206749.3_FGT002	3	16.964	1	20	314	333	AUGUGCCCAUCUUCUCCACC	GGUGCAGAACACGGGCACAU	Translation	1	AC206749.3_FG002	2	220337008..220337349	-1
GRMZM2G551565	zma-miR156f-5p	gnl|ZmGDB|GRMZM2G551565_T01	0	18.556	1	20	25	44	UGACAGAAGAGAGUGAGCAC	GUGCUCACUCUCUUCUGUCA	Cleavage	1	GRMZM2G551565	5	92369026..92369713	1
AC233751.1_FG002	zma-miR156f-5p	gnl|ZmGDB|AC233751.1_FGT002	1	23.513	1	20	1415	1434	UGACAGAAGAGAGUGAGCAC	GUGCUCUCUCUCUUCUGUCA	Cleavage	1	AC233751.1_FG002	4	44780143..44784469	-1
GRMZM2G097275	zma-miR156f-5p	gnl|ZmGDB|GRMZM2G097275_T01	1	21.867	1	20	1106	1125	UGACAGAAGAGAGUGAGCAC	GUGCUCUCUCUCUUCUGUCA	Cleavage	1	GRMZM2G097275	5	77940666..77945714	1
GRMZM2G097275	zma-miR156f-5p	gnl|ZmGDB|GRMZM2G097275_T03	1	21.867	1	20	1106	1125	UGACAGAAGAGAGUGAGCAC	GUGCUCUCUCUCUUCUGUCA	Cleavage	1	GRMZM2G097275	5	77940666..77945676	1
GRMZM2G097275	zma-miR156f-5p	gnl|ZmGDB|GRMZM2G097275_T02	1	21.867	1	20	1106	1125	UGACAGAAGAGAGUGAGCAC	GUGCUCUCUCUCUUCUGUCA	Cleavage	1	GRMZM2G097275	5	77940666..77945676	1
GRMZM5G878561	zma-miR156f-5p	gnl|ZmGDB|GRMZM5G878561_T01	1	19.127	1	20	950	969	UGACAGAAGAGAGUGAGCAC	GUGCUCUCUCUCUUCUGUCA	Cleavage	1	GRMZM5G878561	3	159377754..159382446	-1
GRMZM2G097275	zma-miR156f-5p	gnl|ZmGDB|GRMZM2G097275_T04	1	21.867	1	20	998	1017	UGACAGAAGAGAGUGAGCAC	GUGCUCUCUCUCUUCUGUCA	Cleavage	1	GRMZM2G097275	5	77940666..77945477	1
GRMZM2G061734	zma-miR156f-5p	gnl|ZmGDB|GRMZM2G061734_T01	1	17.452	1	20	941	960	UGACAGAAGAGAGUGAGCAC	GUGCUCUCUCUCUUCUGUCA	Cleavage	1	GRMZM2G061734	2	192157754..192162802	1
GRMZM2G460544	zma-miR156f-5p	gnl|ZmGDB|GRMZM2G460544_T01	1	20.772	1	20	848	867	UGACAGAAGAGAGUGAGCAC	GUGCUCUCUCUCUUCUGUCA	Cleavage	1	GRMZM2G460544	4	199278823..199283117	-1
GRMZM2G126018	zma-miR156f-5p	gnl|ZmGDB|GRMZM2G126018_T02	1	18.45	1	20	779	798	UGACAGAAGAGAGUGAGCAC	GUGCUCUCUCUCUUCUGUCA	Cleavage	1	GRMZM2G126018	2	189838915..189842817	-1
GRMZM2G126018	zma-miR156f-5p	gnl|ZmGDB|GRMZM2G126018_T01	1	18.45	1	20	779	798	UGACAGAAGAGAGUGAGCAC	GUGCUCUCUCUCUUCUGUCA	Cleavage	1	GRMZM2G126018	2	189838793..189842695	-1
GRMZM2G307588	zma-miR156f-5p	gnl|ZmGDB|GRMZM2G307588_T01	1	16.689	1	20	764	783	UGACAGAAGAGAGUGAGCAC	GUGCUCUCUCUCUUCUGUCA	Cleavage	1	GRMZM2G307588	7	133170018..133173665	-1
GRMZM2G106798	zma-miR156f-5p	gnl|ZmGDB|GRMZM2G106798_T02	1	22.998	1	20	755	774	UGACAGAAGAGAGUGAGCAC	GUGCUCUCUCUCUUCUGUCA	Cleavage	1	GRMZM2G106798	4	17489205..17501119	1
GRMZM2G106798	zma-miR156f-5p	gnl|ZmGDB|GRMZM2G106798_T03	1	22.998	1	20	755	774	UGACAGAAGAGAGUGAGCAC	GUGCUCUCUCUCUUCUGUCA	Cleavage	1	GRMZM2G106798	4	17489205..17501119	1
GRMZM2G106798	zma-miR156f-5p	gnl|ZmGDB|GRMZM2G106798_T01	1	22.998	1	20	755	774	UGACAGAAGAGAGUGAGCAC	GUGCUCUCUCUCUUCUGUCA	Cleavage	1	GRMZM2G106798	4	17489205..17501119	1
GRMZM2G371033	zma-miR156f-5p	gnl|ZmGDB|GRMZM2G371033_T01	1	18.515	1	20	590	609	UGACAGAAGAGAGUGAGCAC	GUGCUCUCUCUCUUCUGUCA	Cleavage	1	GRMZM2G371033	8	161522745..161525837	-1
GRMZM5G806833	zma-miR156f-5p	gnl|ZmGDB|GRMZM5G806833_T01	1	15.225	1	20	428	447	UGACAGAAGAGAGUGAGCAC	GUGCUCUCUCUCUUCUGUCA	Cleavage	1	GRMZM5G806833	7	136328788..136330155	-1
GRMZM2G126827	zma-miR156f-5p	gnl|ZmGDB|GRMZM2G126827_T01	2	22.697	1	20	740	759	UGACAGAAGAGAGUGAGCAC	AUGCUCUCUCUCUUCUGUCA	Cleavage	1	GRMZM2G126827	5	86783062..86786647	1
GRMZM2G156621	zma-miR156f-5p	gnl|ZmGDB|GRMZM2G156621_T01	2	22.697	1	20	740	759	UGACAGAAGAGAGUGAGCAC	AUGCUCUCUCUCUUCUGUCA	Cleavage	1	GRMZM2G156621	5	131187462..131190979	-1
GRMZM2G096352	zma-miR156f-5p	gnl|ZmGDB|GRMZM2G096352_T03	3	15.888	1	20	541	560	UGACAGAAGAGAGUGAGCAC	GUGAGCACUCUCUUUUGUCG	Cleavage	1	GRMZM2G096352	9	149044810..149049135	-1
GRMZM2G111204	zma-miR156f-5p	gnl|ZmGDB|GRMZM2G111204_T01	3	18.913	1	19	324	343	UGACAGAAGAGAG-UGAGCA	UGCUCAGCUCUCUUCUGUUG	Cleavage	1	GRMZM2G111204	2	174677185..174683559	-1
GRMZM2G133233	zma-miR2118e	gnl|ZmGDB|GRMZM2G133233_T01	3	22.107	1	22	92	113	UUCCUGAUGUCUCCCAUUCCUA	UAGGAUUGGUAGGCAUUAGGAA	Cleavage	1	GRMZM2G133233	10	116473096..116473758	1
GRMZM2G577445	zma-miR2118e	gnl|ZmGDB|GRMZM2G577445_T01	3	23.496	1	21	3	23	UUCCUGAUGUCUCCCAUUCCU	AGGAAUAGGAGCCAUUAGGAG	Translation	1	GRMZM2G577445	6	120680336..120680427	-1
GRMZM2G022856	zma-miR2118e	gnl|ZmGDB|GRMZM2G022856_T01	3	19.267	1	22	2943	2964	UUCCUGAUGUCUCCCAUUCCUA	UUGGGCUGGGAAAUAUCAGGAA	Translation	1	GRMZM2G022856	3	196480701..196487332	1
GRMZM2G471108	zma-miR2118e	gnl|ZmGDB|GRMZM2G471108_T02	3	13.747	1	22	672	694	UUCCUGAUGUC-UCCCAUUCCUA	UGCGAAUGGGAAGAUAUCAGGAG	Cleavage	1	GRMZM2G471108	1	300109304..300149560	-1
GRMZM2G471108	zma-miR2118e	gnl|ZmGDB|GRMZM2G471108_T01	3	13.747	1	22	708	730	UUCCUGAUGUC-UCCCAUUCCUA	UGCGAAUGGGAAGAUAUCAGGAG	Cleavage	1	GRMZM2G471108	1	300108722..300149094	-1
AC206165.3_FG001	zma-miR399d-3p	gnl|ZmGDB|AC206165.3_FGT001	2.5	18.768	1	21	34	54	UGCCAAAGGAGAGCUGCCCUG	CAGGGUACGUCUCCUUUGGCA	Cleavage	1	AC206165.3_FG001	6	159694621..159696531	1
GRMZM2G052148	zma-miR156k-3p	gnl|ZmGDB|GRMZM2G052148_T01	3	21.698	1	21	609	629	GCUCGCUUCUCUUUCUGUCAG	CUGGCAGAAAGAGAAGAGAGA	Cleavage	1	GRMZM2G052148	1	59581460..59591624	-1
GRMZM2G701791	zma-miR156k-3p	gnl|ZmGDB|GRMZM2G701791_T01	2.5	10.233	1	21	235	255	GCUCGCUUCUCUUUCUGUCAG	CAGAGAGAAAGAGAGGCGAGC	Cleavage	1	GRMZM2G701791	3	144589164..144590368	1
GRMZM2G123652	zma-miR156k-3p	gnl|ZmGDB|GRMZM2G123652_T02	3	22.898	1	21	242	262	GCUCGCUUCUCUUUCUGUCAG	UUGACAGGGAGAAAGGCGAGU	Translation	1	GRMZM2G123652	2	147302386..147308828	-1
GRMZM2G123652	zma-miR156k-3p	gnl|ZmGDB|GRMZM2G123652_T01	3	22.898	1	21	242	262	GCUCGCUUCUCUUUCUGUCAG	UUGACAGGGAGAAAGGCGAGU	Translation	1	GRMZM2G123652	2	147302386..147308828	-1
GRMZM2G045143	zma-miR156k-3p	gnl|ZmGDB|GRMZM2G045143_T01	3	14.811	1	19	31	50	GCUCGCUUCUC-UUUCUGUC	UACAGAAAAGAGAAGCGAGC	Cleavage	1	GRMZM2G045143	2	57368334..57369045	1
AC216860.3_FG001	zma-miR156k-3p	gnl|ZmGDB|AC216860.3_FGT001	3	14.009	1	19	70	89	GCUCGCUUCU-CUUUCUGUC	UACAGAAAGCAGAAGCGAGC	Translation	1	AC216860.3_FG001	4	106467073..106468443	-1
GRMZM2G103725	zma-miR408b-5p	gnl|ZmGDB|GRMZM2G103725_T01	3	21.733	1	21	70	90	CAGGGACGAGGCAGAGCAUGG	CUAUCCUCUGCGUCGUUCCUG	Translation	1	GRMZM2G103725	10	110745904..110751262	-1
GRMZM2G324190	zma-miR408b-5p	gnl|ZmGDB|GRMZM2G324190_T01	3	23.658	1	21	10	30	CAGGGACGAGGCAGAGCAUGG	CUAUCCUCUGCGUCGUUCCUG	Translation	1	GRMZM2G324190	4	215047606..215049710	-1
GRMZM2G324190	zma-miR408b-5p	gnl|ZmGDB|GRMZM2G324190_T02	3	23.658	1	21	10	30	CAGGGACGAGGCAGAGCAUGG	CUAUCCUCUGCGUCGUUCCUG	Translation	1	GRMZM2G324190	4	215048490..215049710	-1
GRMZM2G160279	zma-miR171n-5p	gnl|ZmGDB|GRMZM2G160279_T01	3	17.431	1	21	242	262	UAUUGGUGAGGUUCAAUCCGA	UGGGAUUGAGCCUCACUGGUA	Cleavage	1	GRMZM2G160279	10	13337256..13341548	1
AC207628.4_FG005	zma-miR171n-5p	gnl|ZmGDB|AC207628.4_FGT005	3	16.402	1	20	477	496	UAUUGGUGAGGUUCAAUCCG	UGGGUUGAGUUUCACCAAUG	Cleavage	1	AC207628.4_FG005	3	202940271..202942726	1
GRMZM2G504398	zma-miR171n-5p	gnl|ZmGDB|GRMZM2G504398_T01	3	17.907	1	20	81	100	UAUUGGUGAGGUUCAAUCCG	UGGAUUUAACUUCGCCAGUA	Cleavage	1	GRMZM2G504398	2	186698211..186698592	-1
GRMZM2G112769	zma-miR167g-5p	gnl|ZmGDB|GRMZM2G112769_T01	3	17.536	1	21	1006	1027	UGAAGCUGCCAGCA-UGAUCUG	CAGAUUAAUGCUGGCAGUUUCA	Cleavage	1	GRMZM2G112769	1	103774646..103779085	1
GRMZM2G042623	zma-miR167g-5p	gnl|ZmGDB|GRMZM2G042623_T02	3	17.536	1	21	994	1015	UGAAGCUGCCAGCA-UGAUCUG	CAGAUUAAUGCUGGCAGUUUCA	Cleavage	1	GRMZM2G042623	8	134370594..134377908	1
GRMZM2G042623	zma-miR167g-5p	gnl|ZmGDB|GRMZM2G042623_T01	3	17.536	1	21	1006	1027	UGAAGCUGCCAGCA-UGAUCUG	CAGAUUAAUGCUGGCAGUUUCA	Cleavage	1	GRMZM2G042623	8	134370592..134377931	1
GRMZM2G363338	zma-miR167g-5p	gnl|ZmGDB|GRMZM2G363338_T01	3	17.457	1	21	834	854	UGAAGCUGCCAGCAUGAUCUG	CACAUCAUGGUGGCGGCUUUA	Cleavage	1	GRMZM2G363338	8	117799130..117801199	1
GRMZM2G313345	zma-miR396g-5p	gnl|ZmGDB|GRMZM2G313345_T01	3	21.093	1	21	438	458	UCCCACAGCUUUAUUGAACUG	CAAUUCAGUAGCGCUGUGGGA	Translation	1	GRMZM2G313345	5	165151410..165152661	-1
GRMZM2G092723	zma-miR396g-5p	gnl|ZmGDB|GRMZM2G092723_T02	3	21.059	1	21	402	422	UCCCACAGCUUUAUUGAACUG	CAAUUCAGUAGCGCUGUGGGA	Translation	1	GRMZM2G092723	9	154427090..154434550	-1
GRMZM5G829955	zma-miR396g-5p	gnl|ZmGDB|GRMZM5G829955_T01	3	24.997	1	21	483	503	UCCCACAGCUUUAUUGAACUG	UGGUACAGCAAAGCUGUGGGA	Cleavage	1	GRMZM5G829955	6	95473748..95476703	1
GRMZM2G078124	zma-miR169f-5p	gnl|ZmGDB|GRMZM2G078124_T01	0	18.351	1	20	283	302	UAGCCAAGGAUGACUUGCCU	AGGCAAGUCAUCCUUGGCUA	Cleavage	1	GRMZM2G078124	2	192698625..192701211	-1
GRMZM2G011140	zma-miR169a-3p	gnl|ZmGDB|GRMZM2G011140_T02	2.5	22.276	1	21	206	226	GGCAAGUUGUUCUUGGCUACA	UGCAGCCAAGGAUGACUUGCC	Cleavage	1	GRMZM2G011140	2	11299777..11300748	1
GRMZM2G011140	zma-miR169a-3p	gnl|ZmGDB|GRMZM2G011140_T01	2.5	22.276	1	21	206	226	GGCAAGUUGUUCUUGGCUACA	UGCAGCCAAGGAUGACUUGCC	Cleavage	1	GRMZM2G011140	2	11299777..11300750	1
GRMZM5G872861	zma-miR169a-3p	gnl|ZmGDB|GRMZM5G872861_T01	3	24.102	1	20	194	213	GGCAAGUUGUUCUUGGCUAC	UUAGCCAAGAACAGCUUCCC	Cleavage	1	GRMZM5G872861	9	7308372..7309689	-1
AC192581.3_FG002	zma-miR169a-3p	gnl|ZmGDB|AC192581.3_FGT002	3	20.643	1	21	378	398	GGCAAGUUGUUCUUGGCUACA	UGUGGCGAGCAACAACUUGCC	Cleavage	1	AC192581.3_FG002	7	91640396..91641025	-1
GRMZM2G149952	zma-miR395m-3p	gnl|ZmGDB|GRMZM2G149952_T01	0.5	21.484	1	21	391	411	GUGAAGUGUUUGGAGGAACUC	GAGUUCCUCCAAACACUUCAU	Cleavage	1	GRMZM2G149952	1	275090703..275094517	-1
GRMZM2G051270	zma-miR395m-3p	gnl|ZmGDB|GRMZM2G051270_T01	1	22.338	1	21	397	417	GUGAAGUGUUUGGAGGAACUC	GAGUUCCUCCAAGCACUUCAU	Cleavage	1	GRMZM2G051270	5	7702248..7706223	1
GRMZM2G051270	zma-miR395m-3p	gnl|ZmGDB|GRMZM2G051270_T03	1	22.338	1	21	397	417	GUGAAGUGUUUGGAGGAACUC	GAGUUCCUCCAAGCACUUCAU	Cleavage	1	GRMZM2G051270	5	7702336..7706201	1
GRMZM2G051270	zma-miR395m-3p	gnl|ZmGDB|GRMZM2G051270_T02	1	19.86	1	21	13	33	GUGAAGUGUUUGGAGGAACUC	GAGUUCCUCCAAGCACUUCAU	Cleavage	1	GRMZM2G051270	5	7702370..7706207	1
GRMZM2G048276	zma-miR395m-3p	gnl|ZmGDB|GRMZM2G048276_T01	3	11.112	1	20	2265	2284	GUGAAGUGUUUGGAGGAACU	AGUUUCUUCAGAUGCUUCAU	Cleavage	1	GRMZM2G048276	1	210219079..210224111	1
GRMZM2G049288	zma-miR395m-3p	gnl|ZmGDB|GRMZM2G049288_T01	3	23.411	1	20	918	937	GUGAAGUGUUUGGAGGAACU	UGUUCUUACAAGCACUUCAC	Cleavage	1	GRMZM2G049288	9	111981488..112003339	1
GRMZM2G024887	zma-miR395m-3p	gnl|ZmGDB|GRMZM2G024887_T01	3	24.61	1	21	213	233	GUGAAGUGUUUGGAGGAACUC	GAGCUUCUCCAAGAACUUCAC	Cleavage	1	GRMZM2G024887	10	132702049..132703602	-1
GRMZM2G153268	zma-miR395m-3p	gnl|ZmGDB|GRMZM2G153268_T01	3	22.996	1	21	210	230	GUGAAGUGUUUGGAGGAACUC	GAGCUUCUCCAAGAACUUCAC	Cleavage	1	GRMZM2G153268	2	23133999..23135553	1
GRMZM2G078576	zma-miR395m-3p	gnl|ZmGDB|GRMZM2G078576_T04	3	14.236	1	20	861	880	GUGAAGUGUUUGGAGGAACU	ACUUCCUCUAAAUGCUUCGC	Cleavage	1	GRMZM2G078576	3	192114652..192124816	-1
GRMZM2G079389	zma-miR395m-3p	gnl|ZmGDB|GRMZM2G079389_T01	3	11.95	1	20	723	742	GUGAAGUGUUUGGAGGAACU	AAUUCCUCUAAAUGCUUCGC	Cleavage	1	GRMZM2G079389	8	172680180..172687094	1
GRMZM2G078576	zma-miR395m-3p	gnl|ZmGDB|GRMZM2G078576_T01	3	14.236	1	20	696	715	GUGAAGUGUUUGGAGGAACU	ACUUCCUCUAAAUGCUUCGC	Cleavage	1	GRMZM2G078576	3	192114439..192124984	-1
GRMZM2G053500	zma-miR395m-3p	gnl|ZmGDB|GRMZM2G053500_T01	3	17.237	1	20	819	838	GUGAAGUGUUUGGAGGAACU	AGUUUCUUUUGACACUUCAC	Translation	1	GRMZM2G053500	5	60029026..60035483	-1
GRMZM2G067764	zma-miR395m-3p	gnl|ZmGDB|GRMZM2G067764_T02	2.5	18.574	1	20	1709	1728	GUGAAGUGUUUGGAGGAACU	AGUACCUCCACGCACUUCAC	Translation	1	GRMZM2G067764	5	28784608..28791076	1
GRMZM2G067764	zma-miR395m-3p	gnl|ZmGDB|GRMZM2G067764_T01	2.5	18.574	1	20	1709	1728	GUGAAGUGUUUGGAGGAACU	AGUACCUCCACGCACUUCAC	Translation	1	GRMZM2G067764	5	28784608..28791090	1
GRMZM2G078576	zma-miR395m-3p	gnl|ZmGDB|GRMZM2G078576_T03	3	14.236	1	20	285	304	GUGAAGUGUUUGGAGGAACU	ACUUCCUCUAAAUGCUUCGC	Cleavage	1	GRMZM2G078576	3	192114652..192124984	-1
GRMZM2G172512	zma-miR395m-3p	gnl|ZmGDB|GRMZM2G172512_T02	3	12.29	1	20	321	340	GUGAAGUGUUUGGAGGAACU	AGCUUCUCCAAACAGUUCAC	Cleavage	1	GRMZM2G172512	1	249427942..249430933	-1
GRMZM2G172512	zma-miR395m-3p	gnl|ZmGDB|GRMZM2G172512_T01	3	12.29	1	20	321	340	GUGAAGUGUUUGGAGGAACU	AGCUUCUCCAAACAGUUCAC	Cleavage	1	GRMZM2G172512	1	249427861..249430933	-1
GRMZM2G029859	zma-miR395m-3p	gnl|ZmGDB|GRMZM2G029859_T01	2.5	19.932	1	19	2983	3002	GUGAAGUGUU-UGGAGGAAC	GUUCCUCCACAACACUUCAU	Translation	1	GRMZM2G029859	4	167430304..167481588	-1
GRMZM2G029859	zma-miR395m-3p	gnl|ZmGDB|GRMZM2G029859_T02	2.5	19.932	1	19	2983	3002	GUGAAGUGUU-UGGAGGAAC	GUUCCUCCACAACACUUCAU	Translation	1	GRMZM2G029859	4	167430304..167481588	-1
GRMZM2G146313	zma-miR395m-3p	gnl|ZmGDB|GRMZM2G146313_T02	3	20.635	1	20	1350	1369	GUGAAGUGUUUGGAGGAACU	AGUUGCUCCAAGGGCUUCAC	Cleavage	1	GRMZM2G146313	9	141469208..141473170	1
GRMZM2G172924	zma-miR395m-3p	gnl|ZmGDB|GRMZM2G172924_T01	2.5	19.638	1	19	37	56	GUGAAGUGUU-UGGAGGAAC	GUUCCUCCACAACACUUCAU	Translation	1	GRMZM2G172924	3	192404434..192406132	1
GRMZM5G838129	zma-miR395m-3p	gnl|ZmGDB|GRMZM5G838129_T01	2.5	17.396	1	19	211	230	GUGAAGUGUU-UGGAGGAAC	GUUCCUCCACAACACUUCAU	Translation	1	GRMZM5G838129	5	205580677..205582732	-1
GRMZM2G139688	zma-miR159i-3p	gnl|ZmGDB|GRMZM2G139688_T01	1	17.184	1	21	977	997	UUUGGAGUGAAGGGAGCUCUG	UGGAGCUCCCUUCACUCCAAG	Cleavage	1	GRMZM2G139688	3	187002242..187006264	-1
GRMZM2G416652	zma-miR159i-3p	gnl|ZmGDB|GRMZM2G416652_T01	2.5	20.367	1	20	798	817	UUUGGAGUGAAGGGAGCUCU	CGAGCUCCCUUCAAUCCAAA	Cleavage	1	GRMZM2G416652	9	90038076..90047250	-1
GRMZM2G167088	zma-miR159i-3p	gnl|ZmGDB|GRMZM2G167088_T01	2.5	20.367	1	20	798	817	UUUGGAGUGAAGGGAGCUCU	CGAGCUCCCUUCAAUCCAAA	Cleavage	1	GRMZM2G167088	9	90079570..90086572	-1
GRMZM2G004090	zma-miR159i-3p	gnl|ZmGDB|GRMZM2G004090_T01	2.5	20.447	1	20	798	817	UUUGGAGUGAAGGGAGCUCU	CGAGCUCCCUUCAGUCCAAA	Cleavage	1	GRMZM2G004090	9	90125460..90132277	-1
GRMZM2G416652	zma-miR159i-3p	gnl|ZmGDB|GRMZM2G416652_T02	2.5	20.367	1	20	798	817	UUUGGAGUGAAGGGAGCUCU	CGAGCUCCCUUCAAUCCAAA	Cleavage	1	GRMZM2G416652	9	90038338..90047250	-1
GRMZM2G423833	zma-miR159i-3p	gnl|ZmGDB|GRMZM2G423833_T01	3	16.255	1	21	905	925	UUUGGAGUGAAGGGAGCUCUG	CAGAGAUCCCUUCGAUCCAAA	Cleavage	1	GRMZM2G423833	6	89138035..89141019	-1
GRMZM2G016774	zma-miR159i-3p	gnl|ZmGDB|GRMZM2G016774_T01	3	12.988	1	20	51	70	UUUGGAGUGAAGGGAGCUCU	AGAGUUUUUUUCACUUCAGA	Cleavage	1	GRMZM2G016774	1	297787014..297795600	-1
GRMZM2G028054	zma-miR159i-3p	gnl|ZmGDB|GRMZM2G028054_T02	3	16.122	1	21	971	991	UUUGGAGUGAAGGGAGCUCUG	UGGAGCCCCCUUCAGUCCAAA	Cleavage	1	GRMZM2G028054	8	171172099..171175888	-1
GRMZM2G028054	zma-miR159i-3p	gnl|ZmGDB|GRMZM2G028054_T03	3	16.122	1	21	971	991	UUUGGAGUGAAGGGAGCUCUG	UGGAGCCCCCUUCAGUCCAAA	Cleavage	1	GRMZM2G028054	8	171172099..171175888	-1
GRMZM2G028054	zma-miR159i-3p	gnl|ZmGDB|GRMZM2G028054_T01	3	16.122	1	21	971	991	UUUGGAGUGAAGGGAGCUCUG	UGGAGCCCCCUUCAGUCCAAA	Cleavage	1	GRMZM2G028054	8	171172057..171175888	-1
GRMZM2G177885	zma-miR159i-3p	gnl|ZmGDB|GRMZM2G177885_T01	3	18.092	1	21	636	656	UUUGGAGUGAAGGGAGCUCUG	UAGAGCUUAUGUCACUCCAAA	Translation	1	GRMZM2G177885	5	11491856..11495942	-1
GRMZM2G177885	zma-miR159i-3p	gnl|ZmGDB|GRMZM2G177885_T02	3	18.092	1	21	636	656	UUUGGAGUGAAGGGAGCUCUG	UAGAGCUUAUGUCACUCCAAA	Translation	1	GRMZM2G177885	5	11491856..11495942	-1
GRMZM2G101300	zma-miR159i-3p	gnl|ZmGDB|GRMZM2G101300_T01	3	16.099	1	21	285	304	UUUGGAGUGAAGGGAGCUCUG	CAGAG-UCCCUUUACUUCAAA	Cleavage	1	GRMZM2G101300	1	254752940..254754830	-1
GRMZM2G064501	zma-miR159i-3p	gnl|ZmGDB|GRMZM2G064501_T01	3	13.262	1	20	1429	1448	UUUGGAGUGAAGGGAGCUCU	AGAGCACCGUUCACUCCAAC	Cleavage	1	GRMZM2G064501	4	35550782..35552984	-1
AC196180.3_FG002	zma-miR159i-3p	gnl|ZmGDB|AC196180.3_FGT002	3	9.84	1	20	1338	1357	UUUGGAGUGAAGGGAGCUCU	AGAGCCCCAUUCACUUCAAG	Cleavage	1	AC196180.3_FG002	1	9492902..9496120	-1
GRMZM2G166166	zma-miR159i-3p	gnl|ZmGDB|GRMZM2G166166_T01	3	15.977	1	20	969	988	UUUGGAGUGAAGGGAGCUCU	GGAGAUGCCUUCACUCCAGA	Cleavage	1	GRMZM2G166166	1	149317899..149325905	-1
GRMZM2G166166	zma-miR159i-3p	gnl|ZmGDB|GRMZM2G166166_T02	3	15.977	1	20	558	577	UUUGGAGUGAAGGGAGCUCU	GGAGAUGCCUUCACUCCAGA	Cleavage	1	GRMZM2G166166	1	149317899..149325191	-1
GRMZM2G039329	zma-miR159i-3p	gnl|ZmGDB|GRMZM2G039329_T01	3	14.046	1	20	5	24	UUUGGAGUGAAGGGAGCUCU	AGAUCUCCUUCCACUUCAAA	Translation	1	GRMZM2G039329	5	124252379..124255594	-1
GRMZM2G095952	zma-miR159i-3p	gnl|ZmGDB|GRMZM2G095952_T01	3	16.481	1	20	96	115	UUUGGAGUGAAGGGAGCUCU	GGAGAUGCCUUCACUCCAGA	Cleavage	1	GRMZM2G095952	10	95299649..95301234	1
GRMZM2G005100	zma-miR159i-3p	gnl|ZmGDB|GRMZM2G005100_T01	3	17.774	1	20	96	115	UUUGGAGUGAAGGGAGCUCU	GGAGAUGCCUUCACUCCAGA	Cleavage	1	GRMZM2G005100	3	134720737..134722319	-1
GRMZM2G127343	zma-miR159i-3p	gnl|ZmGDB|GRMZM2G127343_T01	3	10.652	1	20	93	112	UUUGGAGUGAAGGGAGCUCU	GGAGAUACCUUCACUCCAGA	Cleavage	1	GRMZM2G127343	4	178550462..178551681	1
GRMZM2G565459	zma-miR159i-3p	gnl|ZmGDB|GRMZM2G565459_T01	3	3.713	1	20	38	57	UUUGGAGUGAAGGGAGCUCU	AGUACUCCCUUCGUUCCAAA	Cleavage	1	GRMZM2G565459	4	241273386..241273504	-1
AC206165.3_FG001	zma-miR399i-3p	gnl|ZmGDB|AC206165.3_FGT001	2.5	18.768	1	21	34	54	UGCCAAAGGAGAGUUGCCCUG	CAGGGUACGUCUCCUUUGGCA	Cleavage	1	AC206165.3_FG001	6	159694621..159696531	1
AC203090.3_FG001	zma-miR399a-5p	gnl|ZmGDB|AC203090.3_FGT001	2.5	15.47	1	20	290	309	GUGCGGUUCUCCUCUGGCAC	GUGGCAGAGGAGAACUGCGU	Cleavage	1	AC203090.3_FG001	1	214925304..214926658	1
GRMZM2G367582	zma-miR399a-5p	gnl|ZmGDB|GRMZM2G367582_T01	3	22.947	1	20	385	404	GUGCGGUUCUCCUCUGGCAC	GUGCUUGAGGAGCACUGCAC	Cleavage	1	GRMZM2G367582	4	10212312..10214669	1
GRMZM2G420988	zma-miR395e-5p	gnl|ZmGDB|GRMZM2G420988_T01	1.5	14.876	1	20	245	264	GUUCCCUUCAAGCACUUCAC	GUGAAGUGUUUGGAGGGAAU	Cleavage	1	GRMZM2G420988	9	43679893..43682735	-1
GRMZM2G043238	zma-miR395e-5p	gnl|ZmGDB|GRMZM2G043238_T03	2.5	17.01	1	20	1151	1170	GUUCCCUUCAAGCACUUCAC	GUGAAGAGCUUGAGGGGAAG	Cleavage	1	GRMZM2G043238	8	48111105..48115366	1
GRMZM2G043238	zma-miR395e-5p	gnl|ZmGDB|GRMZM2G043238_T02	2.5	17.01	1	20	1445	1464	GUUCCCUUCAAGCACUUCAC	GUGAAGAGCUUGAGGGGAAG	Cleavage	1	GRMZM2G043238	8	48088346..48116467	1
GRMZM2G043238	zma-miR395e-5p	gnl|ZmGDB|GRMZM2G043238_T01	2.5	17.01	1	20	1151	1170	GUUCCCUUCAAGCACUUCAC	GUGAAGAGCUUGAGGGGAAG	Cleavage	1	GRMZM2G043238	8	48111105..48135622	1
GRMZM2G059381	zma-miR395e-5p	gnl|ZmGDB|GRMZM2G059381_T03	3	18.583	1	20	149	168	GUUCCCUUCAAGCACUUCAC	GUGAAGUUCUUGAAGGGUAU	Cleavage	1	GRMZM2G059381	4	187594531..187598231	-1
GRMZM2G059381	zma-miR395e-5p	gnl|ZmGDB|GRMZM2G059381_T01	3	18.583	1	20	1313	1332	GUUCCCUUCAAGCACUUCAC	GUGAAGUUCUUGAAGGGUAU	Cleavage	1	GRMZM2G059381	4	187594517..187604906	-1
GRMZM2G054225	zma-miR395e-5p	gnl|ZmGDB|GRMZM2G054225_T02	3	21.692	1	20	1364	1384	GUUCCCUU-CAAGCACUUCAC	GUGAAUUGCUUGGAAGGGAAC	Translation	1	GRMZM2G054225	2	6336723..6346708	-1
GRMZM2G054225	zma-miR395e-5p	gnl|ZmGDB|GRMZM2G054225_T01	3	21.692	1	20	1364	1384	GUUCCCUU-CAAGCACUUCAC	GUGAAUUGCUUGGAAGGGAAC	Translation	1	GRMZM2G054225	2	6335272..6346708	-1
GRMZM2G427031	zma-miR395e-5p	gnl|ZmGDB|GRMZM2G427031_T01	3	21.718	1	20	4166	4186	GUUCCCUU-CAAGCACUUCAC	GUGAAUUGCUUGGAAGGGAAC	Translation	1	GRMZM2G427031	10	144716135..144739736	1
GRMZM2G136366	zma-miR395e-5p	gnl|ZmGDB|GRMZM2G136366_T01	3	19.693	1	19	1599	1618	GUUCCCU-UCAAGCACUUCA	UGAAGUGCUUGGUAGGGGAC	Cleavage	1	GRMZM2G136366	1	182283135..182290570	1
GRMZM2G126917	zma-miR159f-5p	gnl|ZmGDB|GRMZM2G126917_T02	2.5	15.137	1	20	113	132	GAGCUCCUCUCAUUCCAAUG	CAUUGCAAUGGGAGGAGUUU	Cleavage	1	GRMZM2G126917	8	149218592..149220152	1
GRMZM2G126917	zma-miR159f-5p	gnl|ZmGDB|GRMZM2G126917_T01	2.5	15.137	1	20	113	132	GAGCUCCUCUCAUUCCAAUG	CAUUGCAAUGGGAGGAGUUU	Cleavage	1	GRMZM2G126917	8	149218592..149219079	1
GRMZM2G472643	zma-miR159f-5p	gnl|ZmGDB|GRMZM2G472643_T01	3	23.333	1	20	1217	1236	GAGCUCCUCUCAUUCCAAUG	CGUUCGGGUGGGAGGAGCUC	Cleavage	1	GRMZM2G472643	1	253271966..253273765	1
GRMZM2G056856	zma-miR159f-5p	gnl|ZmGDB|GRMZM2G056856_T01	3	18.125	1	20	540	559	GAGCUCCUCUCAUUCCAAUG	GAGUGGAAGGAGAGGAGCUC	Cleavage	1	GRMZM2G056856	8	100476965..100478044	1
AC195367.3_FG001	zma-miR159f-5p	gnl|ZmGDB|AC195367.3_FGT001	3	23.825	1	20	180	199	GAGCUCCUCUCAUUCCAAUG	CGCUGGGAUCAGAGGAGCUC	Translation	1	AC195367.3_FG001	4	111327674..111328183	1
GRMZM2G061016	zma-miR159f-5p	gnl|ZmGDB|GRMZM2G061016_T01	3	22.612	1	20	692	711	GAGCUCCUCUCAUUCCAAUG	CAAGGGAGUGGGAGGAGCUC	Cleavage	1	GRMZM2G061016	4	238310130..238311403	1
GRMZM2G061023	zma-miR159f-5p	gnl|ZmGDB|GRMZM2G061023_T04	3	20.446	1	20	5387	5406	GAGCUCCUCUCAUUCCAAUG	CAAGGGAGUGGGAGGAGCUC	Cleavage	1	GRMZM2G061023	4	238295955..238308743	-1
GRMZM2G420988	zma-miR395o-5p	gnl|ZmGDB|GRMZM2G420988_T01	2	14.876	1	21	244	264	GUUCUCUUCAAGCACUUCACG	CGUGAAGUGUUUGGAGGGAAU	Cleavage	1	GRMZM2G420988	9	43679893..43682735	-1
GRMZM2G092321	zma-miR395o-5p	gnl|ZmGDB|GRMZM2G092321_T01	3	13.481	1	22	198	219	GUUCUCUUCAAGCACUUCACGA	UUGUAAAGUGCUUGAAGAUGAC	Cleavage	1	GRMZM2G092321	4	228012641..228014534	1
GRMZM2G043238	zma-miR395o-5p	gnl|ZmGDB|GRMZM2G043238_T03	3	17.01	1	20	1151	1170	GUUCUCUUCAAGCACUUCAC	GUGAAGAGCUUGAGGGGAAG	Cleavage	1	GRMZM2G043238	8	48111105..48115366	1
GRMZM2G043238	zma-miR395o-5p	gnl|ZmGDB|GRMZM2G043238_T02	3	17.01	1	20	1445	1464	GUUCUCUUCAAGCACUUCAC	GUGAAGAGCUUGAGGGGAAG	Cleavage	1	GRMZM2G043238	8	48088346..48116467	1
GRMZM2G032049	zma-miR395o-5p	gnl|ZmGDB|GRMZM2G032049_T01	3	9	1	20	404	423	GUUCUCUUCAAGCACUUCAC	CUGAUGUGCUUGAGGAGAAU	Cleavage	1	GRMZM2G032049	8	21816689..21823022	1
GRMZM2G043238	zma-miR395o-5p	gnl|ZmGDB|GRMZM2G043238_T01	3	17.01	1	20	1151	1170	GUUCUCUUCAAGCACUUCAC	GUGAAGAGCUUGAGGGGAAG	Cleavage	1	GRMZM2G043238	8	48111105..48135622	1
AC189773.3_FG002	zma-miR395o-5p	gnl|ZmGDB|AC189773.3_FGT002	3	9.163	1	20	362	381	GUUCUCUUCAAGCACUUCAC	CUGAAAUGGUUGAAGAGAAC	Cleavage	1	AC189773.3_FG002	9	64706364..64707559	1
GRMZM2G400005	zma-miR395o-5p	gnl|ZmGDB|GRMZM2G400005_T01	3	10.65	1	20	362	381	GUUCUCUUCAAGCACUUCAC	CUGAAAUGGUUGAAGAGAAC	Cleavage	1	GRMZM2G400005	2	161011159..161012563	-1
GRMZM2G018988	zma-miR395o-5p	gnl|ZmGDB|GRMZM2G018988_T02	3	9.953	1	20	929	948	GUUCUCUUCAAGCACUUCAC	CUGAAAUGGUUGAAGAGAAC	Cleavage	1	GRMZM2G018988	9	106850855..106853231	-1
GRMZM2G018988	zma-miR395o-5p	gnl|ZmGDB|GRMZM2G018988_T01	3	9.953	1	20	929	948	GUUCUCUUCAAGCACUUCAC	CUGAAAUGGUUGAAGAGAAC	Cleavage	1	GRMZM2G018988	9	106850855..106853231	-1
GRMZM2G063162	zma-miR395o-5p	gnl|ZmGDB|GRMZM2G063162_T01	3	9.449	1	20	1178	1197	GUUCUCUUCAAGCACUUCAC	CUGAAAUGGUUGAAGAGAAC	Cleavage	1	GRMZM2G063162	5	139354218..139362057	-1
GRMZM2G313345	zma-miR396h	gnl|ZmGDB|GRMZM2G313345_T01	3	21.093	1	21	438	458	UCCCACAGCUUUAUUGAACUG	CAAUUCAGUAGCGCUGUGGGA	Translation	1	GRMZM2G313345	5	165151410..165152661	-1
GRMZM2G092723	zma-miR396h	gnl|ZmGDB|GRMZM2G092723_T02	3	21.059	1	21	402	422	UCCCACAGCUUUAUUGAACUG	CAAUUCAGUAGCGCUGUGGGA	Translation	1	GRMZM2G092723	9	154427090..154434550	-1
GRMZM5G829955	zma-miR396h	gnl|ZmGDB|GRMZM5G829955_T01	3	24.997	1	21	483	503	UCCCACAGCUUUAUUGAACUG	UGGUACAGCAAAGCUGUGGGA	Cleavage	1	GRMZM5G829955	6	95473748..95476703	1
GRMZM2G418916	zma-miR171c-5p	gnl|ZmGDB|GRMZM2G418916_T02	3	16.15	1	20	831	850	UAUUGGUGCGGUUCAAUCAG	UUGUUUGGAUCGCACCAAUG	Cleavage	1	GRMZM2G418916	5	173108288..173121637	-1
GRMZM2G418916	zma-miR171c-5p	gnl|ZmGDB|GRMZM2G418916_T01	3	16.15	1	20	1203	1222	UAUUGGUGCGGUUCAAUCAG	UUGUUUGGAUCGCACCAAUG	Cleavage	1	GRMZM2G418916	5	173108282..173128300	-1
GRMZM2G056598	zma-miR171c-5p	gnl|ZmGDB|GRMZM2G056598_T02	3	19.498	1	20	1092	1111	UAUUGGUGCGGUUCAAUCAG	UUGGUUGAAACGGACCAAUA	Translation	1	GRMZM2G056598	5	215781414..215786931	1
GRMZM2G056598	zma-miR171c-5p	gnl|ZmGDB|GRMZM2G056598_T01	3	19.498	1	20	1092	1111	UAUUGGUGCGGUUCAAUCAG	UUGGUUGAAACGGACCAAUA	Translation	1	GRMZM2G056598	5	215781414..215787413	1
GRMZM2G011140	zma-miR169r-3p	gnl|ZmGDB|GRMZM2G011140_T01	2	22.276	1	21	206	226	GGCAAGUUGUCCUUGGCUACA	UGCAGCCAAGGAUGACUUGCC	Cleavage	1	GRMZM2G011140	2	11299777..11300750	1
GRMZM2G011140	zma-miR169r-3p	gnl|ZmGDB|GRMZM2G011140_T02	2	22.276	1	21	206	226	GGCAAGUUGUCCUUGGCUACA	UGCAGCCAAGGAUGACUUGCC	Cleavage	1	GRMZM2G011140	2	11299777..11300748	1
GRMZM2G149567	zma-miR169r-3p	gnl|ZmGDB|GRMZM2G149567_T01	3	19.575	1	20	623	642	GGCAAGUUGUCCUUGGCUAC	GUGUCCAAGGAGAGCUUGCC	Translation	1	GRMZM2G149567	2	59795473..59802602	-1
GRMZM2G007327	zma-miR169r-3p	gnl|ZmGDB|GRMZM2G007327_T01	3	17.179	1	19	375	394	GGCAAGUUGUCCUUG-GCUA	UAGCGCAAGGGCAGCUUGCC	Cleavage	1	GRMZM2G007327	1	246960005..246961447	-1
GRMZM2G158782	zma-miR169r-3p	gnl|ZmGDB|GRMZM2G158782_T01	3	20.238	1	19	1511	1530	GGCAAGUUG-UCCUUGGCUA	UAGCCAAGGAUCAAUUUGCU	Translation	1	GRMZM2G158782	2	209629827..209632366	-1
GRMZM2G434131	zma-miR169r-3p	gnl|ZmGDB|GRMZM2G434131_T01	3	18.772	1	19	1241	1260	GGCAAGUUG-UCCUUGGCUA	UAGCCAAGGAUCAAUUUGCU	Translation	1	GRMZM2G434131	3	50925468..50941802	-1
GRMZM2G565520	zma-miR482-3p	gnl|ZmGDB|GRMZM2G565520_T01	2	9.897	1	20	44	63	UCUUCCUUGUUCCUCCCAUU	AAUGGGAGGAAUGGGGAAGG	Cleavage	1	GRMZM2G565520	8	83080578..83080700	1
AC187279.3_FG003	zma-miR482-3p	gnl|ZmGDB|AC187279.3_FGT003	2.5	18.252	1	20	76	95	UCUUCCUUGUUCCUCCCAUU	CAUGGGAGGGGCAGGGAAGA	Cleavage	1	AC187279.3_FG003	6	48607338..48607664	1
AC187279.3_FG004	zma-miR482-3p	gnl|ZmGDB|AC187279.3_FGT004	2.5	22.838	1	20	79	98	UCUUCCUUGUUCCUCCCAUU	CAUGGGAGGGGCAGGGAAGA	Cleavage	1	AC187279.3_FG004	6	48571557..48572027	-1
GRMZM2G481373	zma-miR482-3p	gnl|ZmGDB|GRMZM2G481373_T01	2.5	20.77	1	20	1201	1220	UCUUCCUUGUUCCUCCCAUU	AAUGGGAGGGGCAGGGAAGC	Cleavage	1	GRMZM2G481373	10	125538806..125541575	-1
GRMZM2G079928	zma-miR482-3p	gnl|ZmGDB|GRMZM2G079928_T01	2.5	23.708	1	20	1912	1931	UCUUCCUUGUUCCUCCCAUU	AGUGGGAGGAGCAAGGAUGA	Cleavage	1	GRMZM2G079928	1	210663759..210667488	-1
AC187263.4_FG001	zma-miR482-3p	gnl|ZmGDB|AC187263.4_FGT001	3	17.708	1	20	351	370	UCUUCCUUGUUCCUCCCAUU	CAUGGGAGGGAUGGGGAAGA	Cleavage	1	AC187263.4_FG001	8	24766490..24767041	-1
AC183968.2_FG001	zma-miR482-3p	gnl|ZmGDB|AC183968.2_FGT001	3	16.058	1	20	663	682	UCUUCCUUGUUCCUCCCAUU	CAUGGGAGGAGCAGGGAGGG	Cleavage	1	AC183968.2_FG001	4	241402394..241404692	1
GRMZM2G116830	zma-miR482-3p	gnl|ZmGDB|GRMZM2G116830_T01	3	23.968	1	20	1062	1081	UCUUCCUUGUUCCUCCCAUU	CAUGGGAGGGAUGGGGAAGA	Cleavage	1	GRMZM2G116830	9	153929438..153931393	-1
GRMZM5G812371	zma-miR482-3p	gnl|ZmGDB|GRMZM5G812371_T01	3	23.935	1	20	1107	1126	UCUUCCUUGUUCCUCCCAUU	CAUGGGAGGGAUGGGGAAGA	Cleavage	1	GRMZM5G812371	8	162630330..162632240	-1
GRMZM5G812371	zma-miR482-3p	gnl|ZmGDB|GRMZM5G812371_T02	3	23.935	1	20	1110	1129	UCUUCCUUGUUCCUCCCAUU	CAUGGGAGGGAUGGGGAAGA	Cleavage	1	GRMZM5G812371	8	162630330..162632240	-1
AC212739.3_FG001	zma-miR482-3p	gnl|ZmGDB|AC212739.3_FGT001	3	19.858	1	20	1179	1198	UCUUCCUUGUUCCUCCCAUU	CAUGGGAGGGAUGGGGAAGA	Cleavage	1	AC212739.3_FG001	10	47796921..47845216	1
AC203276.3_FG003	zma-miR482-3p	gnl|ZmGDB|AC203276.3_FGT003	2.5	9.037	1	20	436	455	UCUUCCUUGUUCCUCCCAUU	AGUGGGAGGAGGAAGGGAGA	Translation	1	AC203276.3_FG003	2	92884356..92885659	-1
GRMZM5G897364	zma-miR482-3p	gnl|ZmGDB|GRMZM5G897364_T01	3	20.417	1	20	248	267	UCUUCCUUGUUCCUCCCAUU	GGUGGGAGGAGGAAGGGAGA	Translation	1	GRMZM5G897364	5	139978885..139979160	-1
AC185667.3_FG008	zma-miR482-3p	gnl|ZmGDB|AC185667.3_FGT008	3	16.767	1	20	280	299	UCUUCCUUGUUCCUCCCAUU	AAUGGGGGGGAAGGGGAAGA	Translation	1	AC185667.3_FG008	4	175635835..175636167	1
GRMZM2G109781	zma-miR482-3p	gnl|ZmGDB|GRMZM2G109781_T01	2	15.047	1	20	540	558	UCUUCCUUGUUCCUCCCAUU	AAUGGGAGGAA-AAGGAAGA	Translation	1	GRMZM2G109781	5	205310344..205311923	1
GRMZM2G446741	zma-miR482-3p	gnl|ZmGDB|GRMZM2G446741_T01	3	20.503	1	20	657	676	UCUUCCUUGUUCCUCCCAUU	AUUGGGAGGAACGGGGAAGU	Cleavage	1	GRMZM2G446741	10	3780755..3791104	-1
GRMZM5G874665	zma-miR482-3p	gnl|ZmGDB|GRMZM5G874665_T01	3	23.294	1	20	390	409	UCUUCCUUGUUCCUCCCAUU	AAUGGCAGGAGUAGGGGAGA	Cleavage	1	GRMZM5G874665	1	20038692..20044821	1
GRMZM5G839017	zma-miR482-3p	gnl|ZmGDB|GRMZM5G839017_T01	3	22.338	1	20	390	409	UCUUCCUUGUUCCUCCCAUU	AAUGGCAGGAGUAGGGGAGA	Cleavage	1	GRMZM5G839017	1	179712399..179718770	-1
GRMZM5G874665	zma-miR482-3p	gnl|ZmGDB|GRMZM5G874665_T02	3	23.294	1	20	390	409	UCUUCCUUGUUCCUCCCAUU	AAUGGCAGGAGUAGGGGAGA	Cleavage	1	GRMZM5G874665	1	20038692..20044821	1
GRMZM5G839017	zma-miR482-3p	gnl|ZmGDB|GRMZM5G839017_T02	3	22.338	1	20	390	409	UCUUCCUUGUUCCUCCCAUU	AAUGGCAGGAGUAGGGGAGA	Cleavage	1	GRMZM5G839017	1	179712399..179718770	-1
GRMZM2G069382	zma-miR482-3p	gnl|ZmGDB|GRMZM2G069382_T01	3	20.503	1	20	657	676	UCUUCCUUGUUCCUCCCAUU	AUUGGGAGGAACGGGGAAGU	Cleavage	1	GRMZM2G069382	10	3569035..3587751	-1
AC194676.3_FG002	zma-miR482-3p	gnl|ZmGDB|AC194676.3_FGT002	3	21.582	1	20	100	119	UCUUCCUUGUUCCUCCCAUU	CAUGUGAGGAAGAAGGAAGA	Translation	1	AC194676.3_FG002	1	139933088..139933333	-1
GRMZM2G528439	zma-miR482-3p	gnl|ZmGDB|GRMZM2G528439_T01	3	13.05	1	20	28	47	UCUUCCUUGUUCCUCCCAUU	AGUGGGAGUAGAAAGGAAGA	Translation	1	GRMZM2G528439	1	150176602..150177531	1
GRMZM2G083437	zma-miR482-3p	gnl|ZmGDB|GRMZM2G083437_T01	3	21.083	1	20	487	506	UCUUCCUUGUUCCUCCCAUU	GAUGGGAGCGACGAGGAAGG	Cleavage	1	GRMZM2G083437	1	248737732..248744361	-1
GRMZM2G446514	zma-miR482-3p	gnl|ZmGDB|GRMZM2G446514_T01	3	21.648	1	20	72	91	UCUUCCUUGUUCCUCCCAUU	AGGGGAAGGAACGAGGAAGA	Cleavage	1	GRMZM2G446514	7	62299668..62301602	-1
GRMZM5G894296	zma-miR482-3p	gnl|ZmGDB|GRMZM5G894296_T01	2.5	22.628	1	20	16	34	UCUUCCUUGUUCCUCCCAUU	AGUGGGAGGAA-AAGGAAGA	Translation	1	GRMZM5G894296	3	189203260..189204212	1
GRMZM2G318464	zma-miR482-3p	gnl|ZmGDB|GRMZM2G318464_T01	3	24.243	1	20	192	211	UCUUCCUUGUUCCUCCCAUU	AAUGGGAGCACCAGGGAGGA	Translation	1	GRMZM2G318464	8	52702161..52702716	1
GRMZM5G895799	zma-miR482-3p	gnl|ZmGDB|GRMZM5G895799_T01	3	12.773	1	20	617	636	UCUUCCUUGUUCCUCCCAUU	CACGGGAUGAACAAGGAAGA	Cleavage	1	GRMZM5G895799	6	24324381..24325277	-1
GRMZM2G177477	zma-miR482-3p	gnl|ZmGDB|GRMZM2G177477_T01	2.5	16.275	1	20	337	355	UCUUCCUUGUUCCUCCCAUU	AAUGGGAGGAG-AAGGAAGA	Translation	1	GRMZM2G177477	7	133533056..133533628	1
GRMZM2G448909	zma-miR482-3p	gnl|ZmGDB|GRMZM2G448909_T01	3	23.632	1	20	31	50	UCUUCCUUGUUCCUCCCAUU	AGAGGGAGGAAGAAGGGAGA	Translation	1	GRMZM2G448909	1	295197755..295199216	-1
GRMZM5G864838	zma-miR482-3p	gnl|ZmGDB|GRMZM5G864838_T01	3	17.578	1	20	19	38	UCUUCCUUGUUCCUCCCAUU	AAGGGGCGGAACAAGGGGGA	Cleavage	1	GRMZM5G864838	1	121248885..121249301	-1
GRMZM5G828028	zma-miR482-3p	gnl|ZmGDB|GRMZM5G828028_T01	3	13.308	1	20	63	82	UCUUCCUUGUUCCUCCCAUU	AAAGGGAGGAAGGGGGAAGA	Translation	1	GRMZM5G828028	3	84373683..84374162	1
GRMZM5G842820	zma-miR482-3p	gnl|ZmGDB|GRMZM5G842820_T01	3	11.306	1	20	63	82	UCUUCCUUGUUCCUCCCAUU	AAAGGGAGGAAGGGGGAAGA	Translation	1	GRMZM5G842820	2	230459232..230460098	1
GRMZM5G888300	zma-miR482-3p	gnl|ZmGDB|GRMZM5G888300_T01	3	11.751	1	20	63	82	UCUUCCUUGUUCCUCCCAUU	AAAGGGAGGAAGGGGGAAGA	Translation	1	GRMZM5G888300	5	55072772..55073254	1
GRMZM5G865909	zma-miR482-3p	gnl|ZmGDB|GRMZM5G865909_T01	3	21.331	1	20	388	407	UCUUCCUUGUUCCUCCCAUU	AAAGGGAGGGAAAGGGAAGA	Translation	1	GRMZM5G865909	1	85018604..85019238	-1
GRMZM5G855289	zma-miR482-3p	gnl|ZmGDB|GRMZM5G855289_T01	3	21.203	1	20	451	470	UCUUCCUUGUUCCUCCCAUU	AAUGGGAGCACCAGGGAGGA	Translation	1	GRMZM5G855289	8	52679796..52680354	1
GRMZM2G703850	zma-miR482-3p	gnl|ZmGDB|GRMZM2G703850_T01	3	15.731	1	20	398	417	UCUUCCUUGUUCCUCCCAUU	AGUGGGUGGAAGAAGGGAGA	Translation	1	GRMZM2G703850	1	191005234..191006393	-1
GRMZM2G134671	zma-miR482-3p	gnl|ZmGDB|GRMZM2G134671_T01	3	22.038	1	20	949	968	UCUUCCUUGUUCCUCCCAUU	AAUGGUAGCAGUAAGGAAGA	Cleavage	1	GRMZM2G134671	1	59764838..59769739	1
GRMZM2G083095	zma-miR482-3p	gnl|ZmGDB|GRMZM2G083095_T03	3	14.585	1	20	466	485	UCUUCCUUGUUCCUCCCAUU	GAUGUGAGAAACAAGGAGGA	Cleavage	1	GRMZM2G083095	2	226447145..226451914	1
AC198725.4_FG004	zma-miR482-3p	gnl|ZmGDB|AC198725.4_FGT004	3	20.695	1	20	958	977	UCUUCCUUGUUCCUCCCAUU	AGCGAGAGGAGCAAGGAAGA	Cleavage	1	AC198725.4_FG004	3	217292977..217294257	1
AC196068.3_FG001	zma-miR482-3p	gnl|ZmGDB|AC196068.3_FGT001	3	20.44	1	19	100	119	UCUUCCUUGU-UCCUCCCAU	UUGGGAGGAGACAAGGAAGA	Translation	1	AC196068.3_FG001	8	162970775..162970978	-1
GRMZM2G083095	zma-miR482-3p	gnl|ZmGDB|GRMZM2G083095_T02	3	15.86	1	20	436	455	UCUUCCUUGUUCCUCCCAUU	GAUGUGAGAAACAAGGAGGA	Cleavage	1	GRMZM2G083095	2	226447069..226451914	1
GRMZM2G083095	zma-miR482-3p	gnl|ZmGDB|GRMZM2G083095_T01	3	14.585	1	20	466	485	UCUUCCUUGUUCCUCCCAUU	GAUGUGAGAAACAAGGAGGA	Cleavage	1	GRMZM2G083095	2	226447069..226451914	1
GRMZM2G144948	zma-miR482-3p	gnl|ZmGDB|GRMZM2G144948_T01	3	17.395	1	20	69	89	UCUUCCUUGUUC-CUCCCAUU	GAUGGGAGCGAACAAGGAGGG	Cleavage	1	GRMZM2G144948	2	145432516..145433338	-1
GRMZM2G115814	zma-miR482-3p	gnl|ZmGDB|GRMZM2G115814_T01	2.5	15.207	1	20	259	277	UCUUCCUUGUUCCUCCCAUU	AAUGGGAGGAG-AAGGAAGA	Translation	1	GRMZM2G115814	9	136796554..136799603	1
GRMZM2G079535	zma-miR482-3p	gnl|ZmGDB|GRMZM2G079535_T01	3	15.903	1	19	157	176	UCUUCCUUGU-UCCUCCCAU	UUGGGAGGAGACAAGGAAGA	Translation	1	GRMZM2G079535	6	151924438..151926260	-1
GRMZM5G872149	zma-miR482-3p	gnl|ZmGDB|GRMZM5G872149_T01	3	18.454	1	20	870	889	UCUUCCUUGUUCCUCCCAUU	AAUGGGAGCACCAGGGAGGA	Translation	2	GRMZM5G872149	1	121368845..121378118	-1
GRMZM5G872149	zma-miR482-3p	gnl|ZmGDB|GRMZM5G872149_T01	3	18.024	1	20	1829	1848	UCUUCCUUGUUCCUCCCAUU	AAUGGGAGCACCAGGGAGGA	Translation	2	GRMZM5G872149	1	121368845..121378118	-1
GRMZM2G004202	zma-miR482-3p	gnl|ZmGDB|GRMZM2G004202_T01	3	14.291	1	19	157	176	UCUUCCUUGU-UCCUCCCAU	UUGGGAGGAGACAAGGAAGA	Translation	1	GRMZM2G004202	7	43581496..43582586	1
GRMZM2G120055	zma-miR482-3p	gnl|ZmGDB|GRMZM2G120055_T01	3	18.022	1	19	235	254	UCUUCCUUGU-UCCUCCCAU	UUGGGAGGAGACAAGGAAGA	Translation	1	GRMZM2G120055	1	67051149..67052969	1
GRMZM2G155485	zma-miR482-3p	gnl|ZmGDB|GRMZM2G155485_T01	3	7.689	1	20	59	77	UCUUCCUUGUUCCUCCCAUU	AAUGGGAG-AACAGGGGAGA	Cleavage	1	GRMZM2G155485	5	121452133..121452742	1
GRMZM5G856434	zma-miR482-3p	gnl|ZmGDB|GRMZM5G856434_T01	3	14.716	1	19	893	912	UCUUCCUUGU-UCCUCCCAU	UUGGGAGGAGACAAGGAAGA	Translation	1	GRMZM5G856434	9	104557335..104590243	1
GRMZM5G856434	zma-miR482-3p	gnl|ZmGDB|GRMZM5G856434_T02	3	17.711	1	19	892	911	UCUUCCUUGU-UCCUCCCAU	UUGGGAGGAGACAAGGAAGA	Translation	1	GRMZM5G856434	9	104587677..104590243	1
GRMZM2G001088	zma-miR482-3p	gnl|ZmGDB|GRMZM2G001088_T03	3	15.767	1	19	895	914	UCUUCCUUGU-UCCUCCCAU	UUGGGAGGAGACAAGGAAGA	Translation	1	GRMZM2G001088	8	162963891..162967617	1
GRMZM2G001088	zma-miR482-3p	gnl|ZmGDB|GRMZM2G001088_T02	3	15.767	1	19	895	914	UCUUCCUUGU-UCCUCCCAU	UUGGGAGGAGACAAGGAAGA	Translation	1	GRMZM2G001088	8	162963891..162967617	1
GRMZM2G001088	zma-miR482-3p	gnl|ZmGDB|GRMZM2G001088_T01	3	15.767	1	19	895	914	UCUUCCUUGU-UCCUCCCAU	UUGGGAGGAGACAAGGAAGA	Translation	1	GRMZM2G001088	8	162963891..162967617	1
GRMZM2G482157	zma-miR482-3p	gnl|ZmGDB|GRMZM2G482157_T01	3	21.092	1	20	91	110	UCUUCCUUGUUCCUCCCAUU	AAUGGUACGACCAAGGAAGA	Translation	1	GRMZM2G482157	8	149016147..149016539	-1
GRMZM2G109041	zma-miR482-3p	gnl|ZmGDB|GRMZM2G109041_T01	3	23.968	1	19	1729	1748	UCUUCCUUGU-UCCUCCCAU	UUGGGAGGAGACAAGGAAGA	Translation	1	GRMZM2G109041	10	137266768..137273433	-1
GRMZM2G036557	zma-miR166n-3p	gnl|ZmGDB|GRMZM2G036557_T01	3	16.119	1	20	144	163	UCGGACCAGGCUUCAAUCCC	UGGAUUGGAGCAUGGUCUGA	Translation	1	GRMZM2G036557	1	118952206..118954383	-1
GRMZM2G160996	zma-miR166n-3p	gnl|ZmGDB|GRMZM2G160996_T02	3	15.64	1	20	573	592	UCGGACCAGGCUUCAAUCCC	UGGAUUGGAGCAUGGUCUGA	Translation	1	GRMZM2G160996	5	69283153..69286206	1
GRMZM2G109987	zma-miR166n-3p	gnl|ZmGDB|GRMZM2G109987_T04	3	24.232	1	20	573	592	UCGGACCAGGCUUCAAUCCC	UGGGAUGAAGCCUGGUCCGG	Cleavage	1	GRMZM2G109987	9	154645740..154650601	-1
GRMZM2G160996	zma-miR166n-3p	gnl|ZmGDB|GRMZM2G160996_T01	3	15.64	1	20	897	916	UCGGACCAGGCUUCAAUCCC	UGGAUUGGAGCAUGGUCUGA	Translation	1	GRMZM2G160996	5	69283153..69286206	1
GRMZM2G042250	zma-miR166n-3p	gnl|ZmGDB|GRMZM2G042250_T04	3	23.534	1	20	564	583	UCGGACCAGGCUUCAAUCCC	UGGGAUGAAGCCUGGUCCGG	Cleavage	1	GRMZM2G042250	1	2793728..2798869	1
GRMZM2G469551	zma-miR166n-3p	gnl|ZmGDB|GRMZM2G469551_T02	3	19.005	1	20	543	562	UCGGACCAGGCUUCAAUCCC	UGGGAUGAAGCCUGGUCCGG	Cleavage	1	GRMZM2G469551	1	230535887..230547084	-1
GRMZM2G003509	zma-miR166n-3p	gnl|ZmGDB|GRMZM2G003509_T02	3	21.178	1	20	45	64	UCGGACCAGGCUUCAAUCCC	UGGGAUGAAGCCUGGUCCGG	Cleavage	1	GRMZM2G003509	1	173233523..173239064	-1
GRMZM2G109987	zma-miR166n-3p	gnl|ZmGDB|GRMZM2G109987_T01	3	24.232	1	20	573	592	UCGGACCAGGCUUCAAUCCC	UGGGAUGAAGCCUGGUCCGG	Cleavage	1	GRMZM2G109987	9	154642336..154650601	-1
GRMZM2G109987	zma-miR166n-3p	gnl|ZmGDB|GRMZM2G109987_T03	3	24.232	1	20	573	592	UCGGACCAGGCUUCAAUCCC	UGGGAUGAAGCCUGGUCCGG	Cleavage	1	GRMZM2G109987	9	154642336..154650601	-1
GRMZM2G469551	zma-miR166n-3p	gnl|ZmGDB|GRMZM2G469551_T01	3	19.005	1	20	543	562	UCGGACCAGGCUUCAAUCCC	UGGGAUGAAGCCUGGUCCGG	Cleavage	1	GRMZM2G469551	1	230535106..230547084	-1
GRMZM2G042250	zma-miR166n-3p	gnl|ZmGDB|GRMZM2G042250_T01	3	23.534	1	20	564	583	UCGGACCAGGCUUCAAUCCC	UGGGAUGAAGCCUGGUCCGG	Cleavage	1	GRMZM2G042250	1	2793728..2800641	1
GRMZM2G042250	zma-miR166n-3p	gnl|ZmGDB|GRMZM2G042250_T02	3	23.534	1	20	564	583	UCGGACCAGGCUUCAAUCCC	UGGGAUGAAGCCUGGUCCGG	Cleavage	1	GRMZM2G042250	1	2793950..2800638	1
GRMZM2G109987	zma-miR166n-3p	gnl|ZmGDB|GRMZM2G109987_T05	3	24.232	1	20	573	592	UCGGACCAGGCUUCAAUCCC	UGGGAUGAAGCCUGGUCCGG	Cleavage	1	GRMZM2G109987	9	154642733..154649986	-1
GRMZM2G109987	zma-miR166n-3p	gnl|ZmGDB|GRMZM2G109987_T02	3	24.232	1	20	573	592	UCGGACCAGGCUUCAAUCCC	UGGGAUGAAGCCUGGUCCGG	Cleavage	1	GRMZM2G109987	9	154642336..154650601	-1
GRMZM2G003509	zma-miR166n-3p	gnl|ZmGDB|GRMZM2G003509_T01	3	21.036	1	20	588	607	UCGGACCAGGCUUCAAUCCC	UGGGAUGAAGCCUGGUCCGG	Cleavage	1	GRMZM2G003509	1	173233037..173239064	-1
AC187157.4_FG005	zma-miR166n-3p	gnl|ZmGDB|AC187157.4_FGT005	3	23.173	1	20	564	583	UCGGACCAGGCUUCAAUCCC	CGGGAUGAAGCCUGGUCCGG	Cleavage	1	AC187157.4_FG005	8	22640866..22645283	-1
GRMZM2G042250	zma-miR166n-3p	gnl|ZmGDB|GRMZM2G042250_T03	3	23.534	1	20	564	583	UCGGACCAGGCUUCAAUCCC	UGGGAUGAAGCCUGGUCCGG	Cleavage	1	GRMZM2G042250	1	2793728..2800614	1
GRMZM2G178102	zma-miR166n-3p	gnl|ZmGDB|GRMZM2G178102_T01	3	20.931	1	20	882	901	UCGGACCAGGCUUCAAUCCC	UGGGAUGAAGCCUGGUCCGG	Cleavage	1	GRMZM2G178102	3	123263423..123270240	-1
AC208827.3_FG002	zma-miR166n-3p	gnl|ZmGDB|AC208827.3_FGT002	3	16.209	1	21	267	287	UCGGACCAGGCUUCAAUCCCU	AAGGAAUGCAGCCUGGUCCGA	Cleavage	1	AC208827.3_FG002	10	47167600..47168316	-1
AC200188.4_FG006	zma-miR408b-3p	gnl|ZmGDB|AC200188.4_FGT006	3	20.653	1	21	332	352	CUGCACUGCCUCUUCCCUGGC	GCCGUGGAGGAGGUGGUGCAG	Cleavage	1	AC200188.4_FG006	4	231992726..231993278	1
GRMZM2G138710	zma-miR408b-3p	gnl|ZmGDB|GRMZM2G138710_T01	3	21.891	1	21	967	987	CUGCACUGCCUCUUCCCUGGC	GCCGGGAAAGAGGCGGUGUGG	Cleavage	1	GRMZM2G138710	1	76154571..76156037	-1
GRMZM2G106026	zma-miR408b-3p	gnl|ZmGDB|GRMZM2G106026_T01	3	24.131	1	21	643	663	CUGCACUGCCUCUUCCCUGGC	GCCGAGGAAGAGGAGGUGCAG	Cleavage	1	GRMZM2G106026	1	76461944..76462885	-1
AC195481.3_FG002	zma-miR408b-3p	gnl|ZmGDB|AC195481.3_FGT002	3	18.414	1	20	213	232	CUGCACUGCCUCUUCCCUGG	CAAGGGGAGGGGCGGUGUAG	Cleavage	1	AC195481.3_FG002	7	56636744..56637010	1
GRMZM2G000842	zma-miR408b-3p	gnl|ZmGDB|GRMZM2G000842_T04	3	22.092	1	20	18	37	CUGCACUGCCUCUUCCCUGG	CCCGGGAGGAGGUGGUGCGG	Cleavage	1	GRMZM2G000842	6	149527987..149534093	1
GRMZM2G459896	zma-miR408b-3p	gnl|ZmGDB|GRMZM2G459896_T01	3	24.159	1	20	155	174	CUGCACUGCCUCUUCCCUGG	CCACGGAGGAGGCCGUGCAG	Cleavage	1	GRMZM2G459896	2	75445872..75451956	-1
GRMZM2G000842	zma-miR408b-3p	gnl|ZmGDB|GRMZM2G000842_T01	3	24.267	1	20	705	724	CUGCACUGCCUCUUCCCUGG	CCCGGGAGGAGGUGGUGCGG	Cleavage	1	GRMZM2G000842	6	149527987..149534093	1
GRMZM2G000842	zma-miR408b-3p	gnl|ZmGDB|GRMZM2G000842_T02	3	24.267	1	20	780	799	CUGCACUGCCUCUUCCCUGG	CCCGGGAGGAGGUGGUGCGG	Cleavage	1	GRMZM2G000842	6	149527987..149534093	1
GRMZM2G000842	zma-miR408b-3p	gnl|ZmGDB|GRMZM2G000842_T03	3	24.267	1	20	822	841	CUGCACUGCCUCUUCCCUGG	CCCGGGAGGAGGUGGUGCGG	Cleavage	1	GRMZM2G000842	6	149527987..149534093	1
GRMZM2G551565	zma-miR156l-5p	gnl|ZmGDB|GRMZM2G551565_T01	0	18.556	1	20	25	44	UGACAGAAGAGAGUGAGCAC	GUGCUCACUCUCUUCUGUCA	Cleavage	1	GRMZM2G551565	5	92369026..92369713	1
AC233751.1_FG002	zma-miR156l-5p	gnl|ZmGDB|AC233751.1_FGT002	1	23.513	1	20	1415	1434	UGACAGAAGAGAGUGAGCAC	GUGCUCUCUCUCUUCUGUCA	Cleavage	1	AC233751.1_FG002	4	44780143..44784469	-1
GRMZM2G097275	zma-miR156l-5p	gnl|ZmGDB|GRMZM2G097275_T01	1	21.867	1	20	1106	1125	UGACAGAAGAGAGUGAGCAC	GUGCUCUCUCUCUUCUGUCA	Cleavage	1	GRMZM2G097275	5	77940666..77945714	1
GRMZM2G097275	zma-miR156l-5p	gnl|ZmGDB|GRMZM2G097275_T03	1	21.867	1	20	1106	1125	UGACAGAAGAGAGUGAGCAC	GUGCUCUCUCUCUUCUGUCA	Cleavage	1	GRMZM2G097275	5	77940666..77945676	1
GRMZM2G097275	zma-miR156l-5p	gnl|ZmGDB|GRMZM2G097275_T02	1	21.867	1	20	1106	1125	UGACAGAAGAGAGUGAGCAC	GUGCUCUCUCUCUUCUGUCA	Cleavage	1	GRMZM2G097275	5	77940666..77945676	1
GRMZM5G878561	zma-miR156l-5p	gnl|ZmGDB|GRMZM5G878561_T01	1	19.127	1	20	950	969	UGACAGAAGAGAGUGAGCAC	GUGCUCUCUCUCUUCUGUCA	Cleavage	1	GRMZM5G878561	3	159377754..159382446	-1
GRMZM2G097275	zma-miR156l-5p	gnl|ZmGDB|GRMZM2G097275_T04	1	21.867	1	20	998	1017	UGACAGAAGAGAGUGAGCAC	GUGCUCUCUCUCUUCUGUCA	Cleavage	1	GRMZM2G097275	5	77940666..77945477	1
GRMZM2G061734	zma-miR156l-5p	gnl|ZmGDB|GRMZM2G061734_T01	1	17.452	1	20	941	960	UGACAGAAGAGAGUGAGCAC	GUGCUCUCUCUCUUCUGUCA	Cleavage	1	GRMZM2G061734	2	192157754..192162802	1
GRMZM2G460544	zma-miR156l-5p	gnl|ZmGDB|GRMZM2G460544_T01	1	20.772	1	20	848	867	UGACAGAAGAGAGUGAGCAC	GUGCUCUCUCUCUUCUGUCA	Cleavage	1	GRMZM2G460544	4	199278823..199283117	-1
GRMZM2G126018	zma-miR156l-5p	gnl|ZmGDB|GRMZM2G126018_T02	1	18.45	1	20	779	798	UGACAGAAGAGAGUGAGCAC	GUGCUCUCUCUCUUCUGUCA	Cleavage	1	GRMZM2G126018	2	189838915..189842817	-1
GRMZM2G126018	zma-miR156l-5p	gnl|ZmGDB|GRMZM2G126018_T01	1	18.45	1	20	779	798	UGACAGAAGAGAGUGAGCAC	GUGCUCUCUCUCUUCUGUCA	Cleavage	1	GRMZM2G126018	2	189838793..189842695	-1
GRMZM2G307588	zma-miR156l-5p	gnl|ZmGDB|GRMZM2G307588_T01	1	16.689	1	20	764	783	UGACAGAAGAGAGUGAGCAC	GUGCUCUCUCUCUUCUGUCA	Cleavage	1	GRMZM2G307588	7	133170018..133173665	-1
GRMZM2G106798	zma-miR156l-5p	gnl|ZmGDB|GRMZM2G106798_T02	1	22.998	1	20	755	774	UGACAGAAGAGAGUGAGCAC	GUGCUCUCUCUCUUCUGUCA	Cleavage	1	GRMZM2G106798	4	17489205..17501119	1
GRMZM2G106798	zma-miR156l-5p	gnl|ZmGDB|GRMZM2G106798_T03	1	22.998	1	20	755	774	UGACAGAAGAGAGUGAGCAC	GUGCUCUCUCUCUUCUGUCA	Cleavage	1	GRMZM2G106798	4	17489205..17501119	1
GRMZM2G106798	zma-miR156l-5p	gnl|ZmGDB|GRMZM2G106798_T01	1	22.998	1	20	755	774	UGACAGAAGAGAGUGAGCAC	GUGCUCUCUCUCUUCUGUCA	Cleavage	1	GRMZM2G106798	4	17489205..17501119	1
GRMZM2G371033	zma-miR156l-5p	gnl|ZmGDB|GRMZM2G371033_T01	1	18.515	1	20	590	609	UGACAGAAGAGAGUGAGCAC	GUGCUCUCUCUCUUCUGUCA	Cleavage	1	GRMZM2G371033	8	161522745..161525837	-1
GRMZM5G806833	zma-miR156l-5p	gnl|ZmGDB|GRMZM5G806833_T01	1	15.225	1	20	428	447	UGACAGAAGAGAGUGAGCAC	GUGCUCUCUCUCUUCUGUCA	Cleavage	1	GRMZM5G806833	7	136328788..136330155	-1
GRMZM2G126827	zma-miR156l-5p	gnl|ZmGDB|GRMZM2G126827_T01	2	22.697	1	20	740	759	UGACAGAAGAGAGUGAGCAC	AUGCUCUCUCUCUUCUGUCA	Cleavage	1	GRMZM2G126827	5	86783062..86786647	1
GRMZM2G156621	zma-miR156l-5p	gnl|ZmGDB|GRMZM2G156621_T01	2	22.697	1	20	740	759	UGACAGAAGAGAGUGAGCAC	AUGCUCUCUCUCUUCUGUCA	Cleavage	1	GRMZM2G156621	5	131187462..131190979	-1
GRMZM2G096352	zma-miR156l-5p	gnl|ZmGDB|GRMZM2G096352_T03	3	15.888	1	20	541	560	UGACAGAAGAGAGUGAGCAC	GUGAGCACUCUCUUUUGUCG	Cleavage	1	GRMZM2G096352	9	149044810..149049135	-1
GRMZM2G111204	zma-miR156l-5p	gnl|ZmGDB|GRMZM2G111204_T01	3	18.913	1	19	324	343	UGACAGAAGAGAG-UGAGCA	UGCUCAGCUCUCUUCUGUUG	Cleavage	1	GRMZM2G111204	2	174677185..174683559	-1
GRMZM2G317338	zma-miR171i-3p	gnl|ZmGDB|GRMZM2G317338_T01	0.5	23.512	1	21	252	272	UGAUUGAGCCGUGCCAAUAUC	GAUAUUGGCGCGGCUCAAUCA	Cleavage	1	GRMZM2G317338	6	2909967..2910502	1
GRMZM2G098800	zma-miR171i-3p	gnl|ZmGDB|GRMZM2G098800_T01	0.5	23.516	1	21	420	440	UGAUUGAGCCGUGCCAAUAUC	GAUAUUGGCGCGGCUCAAUCA	Cleavage	1	GRMZM2G098800	4	153196436..153199541	1
GRMZM2G098800	zma-miR171i-3p	gnl|ZmGDB|GRMZM2G098800_T02	0.5	23.516	1	21	1107	1127	UGAUUGAGCCGUGCCAAUAUC	GAUAUUGGCGCGGCUCAAUCA	Cleavage	1	GRMZM2G098800	4	153196404..153199186	1
AC187788.3_FG008	zma-miR171i-3p	gnl|ZmGDB|AC187788.3_FGT008	1	22.707	1	21	144	164	UGAUUGAGCCGUGCCAAUAUC	GAUAUUGGCGCGGCUCAAUUA	Cleavage	1	AC187788.3_FG008	7	165554811..165555298	-1
GRMZM2G477666	zma-miR171i-3p	gnl|ZmGDB|GRMZM2G477666_T01	2	20.615	1	21	219	239	UGAUUGAGCCGUGCCAAUAUC	GAUAUUGGCGCAGCUCAAUUA	Translation	1	GRMZM2G477666	9	143369964..143371910	-1
GRMZM2G333059	zma-miR393b-3p	gnl|ZmGDB|GRMZM2G333059_T01	3	13.553	1	20	266	285	AUCAAUGCGAUCCUUUUGGA	UCCAAAAGGAUGCUGUUGAU	Translation	1	GRMZM2G333059	5	3155906..3158364	1
GRMZM2G416501	zma-miR393b-3p	gnl|ZmGDB|GRMZM2G416501_T01	3	12.221	1	20	557	576	AUCAAUGCGAUCCUUUUGGA	UCCAAAAGGAUGCUGUUGAU	Translation	1	GRMZM2G416501	6	121556779..121559923	1
GRMZM2G117346	zma-miR393b-3p	gnl|ZmGDB|GRMZM2G117346_T02	3	20.139	1	20	3020	3039	AUCAAUGCGAUCCUUUUGGA	UCCAAGAGAACUGCAUUGAU	Translation	1	GRMZM2G117346	4	237676754..237682651	-1
GRMZM2G410393	zma-miR393b-3p	gnl|ZmGDB|GRMZM2G410393_T05	3	20.024	1	20	3020	3039	AUCAAUGCGAUCCUUUUGGA	UCCAAGAGAACUGCAUUGAU	Translation	1	GRMZM2G410393	5	78819803..78826528	1
GRMZM2G410393	zma-miR393b-3p	gnl|ZmGDB|GRMZM2G410393_T03	3	20.024	1	20	3020	3039	AUCAAUGCGAUCCUUUUGGA	UCCAAGAGAACUGCAUUGAU	Translation	1	GRMZM2G410393	5	78819803..78826528	1
GRMZM2G410393	zma-miR393b-3p	gnl|ZmGDB|GRMZM2G410393_T04	3	20.024	1	20	3020	3039	AUCAAUGCGAUCCUUUUGGA	UCCAAGAGAACUGCAUUGAU	Translation	1	GRMZM2G410393	5	78819803..78826528	1
GRMZM2G410393	zma-miR393b-3p	gnl|ZmGDB|GRMZM2G410393_T01	3	20.024	1	20	3020	3039	AUCAAUGCGAUCCUUUUGGA	UCCAAGAGAACUGCAUUGAU	Translation	1	GRMZM2G410393	5	78819803..78826612	1
GRMZM2G117346	zma-miR393b-3p	gnl|ZmGDB|GRMZM2G117346_T01	3	20.139	1	20	3020	3039	AUCAAUGCGAUCCUUUUGGA	UCCAAGAGAACUGCAUUGAU	Translation	1	GRMZM2G117346	4	237676754..237682663	-1
GRMZM2G383623	zma-miR393b-3p	gnl|ZmGDB|GRMZM2G383623_T01	3	17.318	1	20	3560	3579	AUCAAUGCGAUCCUUUUGGA	UCCAAAAGGAUGCUGUUGAU	Translation	1	GRMZM2G383623	6	156370632..156380926	1
GRMZM2G383623	zma-miR393b-3p	gnl|ZmGDB|GRMZM2G383623_T02	3	17.318	1	20	3713	3732	AUCAAUGCGAUCCUUUUGGA	UCCAAAAGGAUGCUGUUGAU	Translation	1	GRMZM2G383623	6	156370632..156380926	1
GRMZM2G135978	zma-miR393b-5p	gnl|ZmGDB|GRMZM2G135978_T01	2	18.848	1	20	1551	1570	UCCAAAGGGAUCGCAUUGAU	GACAAUGCGAUCCCUUUGGA	Cleavage	1	GRMZM2G135978	8	127112957..127118492	-1
GRMZM2G137451	zma-miR393b-5p	gnl|ZmGDB|GRMZM2G137451_T02	2	19.041	1	20	1500	1519	UCCAAAGGGAUCGCAUUGAU	CACAAUGCGAUCCCUUUGGA	Cleavage	1	GRMZM2G137451	10	110996827..111000916	-1
GRMZM2G137451	zma-miR393b-5p	gnl|ZmGDB|GRMZM2G137451_T01	2	19.041	1	20	1500	1519	UCCAAAGGGAUCGCAUUGAU	CACAAUGCGAUCCCUUUGGA	Cleavage	1	GRMZM2G137451	10	110996613..111000922	-1
GRMZM2G036832	zma-miR393b-5p	gnl|ZmGDB|GRMZM2G036832_T01	3	17.479	1	20	887	906	UCCAAAGGGAUCGCAUUGAU	AUCAGAGAGAUUCCUUUGGA	Cleavage	1	GRMZM2G036832	2	182619406..182625522	-1
GRMZM2G036832	zma-miR393b-5p	gnl|ZmGDB|GRMZM2G036832_T02	3	17.479	1	20	887	906	UCCAAAGGGAUCGCAUUGAU	AUCAGAGAGAUUCCUUUGGA	Cleavage	1	GRMZM2G036832	2	182619819..182625522	-1
GRMZM2G135808	zma-miR393b-5p	gnl|ZmGDB|GRMZM2G135808_T01	3	18.467	1	20	1201	1220	UCCAAAGGGAUCGCAUUGAU	AUCAAUGAUAUCGCUUUGGA	Cleavage	1	GRMZM2G135808	7	1222079..1229906	1
GRMZM2G028054	zma-miR319a-3p	gnl|ZmGDB|GRMZM2G028054_T03	2	16.03	1	20	971	990	UUGGACUGAAGGGUGCUCCC	UGGAGCCCCCUUCAGUCCAA	Cleavage	1	GRMZM2G028054	8	171172099..171175888	-1
GRMZM2G028054	zma-miR319a-3p	gnl|ZmGDB|GRMZM2G028054_T01	2	16.03	1	20	971	990	UUGGACUGAAGGGUGCUCCC	UGGAGCCCCCUUCAGUCCAA	Cleavage	1	GRMZM2G028054	8	171172057..171175888	-1
GRMZM2G028054	zma-miR319a-3p	gnl|ZmGDB|GRMZM2G028054_T02	2	16.03	1	20	971	990	UUGGACUGAAGGGUGCUCCC	UGGAGCCCCCUUCAGUCCAA	Cleavage	1	GRMZM2G028054	8	171172099..171175888	-1
GRMZM2G115516	zma-miR319a-3p	gnl|ZmGDB|GRMZM2G115516_T02	2.5	18.845	1	20	106	125	UUGGACUGAAGGGUGCUCCC	AGGGGGACCCUUCAGUCCAA	Cleavage	1	GRMZM2G115516	1	285310408..285314533	1
GRMZM2G180568	zma-miR319a-3p	gnl|ZmGDB|GRMZM2G180568_T01	2.5	18.393	1	20	754	773	UUGGACUGAAGGGUGCUCCC	CGGGGCACACUUCAGUCCAA	Cleavage	1	GRMZM2G180568	7	168217960..168219041	-1
GRMZM2G089361	zma-miR319a-3p	gnl|ZmGDB|GRMZM2G089361_T01	2.5	18.038	1	20	937	956	UUGGACUGAAGGGUGCUCCC	AGGGGGACCCUUCAGUCCAA	Cleavage	1	GRMZM2G089361	5	4945066..4946626	-1
GRMZM2G115516	zma-miR319a-3p	gnl|ZmGDB|GRMZM2G115516_T01	2.5	18.845	1	20	952	971	UUGGACUGAAGGGUGCUCCC	AGGGGGACCCUUCAGUCCAA	Cleavage	1	GRMZM2G115516	1	285309991..285314535	1
GRMZM2G388987	zma-miR319a-3p	gnl|ZmGDB|GRMZM2G388987_T01	2.5	15.082	1	20	1160	1179	UUGGACUGAAGGGUGCUCCC	GGAAGCACCUUUCAGUUCAG	Cleavage	1	GRMZM2G388987	6	95457491..95468437	1
GRMZM2G004090	zma-miR319a-3p	gnl|ZmGDB|GRMZM2G004090_T01	3	20.745	1	20	797	816	UUGGACUGAAGGGUGCUCCC	UCGAGCUCCCUUCAGUCCAA	Cleavage	1	GRMZM2G004090	9	90125460..90132277	-1
GRMZM5G890162	zma-miR319a-3p	gnl|ZmGDB|GRMZM5G890162_T01	3	16.615	1	20	693	712	UUGGACUGAAGGGUGCUCCC	UGGAGCACCCUGCAGUUCAG	Translation	1	GRMZM5G890162	7	49724338..49730222	1
GRMZM2G020805	zma-miR319a-3p	gnl|ZmGDB|GRMZM2G020805_T01	3	20.122	1	20	1087	1106	UUGGACUGAAGGGUGCUCCC	AGGGGGGCCCUUCAGUCCAA	Cleavage	1	GRMZM2G020805	2	234795896..234802008	-1
GRMZM2G354502	zma-miR319a-3p	gnl|ZmGDB|GRMZM2G354502_T01	3	17.348	1	20	262	281	UUGGACUGAAGGGUGCUCCC	GUGAGCGCCCUCCAGUCCGA	Translation	1	GRMZM2G354502	7	141931020..141932125	1
GRMZM2G078124	zma-miR169i-5p	gnl|ZmGDB|GRMZM2G078124_T01	0	18.351	1	21	282	302	UAGCCAAGGAUGACUUGCCUG	CAGGCAAGUCAUCCUUGGCUA	Cleavage	1	GRMZM2G078124	2	192698625..192701211	-1
AC206165.3_FG001	zma-miR399e-3p	gnl|ZmGDB|AC206165.3_FGT001	2.5	18.768	1	21	34	54	UGCCAAAGGAGAGUUGCCCUG	CAGGGUACGUCUCCUUUGGCA	Cleavage	1	AC206165.3_FG001	6	159694621..159696531	1
GRMZM2G551565	zma-miR156h-5p	gnl|ZmGDB|GRMZM2G551565_T01	0	18.556	1	20	25	44	UGACAGAAGAGAGUGAGCAC	GUGCUCACUCUCUUCUGUCA	Cleavage	1	GRMZM2G551565	5	92369026..92369713	1
AC233751.1_FG002	zma-miR156h-5p	gnl|ZmGDB|AC233751.1_FGT002	1	23.513	1	20	1415	1434	UGACAGAAGAGAGUGAGCAC	GUGCUCUCUCUCUUCUGUCA	Cleavage	1	AC233751.1_FG002	4	44780143..44784469	-1
GRMZM2G097275	zma-miR156h-5p	gnl|ZmGDB|GRMZM2G097275_T01	1	21.867	1	20	1106	1125	UGACAGAAGAGAGUGAGCAC	GUGCUCUCUCUCUUCUGUCA	Cleavage	1	GRMZM2G097275	5	77940666..77945714	1
GRMZM2G097275	zma-miR156h-5p	gnl|ZmGDB|GRMZM2G097275_T03	1	21.867	1	20	1106	1125	UGACAGAAGAGAGUGAGCAC	GUGCUCUCUCUCUUCUGUCA	Cleavage	1	GRMZM2G097275	5	77940666..77945676	1
GRMZM2G097275	zma-miR156h-5p	gnl|ZmGDB|GRMZM2G097275_T02	1	21.867	1	20	1106	1125	UGACAGAAGAGAGUGAGCAC	GUGCUCUCUCUCUUCUGUCA	Cleavage	1	GRMZM2G097275	5	77940666..77945676	1
GRMZM5G878561	zma-miR156h-5p	gnl|ZmGDB|GRMZM5G878561_T01	1	19.127	1	20	950	969	UGACAGAAGAGAGUGAGCAC	GUGCUCUCUCUCUUCUGUCA	Cleavage	1	GRMZM5G878561	3	159377754..159382446	-1
GRMZM2G097275	zma-miR156h-5p	gnl|ZmGDB|GRMZM2G097275_T04	1	21.867	1	20	998	1017	UGACAGAAGAGAGUGAGCAC	GUGCUCUCUCUCUUCUGUCA	Cleavage	1	GRMZM2G097275	5	77940666..77945477	1
GRMZM2G061734	zma-miR156h-5p	gnl|ZmGDB|GRMZM2G061734_T01	1	17.452	1	20	941	960	UGACAGAAGAGAGUGAGCAC	GUGCUCUCUCUCUUCUGUCA	Cleavage	1	GRMZM2G061734	2	192157754..192162802	1
GRMZM2G460544	zma-miR156h-5p	gnl|ZmGDB|GRMZM2G460544_T01	1	20.772	1	20	848	867	UGACAGAAGAGAGUGAGCAC	GUGCUCUCUCUCUUCUGUCA	Cleavage	1	GRMZM2G460544	4	199278823..199283117	-1
GRMZM2G126018	zma-miR156h-5p	gnl|ZmGDB|GRMZM2G126018_T02	1	18.45	1	20	779	798	UGACAGAAGAGAGUGAGCAC	GUGCUCUCUCUCUUCUGUCA	Cleavage	1	GRMZM2G126018	2	189838915..189842817	-1
GRMZM2G126018	zma-miR156h-5p	gnl|ZmGDB|GRMZM2G126018_T01	1	18.45	1	20	779	798	UGACAGAAGAGAGUGAGCAC	GUGCUCUCUCUCUUCUGUCA	Cleavage	1	GRMZM2G126018	2	189838793..189842695	-1
GRMZM2G307588	zma-miR156h-5p	gnl|ZmGDB|GRMZM2G307588_T01	1	16.689	1	20	764	783	UGACAGAAGAGAGUGAGCAC	GUGCUCUCUCUCUUCUGUCA	Cleavage	1	GRMZM2G307588	7	133170018..133173665	-1
GRMZM2G106798	zma-miR156h-5p	gnl|ZmGDB|GRMZM2G106798_T02	1	22.998	1	20	755	774	UGACAGAAGAGAGUGAGCAC	GUGCUCUCUCUCUUCUGUCA	Cleavage	1	GRMZM2G106798	4	17489205..17501119	1
GRMZM2G106798	zma-miR156h-5p	gnl|ZmGDB|GRMZM2G106798_T03	1	22.998	1	20	755	774	UGACAGAAGAGAGUGAGCAC	GUGCUCUCUCUCUUCUGUCA	Cleavage	1	GRMZM2G106798	4	17489205..17501119	1
GRMZM2G106798	zma-miR156h-5p	gnl|ZmGDB|GRMZM2G106798_T01	1	22.998	1	20	755	774	UGACAGAAGAGAGUGAGCAC	GUGCUCUCUCUCUUCUGUCA	Cleavage	1	GRMZM2G106798	4	17489205..17501119	1
GRMZM2G371033	zma-miR156h-5p	gnl|ZmGDB|GRMZM2G371033_T01	1	18.515	1	20	590	609	UGACAGAAGAGAGUGAGCAC	GUGCUCUCUCUCUUCUGUCA	Cleavage	1	GRMZM2G371033	8	161522745..161525837	-1
GRMZM5G806833	zma-miR156h-5p	gnl|ZmGDB|GRMZM5G806833_T01	1	15.225	1	20	428	447	UGACAGAAGAGAGUGAGCAC	GUGCUCUCUCUCUUCUGUCA	Cleavage	1	GRMZM5G806833	7	136328788..136330155	-1
GRMZM2G126827	zma-miR156h-5p	gnl|ZmGDB|GRMZM2G126827_T01	2	22.697	1	20	740	759	UGACAGAAGAGAGUGAGCAC	AUGCUCUCUCUCUUCUGUCA	Cleavage	1	GRMZM2G126827	5	86783062..86786647	1
GRMZM2G156621	zma-miR156h-5p	gnl|ZmGDB|GRMZM2G156621_T01	2	22.697	1	20	740	759	UGACAGAAGAGAGUGAGCAC	AUGCUCUCUCUCUUCUGUCA	Cleavage	1	GRMZM2G156621	5	131187462..131190979	-1
GRMZM2G096352	zma-miR156h-5p	gnl|ZmGDB|GRMZM2G096352_T03	3	15.888	1	20	541	560	UGACAGAAGAGAGUGAGCAC	GUGAGCACUCUCUUUUGUCG	Cleavage	1	GRMZM2G096352	9	149044810..149049135	-1
GRMZM2G111204	zma-miR156h-5p	gnl|ZmGDB|GRMZM2G111204_T01	3	18.913	1	19	324	343	UGACAGAAGAGAG-UGAGCA	UGCUCAGCUCUCUUCUGUUG	Cleavage	1	GRMZM2G111204	2	174677185..174683559	-1
GRMZM2G317338	zma-miR171n-3p	gnl|ZmGDB|GRMZM2G317338_T01	0	23.512	1	21	252	272	UGAUUGAGCCGCGCCAAUAUC	GAUAUUGGCGCGGCUCAAUCA	Cleavage	1	GRMZM2G317338	6	2909967..2910502	1
GRMZM2G098800	zma-miR171n-3p	gnl|ZmGDB|GRMZM2G098800_T01	0	23.516	1	21	420	440	UGAUUGAGCCGCGCCAAUAUC	GAUAUUGGCGCGGCUCAAUCA	Cleavage	1	GRMZM2G098800	4	153196436..153199541	1
GRMZM2G098800	zma-miR171n-3p	gnl|ZmGDB|GRMZM2G098800_T02	0	23.516	1	21	1107	1127	UGAUUGAGCCGCGCCAAUAUC	GAUAUUGGCGCGGCUCAAUCA	Cleavage	1	GRMZM2G098800	4	153196404..153199186	1
AC187788.3_FG008	zma-miR171n-3p	gnl|ZmGDB|AC187788.3_FGT008	0.5	22.707	1	21	144	164	UGAUUGAGCCGCGCCAAUAUC	GAUAUUGGCGCGGCUCAAUUA	Cleavage	1	AC187788.3_FG008	7	165554811..165555298	-1
GRMZM2G477666	zma-miR171n-3p	gnl|ZmGDB|GRMZM2G477666_T01	1.5	20.615	1	21	219	239	UGAUUGAGCCGCGCCAAUAUC	GAUAUUGGCGCAGCUCAAUUA	Translation	1	GRMZM2G477666	9	143369964..143371910	-1
GRMZM2G060265	zma-miR171n-3p	gnl|ZmGDB|GRMZM2G060265_T01	3	23.598	1	21	438	458	UGAUUGAGCCGCGCCAAUAUC	GAUACUGGCGCGGCUCAACUA	Cleavage	1	GRMZM2G060265	1	1955584..1957660	1
GRMZM2G082167	zma-miR171n-3p	gnl|ZmGDB|GRMZM2G082167_T01	3	24.151	1	20	719	738	UGAUUGAGCCGCGCCAAUAU	CUGUUGGUGCUGCUCAAUCA	Translation	1	GRMZM2G082167	10	26984538..26988303	1
GRMZM2G173542	zma-miR166g-5p	gnl|ZmGDB|GRMZM2G173542_T02	3	21.717	1	21	352	372	GGAAUGUUGUCUGGUUGGAGA	UUUUCAGCUGGACAACAUUCU	Cleavage	1	GRMZM2G173542	3	182750821..182754835	1
GRMZM2G173542	zma-miR166g-5p	gnl|ZmGDB|GRMZM2G173542_T03	3	21.717	1	21	772	792	GGAAUGUUGUCUGGUUGGAGA	UUUUCAGCUGGACAACAUUCU	Cleavage	1	GRMZM2G173542	3	182749400..182752616	1
GRMZM2G066755	zma-miR166g-5p	gnl|ZmGDB|GRMZM2G066755_T01	3	22.62	1	21	772	792	GGAAUGUUGUCUGGUUGGAGA	UUUUCAGCUGGACAACAUUCU	Cleavage	1	GRMZM2G066755	8	169623758..169627146	1
GRMZM2G066755	zma-miR166g-5p	gnl|ZmGDB|GRMZM2G066755_T02	3	22.62	1	21	772	792	GGAAUGUUGUCUGGUUGGAGA	UUUUCAGCUGGACAACAUUCU	Cleavage	1	GRMZM2G066755	8	169623758..169627127	1
GRMZM2G173542	zma-miR166g-5p	gnl|ZmGDB|GRMZM2G173542_T01	3	21.717	1	21	772	792	GGAAUGUUGUCUGGUUGGAGA	UUUUCAGCUGGACAACAUUCU	Cleavage	1	GRMZM2G173542	3	182749400..182757534	1
GRMZM2G087144	zma-miR166g-5p	gnl|ZmGDB|GRMZM2G087144_T01	2.5	19.961	1	20	679	698	GGAAUGUUGUCUGGUUGGAG	GACCAACCAGACAACAUUCU	Cleavage	1	GRMZM2G087144	7	141807875..141813323	-1
GRMZM2G155337	zma-miR166g-5p	gnl|ZmGDB|GRMZM2G155337_T03	3	12.11	1	20	616	635	GGAAUGUUGUCUGGUUGGAG	GACCAACCAGAGAACAUUCC	Translation	1	GRMZM2G155337	2	194905170..194910667	1
GRMZM2G155337	zma-miR166g-5p	gnl|ZmGDB|GRMZM2G155337_T02	3	12.11	1	20	700	719	GGAAUGUUGUCUGGUUGGAG	GACCAACCAGAGAACAUUCC	Translation	1	GRMZM2G155337	2	194904965..194910977	1
GRMZM2G103078	zma-miR166g-5p	gnl|ZmGDB|GRMZM2G103078_T01	3	23.896	1	20	1260	1279	GGAAUGUUGUCUGGUUGGAG	GCCCAACGAGACAACAUUCC	Cleavage	1	GRMZM2G103078	6	57596481..57599062	-1
GRMZM2G538486	zma-miR166g-5p	gnl|ZmGDB|GRMZM2G538486_T01	3	21.527	1	20	85	104	GGAAUGUUGUCUGGUUGGAG	CUCCAAUUAGAGAAUAUUCU	Translation	1	GRMZM2G538486	8	157006480..157006926	-1
GRMZM2G109987	zma-miR166b-3p	gnl|ZmGDB|GRMZM2G109987_T04	2	24.232	1	20	573	592	UCGGACCAGGCUUCAUUCCC	UGGGAUGAAGCCUGGUCCGG	Cleavage	1	GRMZM2G109987	9	154645740..154650601	-1
GRMZM2G042250	zma-miR166b-3p	gnl|ZmGDB|GRMZM2G042250_T04	2	23.534	1	20	564	583	UCGGACCAGGCUUCAUUCCC	UGGGAUGAAGCCUGGUCCGG	Cleavage	1	GRMZM2G042250	1	2793728..2798869	1
GRMZM2G469551	zma-miR166b-3p	gnl|ZmGDB|GRMZM2G469551_T02	2	19.005	1	20	543	562	UCGGACCAGGCUUCAUUCCC	UGGGAUGAAGCCUGGUCCGG	Cleavage	1	GRMZM2G469551	1	230535887..230547084	-1
GRMZM2G003509	zma-miR166b-3p	gnl|ZmGDB|GRMZM2G003509_T02	2	21.178	1	20	45	64	UCGGACCAGGCUUCAUUCCC	UGGGAUGAAGCCUGGUCCGG	Cleavage	1	GRMZM2G003509	1	173233523..173239064	-1
GRMZM2G109987	zma-miR166b-3p	gnl|ZmGDB|GRMZM2G109987_T01	2	24.232	1	20	573	592	UCGGACCAGGCUUCAUUCCC	UGGGAUGAAGCCUGGUCCGG	Cleavage	1	GRMZM2G109987	9	154642336..154650601	-1
GRMZM2G109987	zma-miR166b-3p	gnl|ZmGDB|GRMZM2G109987_T03	2	24.232	1	20	573	592	UCGGACCAGGCUUCAUUCCC	UGGGAUGAAGCCUGGUCCGG	Cleavage	1	GRMZM2G109987	9	154642336..154650601	-1
GRMZM2G469551	zma-miR166b-3p	gnl|ZmGDB|GRMZM2G469551_T01	2	19.005	1	20	543	562	UCGGACCAGGCUUCAUUCCC	UGGGAUGAAGCCUGGUCCGG	Cleavage	1	GRMZM2G469551	1	230535106..230547084	-1
GRMZM2G042250	zma-miR166b-3p	gnl|ZmGDB|GRMZM2G042250_T01	2	23.534	1	20	564	583	UCGGACCAGGCUUCAUUCCC	UGGGAUGAAGCCUGGUCCGG	Cleavage	1	GRMZM2G042250	1	2793728..2800641	1
GRMZM2G042250	zma-miR166b-3p	gnl|ZmGDB|GRMZM2G042250_T02	2	23.534	1	20	564	583	UCGGACCAGGCUUCAUUCCC	UGGGAUGAAGCCUGGUCCGG	Cleavage	1	GRMZM2G042250	1	2793950..2800638	1
GRMZM2G109987	zma-miR166b-3p	gnl|ZmGDB|GRMZM2G109987_T05	2	24.232	1	20	573	592	UCGGACCAGGCUUCAUUCCC	UGGGAUGAAGCCUGGUCCGG	Cleavage	1	GRMZM2G109987	9	154642733..154649986	-1
GRMZM2G109987	zma-miR166b-3p	gnl|ZmGDB|GRMZM2G109987_T02	2	24.232	1	20	573	592	UCGGACCAGGCUUCAUUCCC	UGGGAUGAAGCCUGGUCCGG	Cleavage	1	GRMZM2G109987	9	154642336..154650601	-1
GRMZM2G003509	zma-miR166b-3p	gnl|ZmGDB|GRMZM2G003509_T01	2	21.036	1	20	588	607	UCGGACCAGGCUUCAUUCCC	UGGGAUGAAGCCUGGUCCGG	Cleavage	1	GRMZM2G003509	1	173233037..173239064	-1
AC187157.4_FG005	zma-miR166b-3p	gnl|ZmGDB|AC187157.4_FGT005	2	23.173	1	20	564	583	UCGGACCAGGCUUCAUUCCC	CGGGAUGAAGCCUGGUCCGG	Cleavage	1	AC187157.4_FG005	8	22640866..22645283	-1
GRMZM2G042250	zma-miR166b-3p	gnl|ZmGDB|GRMZM2G042250_T03	2	23.534	1	20	564	583	UCGGACCAGGCUUCAUUCCC	UGGGAUGAAGCCUGGUCCGG	Cleavage	1	GRMZM2G042250	1	2793728..2800614	1
GRMZM2G178102	zma-miR166b-3p	gnl|ZmGDB|GRMZM2G178102_T01	2	20.931	1	20	882	901	UCGGACCAGGCUUCAUUCCC	UGGGAUGAAGCCUGGUCCGG	Cleavage	1	GRMZM2G178102	3	123263423..123270240	-1
GRMZM2G006062	zma-miR166b-3p	gnl|ZmGDB|GRMZM2G006062_T01	2.5	22.975	1	20	108	127	UCGGACCAGGCUUCAUUCCC	UGGGAUGAAGCUUGGUCCGG	Cleavage	1	GRMZM2G006062	4	169430032..169431340	1
AC208827.3_FG002	zma-miR166b-3p	gnl|ZmGDB|AC208827.3_FGT002	2	16.209	1	20	268	287	UCGGACCAGGCUUCAUUCCC	AGGAAUGCAGCCUGGUCCGA	Cleavage	1	AC208827.3_FG002	10	47167600..47168316	-1
GRMZM2G552083	zma-miR166b-3p	gnl|ZmGDB|GRMZM2G552083_T01	2.5	19.564	1	20	546	565	UCGGACCAGGCUUCAUUCCC	UGGGAUGGAGCCUGGUCCGG	Cleavage	1	GRMZM2G552083	10	142904755..142908069	1
GRMZM2G336718	zma-miR166b-3p	gnl|ZmGDB|GRMZM2G336718_T01	2.5	19.552	1	20	45	64	UCGGACCAGGCUUCAUUCCC	UGGGAUGGAGCCUGGUCCGG	Cleavage	1	GRMZM2G336718	10	102279782..102283839	1
GRMZM2G123644	zma-miR166b-3p	gnl|ZmGDB|GRMZM2G123644_T01	2.5	19.564	1	20	546	565	UCGGACCAGGCUUCAUUCCC	UGGGAUGGAGCCUGGUCCGG	Cleavage	1	GRMZM2G123644	10	71608833..71613973	1
GRMZM2G038198	zma-miR166b-3p	gnl|ZmGDB|GRMZM2G038198_T01	3	17.689	1	20	486	505	UCGGACCAGGCUUCAUUCCC	UGAGAUGAAGCCUGGUCCGG	Cleavage	1	GRMZM2G038198	10	39623082..39627688	-1
GRMZM5G897556	zma-miR166b-3p	gnl|ZmGDB|GRMZM5G897556_T01	2.5	23.965	1	20	254	273	UCGGACCAGGCUUCAUUCCC	GGGGAACAAGCCUGGUCCGA	Cleavage	1	GRMZM5G897556	6	7506596..7507790	-1
GRMZM2G499154	zma-miR166b-3p	gnl|ZmGDB|GRMZM2G499154_T01	2.5	19.184	1	20	1129	1148	UCGGACCAGGCUUCAUUCCC	GGGGAACAAGCCUGGUCCGA	Cleavage	1	GRMZM2G499154	2	179016240..179019876	1
AC208837.3_FG003	zma-miR166b-3p	gnl|ZmGDB|AC208837.3_FGT003	3	20.35	1	20	78	97	UCGGACCAGGCUUCAUUCCC	GGGAAUGGAGCAAGGUCUGA	Translation	1	AC208837.3_FG003	9	130244197..130244475	-1
GRMZM2G028054	zma-miR319d-3p	gnl|ZmGDB|GRMZM2G028054_T03	2	16.03	1	20	971	990	UUGGACUGAAGGGUGCUCCC	UGGAGCCCCCUUCAGUCCAA	Cleavage	1	GRMZM2G028054	8	171172099..171175888	-1
GRMZM2G028054	zma-miR319d-3p	gnl|ZmGDB|GRMZM2G028054_T01	2	16.03	1	20	971	990	UUGGACUGAAGGGUGCUCCC	UGGAGCCCCCUUCAGUCCAA	Cleavage	1	GRMZM2G028054	8	171172057..171175888	-1
GRMZM2G028054	zma-miR319d-3p	gnl|ZmGDB|GRMZM2G028054_T02	2	16.03	1	20	971	990	UUGGACUGAAGGGUGCUCCC	UGGAGCCCCCUUCAGUCCAA	Cleavage	1	GRMZM2G028054	8	171172099..171175888	-1
GRMZM2G115516	zma-miR319d-3p	gnl|ZmGDB|GRMZM2G115516_T02	2.5	18.845	1	20	106	125	UUGGACUGAAGGGUGCUCCC	AGGGGGACCCUUCAGUCCAA	Cleavage	1	GRMZM2G115516	1	285310408..285314533	1
GRMZM2G180568	zma-miR319d-3p	gnl|ZmGDB|GRMZM2G180568_T01	2.5	18.393	1	20	754	773	UUGGACUGAAGGGUGCUCCC	CGGGGCACACUUCAGUCCAA	Cleavage	1	GRMZM2G180568	7	168217960..168219041	-1
GRMZM2G089361	zma-miR319d-3p	gnl|ZmGDB|GRMZM2G089361_T01	2.5	18.038	1	20	937	956	UUGGACUGAAGGGUGCUCCC	AGGGGGACCCUUCAGUCCAA	Cleavage	1	GRMZM2G089361	5	4945066..4946626	-1
GRMZM2G115516	zma-miR319d-3p	gnl|ZmGDB|GRMZM2G115516_T01	2.5	18.845	1	20	952	971	UUGGACUGAAGGGUGCUCCC	AGGGGGACCCUUCAGUCCAA	Cleavage	1	GRMZM2G115516	1	285309991..285314535	1
GRMZM2G388987	zma-miR319d-3p	gnl|ZmGDB|GRMZM2G388987_T01	2.5	15.082	1	20	1160	1179	UUGGACUGAAGGGUGCUCCC	GGAAGCACCUUUCAGUUCAG	Cleavage	1	GRMZM2G388987	6	95457491..95468437	1
GRMZM2G004090	zma-miR319d-3p	gnl|ZmGDB|GRMZM2G004090_T01	3	20.745	1	20	797	816	UUGGACUGAAGGGUGCUCCC	UCGAGCUCCCUUCAGUCCAA	Cleavage	1	GRMZM2G004090	9	90125460..90132277	-1
GRMZM5G890162	zma-miR319d-3p	gnl|ZmGDB|GRMZM5G890162_T01	3	16.615	1	20	693	712	UUGGACUGAAGGGUGCUCCC	UGGAGCACCCUGCAGUUCAG	Translation	1	GRMZM5G890162	7	49724338..49730222	1
GRMZM2G020805	zma-miR319d-3p	gnl|ZmGDB|GRMZM2G020805_T01	3	20.122	1	20	1087	1106	UUGGACUGAAGGGUGCUCCC	AGGGGGGCCCUUCAGUCCAA	Cleavage	1	GRMZM2G020805	2	234795896..234802008	-1
GRMZM2G354502	zma-miR319d-3p	gnl|ZmGDB|GRMZM2G354502_T01	3	17.348	1	20	262	281	UUGGACUGAAGGGUGCUCCC	GUGAGCGCCCUCCAGUCCGA	Translation	1	GRMZM2G354502	7	141931020..141932125	1
GRMZM5G846548	zma-miR167j-3p	gnl|ZmGDB|GRMZM5G846548_T02	2.5	20.07	1	20	939	958	GAUCAUGUGGCAGUUUCAUU	AAUUAAACUGCCACAUGAGC	Cleavage	1	GRMZM5G846548	9	146963362..146970186	1
GRMZM5G846548	zma-miR167j-3p	gnl|ZmGDB|GRMZM5G846548_T01	2.5	20.07	1	20	939	958	GAUCAUGUGGCAGUUUCAUU	AAUUAAACUGCCACAUGAGC	Cleavage	1	GRMZM5G846548	9	146963362..146970186	1
AC197266.3_FG010	zma-miR167j-3p	gnl|ZmGDB|AC197266.3_FGT010	3	17.234	1	20	531	550	GAUCAUGUGGCAGUUUCAUU	AAUGGAACUGACACAUGAAC	Translation	1	AC197266.3_FG010	6	38267493..38268766	1
GRMZM2G134903	zma-miR166d-5p	gnl|ZmGDB|GRMZM2G134903_T01	2.5	17.264	1	21	930	950	GGAAUGUUGUCUGGUUCAAGG	UCUUGAGCCAGACGAUGUUUC	Cleavage	1	GRMZM2G134903	5	34584610..34589024	-1
GRMZM2G091243	zma-miR166d-5p	gnl|ZmGDB|GRMZM2G091243_T02	3	14.286	1	21	231	251	GGAAUGUUGUCUGGUUCAAGG	CUUUAAAUCAGACAACAUUUU	Cleavage	1	GRMZM2G091243	4	46423804..46429055	1
GRMZM2G091243	zma-miR166d-5p	gnl|ZmGDB|GRMZM2G091243_T01	3	14.286	1	21	483	503	GGAAUGUUGUCUGGUUCAAGG	CUUUAAAUCAGACAACAUUUU	Cleavage	1	GRMZM2G091243	4	46423298..46429421	1
GRMZM2G446189	zma-miR166d-5p	gnl|ZmGDB|GRMZM2G446189_T01	3	21.933	1	21	597	617	GGAAUGUUGUCUGGUUCAAGG	CUUUAGGCCAGACAACAUUCU	Cleavage	1	GRMZM2G446189	4	35220862..35224040	-1
GRMZM2G048801	zma-miR166d-5p	gnl|ZmGDB|GRMZM2G048801_T01	3	13.714	1	21	1080	1100	GGAAUGUUGUCUGGUUCAAGG	UCUUGAGCUAAAUAACAUUUC	Translation	1	GRMZM2G048801	4	4089239..4092552	1
GRMZM2G063392	zma-miR166d-5p	gnl|ZmGDB|GRMZM2G063392_T01	3	11.896	1	21	1386	1406	GGAAUGUUGUCUGGUUCAAGG	UCUUAAACCAAGCAACAUUCU	Translation	1	GRMZM2G063392	6	69204474..69207265	-1
GRMZM2G063392	zma-miR166d-5p	gnl|ZmGDB|GRMZM2G063392_T02	3	11.896	1	21	1386	1406	GGAAUGUUGUCUGGUUCAAGG	UCUUAAACCAAGCAACAUUCU	Translation	1	GRMZM2G063392	6	69202642..69207265	-1
GRMZM2G082191	zma-miR166d-5p	gnl|ZmGDB|GRMZM2G082191_T01	3	22.033	1	21	594	614	GGAAUGUUGUCUGGUUCAAGG	UCUUAUAUCAGGCAACAUUCC	Cleavage	1	GRMZM2G082191	2	30586576..30591920	1
AC190899.2_FG003	zma-miR166d-5p	gnl|ZmGDB|AC190899.2_FGT003	3	23.22	1	20	161	180	GGAAUGUUGUCUGGUUCAAG	UUAGAACCAGAAAACGUUCC	Translation	1	AC190899.2_FG003	10	104890466..104890831	-1
GRMZM2G087671	zma-miR396f-5p	gnl|ZmGDB|GRMZM2G087671_T01	3	21.968	1	21	736	756	UUCCACAGCUUUCUUGAACUU	AAGUUUAAGAAAGCUGUCGAU	Cleavage	1	GRMZM2G087671	6	135779127..135782735	1
GRMZM2G152526	zma-miR396f-5p	gnl|ZmGDB|GRMZM2G152526_T01	3	20.585	1	21	370	390	UUCCACAGCUUUCUUGAACUU	AAGUUUGGGAAGGUUGUGGAG	Cleavage	1	GRMZM2G152526	1	143622295..143626633	1
GRMZM2G178983	zma-miR396f-5p	gnl|ZmGDB|GRMZM2G178983_T01	3	19.805	1	21	135	155	UUCCACAGCUUUCUUGAACUU	AAGGUCAAGAAAGCCGUGGGA	Cleavage	1	GRMZM2G178983	4	173299838..173300267	-1
GRMZM2G156656	zma-miR396f-5p	gnl|ZmGDB|GRMZM2G156656_T01	3	21.789	1	21	805	825	UUCCACAGCUUUCUUGAACUU	GAGUUUAAGAAGGUUGUAGAA	Cleavage	1	GRMZM2G156656	1	295470099..295474847	1
GRMZM2G517007	zma-miR396f-5p	gnl|ZmGDB|GRMZM2G517007_T01	3	16.296	1	21	14	34	UUCCACAGCUUUCUUGAACUU	GAGUUUGUGAGGGCUGUGGAA	Cleavage	1	GRMZM2G517007	6	7094066..7095657	-1
GRMZM2G508397	zma-miR396f-5p	gnl|ZmGDB|GRMZM2G508397_T01	3	19.615	1	21	56	76	UUCCACAGCUUUCUUGAACUU	GAGUUUGUGAGGGCUGUGGAA	Cleavage	1	GRMZM2G508397	2	196999509..197000799	1
GRMZM2G478709	zma-miR396f-5p	gnl|ZmGDB|GRMZM2G478709_T02	3	11.869	1	21	430	450	UUCCACAGCUUUCUUGAACUU	AAGGGUAAGAAAGCUGUGGAG	Cleavage	1	GRMZM2G478709	4	179646912..179649237	1
GRMZM2G018939	zma-miR396f-5p	gnl|ZmGDB|GRMZM2G018939_T01	3	19.141	1	21	389	409	UUCCACAGCUUUCUUGAACUU	GAGUUUGUGAGGGCUGUGGAA	Cleavage	1	GRMZM2G018939	5	29690552..29693564	1
GRMZM2G142638	zma-miR396f-5p	gnl|ZmGDB|GRMZM2G142638_T01	3	17.643	1	21	38	58	UUCCACAGCUUUCUUGAACUU	GAGUUUGUGAGGGCUGUGGAA	Cleavage	1	GRMZM2G142638	1	187403377..187407974	-1
GRMZM2G008607	zma-miR396f-5p	gnl|ZmGDB|GRMZM2G008607_T02	3	11.557	1	21	712	732	UUCCACAGCUUUCUUGAACUU	AAGUUCAACAAAUUUGUGGAG	Translation	1	GRMZM2G008607	1	234307913..234320895	1
GRMZM2G095415	zma-miR396f-5p	gnl|ZmGDB|GRMZM2G095415_T01	3	16.682	1	21	176	196	UUCCACAGCUUUCUUGAACUU	GAGUUUGUGAGGGCUGUGGAA	Cleavage	1	GRMZM2G095415	3	29434621..29439224	-1
GRMZM2G008607	zma-miR396f-5p	gnl|ZmGDB|GRMZM2G008607_T01	3	11.557	1	21	772	792	UUCCACAGCUUUCUUGAACUU	AAGUUCAACAAAUUUGUGGAG	Translation	1	GRMZM2G008607	1	234307913..234320907	1
GRMZM2G018578	zma-miR396f-5p	gnl|ZmGDB|GRMZM2G018578_T01	3	17.619	1	21	392	412	UUCCACAGCUUUCUUGAACUU	GAGUUUGUGAGGGCUGUGGAA	Cleavage	1	GRMZM2G018578	5	139630848..139638752	-1
GRMZM2G055701	zma-miR396f-5p	gnl|ZmGDB|GRMZM2G055701_T01	3	19.91	1	21	308	328	UUCCACAGCUUUCUUGAACUU	GAGUUUGUGAGGGCUGUGGAA	Cleavage	1	GRMZM2G055701	3	222715306..222722462	-1
GRMZM2G010664	zma-miR396f-5p	gnl|ZmGDB|GRMZM2G010664_T01	3	19.547	1	21	1324	1344	UUCCACAGCUUUCUUGAACUU	GAGUUCAAGAUAGUUGUUGAA	Translation	1	GRMZM2G010664	3	227359485..227361381	-1
GRMZM2G478709	zma-miR396f-5p	gnl|ZmGDB|GRMZM2G478709_T01	3	11.869	1	21	1702	1722	UUCCACAGCUUUCUUGAACUU	AAGGGUAAGAAAGCUGUGGAG	Cleavage	1	GRMZM2G478709	4	179646831..179649237	1
AC198418.3_FG005	zma-miR396f-5p	gnl|ZmGDB|AC198418.3_FGT005	3	23.325	1	21	754	774	UUCCACAGCUUUCUUGAACUU	GGGUUUGAGGAAGAUGUGGAA	Cleavage	1	AC198418.3_FG005	1	295106763..295189976	1
GRMZM2G415491	zma-miR396f-5p	gnl|ZmGDB|GRMZM2G415491_T01	3	16.708	1	21	754	774	UUCCACAGCUUUCUUGAACUU	GGGUUUGAGGAAGAUGUGGAA	Cleavage	1	GRMZM2G415491	5	1932937..1947273	1
GRMZM2G008283	zma-miR396f-5p	gnl|ZmGDB|GRMZM2G008283_T01	2.5	17.991	1	20	158	177	UUCCACAGCUUUCUUGAACU	ACUUCAAGACAGUUGUGGAA	Translation	1	GRMZM2G008283	3	8587471..8592158	-1
GRMZM2G005452	zma-miR396f-5p	gnl|ZmGDB|GRMZM2G005452_T01	3	19.887	1	21	388	408	UUCCACAGCUUUCUUGAACUU	GAGAUCAAGAAAGUUGUAGAA	Cleavage	1	GRMZM2G005452	4	203279153..203285455	-1
GRMZM2G005452	zma-miR396f-5p	gnl|ZmGDB|GRMZM2G005452_T02	3	19.887	1	21	388	408	UUCCACAGCUUUCUUGAACUU	GAGAUCAAGAAAGUUGUAGAA	Cleavage	1	GRMZM2G005452	4	203279428..203282559	-1
GRMZM2G008283	zma-miR396f-5p	gnl|ZmGDB|GRMZM2G008283_T02	2.5	17.991	1	20	188	207	UUCCACAGCUUUCUUGAACU	ACUUCAAGACAGUUGUGGAA	Translation	1	GRMZM2G008283	3	8587471..8592158	-1
GRMZM2G335907	zma-miR396f-5p	gnl|ZmGDB|GRMZM2G335907_T01	2	19.76	1	19	20	39	UUCCACA-GCUUUCUUGAAC	GUUCAAGAAAGCAUGUGGAA	Cleavage	1	GRMZM2G335907	2	198492793..198493658	1
GRMZM2G099862	zma-miR396f-5p	gnl|ZmGDB|GRMZM2G099862_T04	2	24.834	1	19	320	339	UUCCACA-GCUUUCUUGAAC	GUUCAAGAAAGCAUGUGGAA	Cleavage	1	GRMZM2G099862	2	225159573..225162090	-1
GRMZM2G119359	zma-miR396f-5p	gnl|ZmGDB|GRMZM2G119359_T01	2	17.432	1	19	20	39	UUCCACA-GCUUUCUUGAAC	GUUCAAGAAAGCCUGUGGAA	Cleavage	1	GRMZM2G119359	9	25709471..25712485	1
GRMZM2G178261	zma-miR396f-5p	gnl|ZmGDB|GRMZM2G178261_T04	2	24.622	1	19	452	471	UUCCACA-GCUUUCUUGAAC	GUUCAAGAAAGCAUGUGGAA	Cleavage	1	GRMZM2G178261	1	272350460..272351910	1
GRMZM2G129147	zma-miR396f-5p	gnl|ZmGDB|GRMZM2G129147_T02	2	22.507	1	19	20	39	UUCCACA-GCUUUCUUGAAC	GUUCAAGAAAGCCUGUGGAA	Cleavage	1	GRMZM2G129147	10	140968794..140971765	-1
GRMZM2G098594	zma-miR396f-5p	gnl|ZmGDB|GRMZM2G098594_T04	2	15.604	1	19	20	39	UUCCACA-GCUUUCUUGAAC	GUUCAAGAAAGCCUGUGGAA	Cleavage	1	GRMZM2G098594	6	60193371..60196425	-1
GRMZM2G098594	zma-miR396f-5p	gnl|ZmGDB|GRMZM2G098594_T03	2	15.604	1	19	20	39	UUCCACA-GCUUUCUUGAAC	GUUCAAGAAAGCCUGUGGAA	Cleavage	1	GRMZM2G098594	6	60193365..60196491	-1
GRMZM2G067743	zma-miR396f-5p	gnl|ZmGDB|GRMZM2G067743_T01	2	21.025	1	19	149	168	UUCCACA-GCUUUCUUGAAC	GUUCAAGAAAGCCUGUGGAA	Cleavage	1	GRMZM2G067743	9	9812369..9814204	-1
GRMZM2G033612	zma-miR396f-5p	gnl|ZmGDB|GRMZM2G033612_T02	2	9.814	1	19	50	69	UUCCACA-GCUUUCUUGAAC	GUUCAAGAAAGCCUGUGGAA	Cleavage	1	GRMZM2G033612	5	13806785..13809605	-1
GRMZM2G067743	zma-miR396f-5p	gnl|ZmGDB|GRMZM2G067743_T02	2	21.025	1	19	366	385	UUCCACA-GCUUUCUUGAAC	GUUCAAGAAAGCCUGUGGAA	Cleavage	1	GRMZM2G067743	9	9812369..9814204	-1
GRMZM2G099862	zma-miR396f-5p	gnl|ZmGDB|GRMZM2G099862_T03	2	24.834	1	19	320	339	UUCCACA-GCUUUCUUGAAC	GUUCAAGAAAGCAUGUGGAA	Cleavage	1	GRMZM2G099862	2	225159572..225162289	-1
GRMZM5G893117	zma-miR396f-5p	gnl|ZmGDB|GRMZM5G893117_T01	2	20.913	1	19	375	394	UUCCACA-GCUUUCUUGAAC	GUUCAAGAAAGCCUGUGGAA	Cleavage	1	GRMZM5G893117	5	211724540..211725862	-1
GRMZM2G067743	zma-miR396f-5p	gnl|ZmGDB|GRMZM2G067743_T03	2	18.306	1	19	365	384	UUCCACA-GCUUUCUUGAAC	GUUCAAGAAAGCCUGUGGAA	Cleavage	1	GRMZM2G067743	9	9812369..9814204	-1
GRMZM2G034876	zma-miR396f-5p	gnl|ZmGDB|GRMZM2G034876_T03	2	24.616	1	19	470	489	UUCCACA-GCUUUCUUGAAC	GUUCAAGAAAGCCUGUGGAA	Cleavage	1	GRMZM2G034876	5	200291901..200295328	-1
GRMZM2G018414	zma-miR396f-5p	gnl|ZmGDB|GRMZM2G018414_T02	2	14.213	1	19	266	285	UUCCACA-GCUUUCUUGAAC	GUUCAAGAAAGCCUGUGGAA	Cleavage	1	GRMZM2G018414	1	257186167..257188183	-1
GRMZM5G850129	zma-miR396f-5p	gnl|ZmGDB|GRMZM5G850129_T03	2	16.03	1	19	368	387	UUCCACA-GCUUUCUUGAAC	GUUCAAGAAAGCCUGUGGAA	Cleavage	1	GRMZM5G850129	6	108305466..108307341	1
GRMZM2G178261	zma-miR396f-5p	gnl|ZmGDB|GRMZM2G178261_T05	2	23.202	1	19	20	39	UUCCACA-GCUUUCUUGAAC	GUUCAAGAAAGCAUGUGGAA	Cleavage	1	GRMZM2G178261	1	272350987..272353057	1
GRMZM5G850129	zma-miR396f-5p	gnl|ZmGDB|GRMZM5G850129_T01	2	16.03	1	19	368	387	UUCCACA-GCUUUCUUGAAC	GUUCAAGAAAGCCUGUGGAA	Cleavage	1	GRMZM5G850129	6	108305466..108307189	1
GRMZM2G099862	zma-miR396f-5p	gnl|ZmGDB|GRMZM2G099862_T02	2	24.834	1	19	485	504	UUCCACA-GCUUUCUUGAAC	GUUCAAGAAAGCAUGUGGAA	Cleavage	1	GRMZM2G099862	2	225159571..225162289	-1
GRMZM5G850129	zma-miR396f-5p	gnl|ZmGDB|GRMZM5G850129_T04	2	16.03	1	19	500	519	UUCCACA-GCUUUCUUGAAC	GUUCAAGAAAGCCUGUGGAA	Cleavage	1	GRMZM5G850129	6	108305466..108307341	1
GRMZM2G099862	zma-miR396f-5p	gnl|ZmGDB|GRMZM2G099862_T01	2	24.834	1	19	491	510	UUCCACA-GCUUUCUUGAAC	GUUCAAGAAAGCAUGUGGAA	Cleavage	1	GRMZM2G099862	2	225159420..225162831	-1
GRMZM2G098594	zma-miR396f-5p	gnl|ZmGDB|GRMZM2G098594_T02	2	17.329	1	19	413	432	UUCCACA-GCUUUCUUGAAC	GUUCAAGAAAGCCUGUGGAA	Cleavage	1	GRMZM2G098594	6	60193338..60196474	-1
GRMZM2G129147	zma-miR396f-5p	gnl|ZmGDB|GRMZM2G129147_T01	2	23.094	1	19	437	456	UUCCACA-GCUUUCUUGAAC	GUUCAAGAAAGCCUGUGGAA	Cleavage	1	GRMZM2G129147	10	140968794..140972587	-1
GRMZM2G098594	zma-miR396f-5p	gnl|ZmGDB|GRMZM2G098594_T01	2	17.329	1	19	413	432	UUCCACA-GCUUUCUUGAAC	GUUCAAGAAAGCCUGUGGAA	Cleavage	1	GRMZM2G098594	6	60193338..60196491	-1
GRMZM2G041223	zma-miR396f-5p	gnl|ZmGDB|GRMZM2G041223_T01	2	24.999	1	19	449	468	UUCCACA-GCUUUCUUGAAC	GUUCAAGAAAGCCUGUGGAA	Cleavage	1	GRMZM2G041223	2	12195366..12200646	1
GRMZM2G098594	zma-miR396f-5p	gnl|ZmGDB|GRMZM2G098594_T06	2	17.329	1	19	413	432	UUCCACA-GCUUUCUUGAAC	GUUCAAGAAAGCCUGUGGAA	Cleavage	1	GRMZM2G098594	6	60193588..60196413	-1
GRMZM5G850129	zma-miR396f-5p	gnl|ZmGDB|GRMZM5G850129_T02	2	16.03	1	19	500	519	UUCCACA-GCUUUCUUGAAC	GUUCAAGAAAGCCUGUGGAA	Cleavage	1	GRMZM5G850129	6	108305466..108307189	1
GRMZM5G853392	zma-miR396f-5p	gnl|ZmGDB|GRMZM5G853392_T04	2	19.169	1	19	242	261	UUCCACA-GCUUUCUUGAAC	GUUCAAGAAAGCAUGUGGAA	Cleavage	1	GRMZM5G853392	5	8698337..8710065	-1
GRMZM2G105335	zma-miR396f-5p	gnl|ZmGDB|GRMZM2G105335_T02	2	20.098	1	19	380	399	UUCCACA-GCUUUCUUGAAC	GUUCAAGAAAGCCUGUGGAA	Cleavage	1	GRMZM2G105335	4	177122616..177124549	1
GRMZM2G105335	zma-miR396f-5p	gnl|ZmGDB|GRMZM2G105335_T01	2	20.098	1	19	380	399	UUCCACA-GCUUUCUUGAAC	GUUCAAGAAAGCCUGUGGAA	Cleavage	1	GRMZM2G105335	4	177122616..177124549	1
GRMZM2G034876	zma-miR396f-5p	gnl|ZmGDB|GRMZM2G034876_T02	2	24.616	1	19	470	489	UUCCACA-GCUUUCUUGAAC	GUUCAAGAAAGCCUGUGGAA	Cleavage	1	GRMZM2G034876	5	200291882..200295328	-1
GRMZM2G034876	zma-miR396f-5p	gnl|ZmGDB|GRMZM2G034876_T01	2	24.616	1	19	470	489	UUCCACA-GCUUUCUUGAAC	GUUCAAGAAAGCCUGUGGAA	Cleavage	1	GRMZM2G034876	5	200291798..200295328	-1
GRMZM5G853392	zma-miR396f-5p	gnl|ZmGDB|GRMZM5G853392_T03	2	19.169	1	19	341	360	UUCCACA-GCUUUCUUGAAC	GUUCAAGAAAGCAUGUGGAA	Cleavage	1	GRMZM5G853392	5	8698337..8700355	-1
GRMZM2G018414	zma-miR396f-5p	gnl|ZmGDB|GRMZM2G018414_T01	2	14.213	1	19	590	609	UUCCACA-GCUUUCUUGAAC	GUUCAAGAAAGCCUGUGGAA	Cleavage	1	GRMZM2G018414	1	257186167..257188884	-1
GRMZM2G178261	zma-miR396f-5p	gnl|ZmGDB|GRMZM2G178261_T03	2	24.622	1	19	341	360	UUCCACA-GCUUUCUUGAAC	GUUCAAGAAAGCAUGUGGAA	Cleavage	1	GRMZM2G178261	1	272350459..272353057	1
GRMZM2G178261	zma-miR396f-5p	gnl|ZmGDB|GRMZM2G178261_T02	2	24.622	1	19	341	360	UUCCACA-GCUUUCUUGAAC	GUUCAAGAAAGCAUGUGGAA	Cleavage	1	GRMZM2G178261	1	272350459..272353057	1
GRMZM2G156608	zma-miR396f-5p	gnl|ZmGDB|GRMZM2G156608_T06	3	24.91	1	21	321	341	UUCCACAGCUUUCUUGAACUU	GGGGGCAGGAAAGCUGUGGAA	Cleavage	1	GRMZM2G156608	1	145869027..145869871	-1
GRMZM2G178261	zma-miR396f-5p	gnl|ZmGDB|GRMZM2G178261_T01	2	24.622	1	19	749	768	UUCCACA-GCUUUCUUGAAC	GUUCAAGAAAGCAUGUGGAA	Cleavage	1	GRMZM2G178261	1	272348922..272353057	1
GRMZM2G443903	zma-miR396f-5p	gnl|ZmGDB|GRMZM2G443903_T01	2	23.999	1	19	2339	2358	UUCCACA-GCUUUCUUGAAC	GUUCAAGAAAGCAUGUGGAA	Cleavage	1	GRMZM2G443903	2	5005786..5031005	1
GRMZM2G092327	zma-miR396f-5p	gnl|ZmGDB|GRMZM2G092327_T03	3	17.605	1	21	895	915	UUCCACAGCUUUCUUGAACUU	GAGUUAGAGAGAGGUGUGGAA	Cleavage	1	GRMZM2G092327	2	231999890..232003650	1
GRMZM2G035807	zma-miR396f-5p	gnl|ZmGDB|GRMZM2G035807_T01	3	16.533	1	21	898	918	UUCCACAGCUUUCUUGAACUU	GAGUUAGAGAGAGGUGUGGAA	Cleavage	1	GRMZM2G035807	2	232093952..232099171	1
GRMZM2G092327	zma-miR396f-5p	gnl|ZmGDB|GRMZM2G092327_T01	3	17.605	1	21	895	915	UUCCACAGCUUUCUUGAACUU	GAGUUAGAGAGAGGUGUGGAA	Cleavage	1	GRMZM2G092327	2	231999718..232004980	1
GRMZM2G092327	zma-miR396f-5p	gnl|ZmGDB|GRMZM2G092327_T02	3	17.605	1	21	895	915	UUCCACAGCUUUCUUGAACUU	GAGUUAGAGAGAGGUGUGGAA	Cleavage	1	GRMZM2G092327	2	231999718..232004980	1
GRMZM2G328154	zma-miR396g-3p	gnl|ZmGDB|GRMZM2G328154_T01	0	16.736	1	21	86	106	GUUCAAGAAAGCUGUGGAAGA	UCUUCCACAGCUUUCUUGAAC	Cleavage	1	GRMZM2G328154	9	15357333..15361490	-1
GRMZM2G178990	zma-miR396g-3p	gnl|ZmGDB|GRMZM2G178990_T01	0	22.654	1	21	176	196	GUUCAAGAAAGCUGUGGAAGA	UCUUCCACAGCUUUCUUGAAC	Cleavage	1	GRMZM2G178990	4	173294957..173295667	1
GRMZM2G464000	zma-miR396g-3p	gnl|ZmGDB|GRMZM2G464000_T03	2.5	15.236	1	20	126	145	GUUCAAGAAAGCUGUGGAAG	UUUCCAUGGUUUUUUUGAAC	Cleavage	1	GRMZM2G464000	2	209823277..209836282	-1
GRMZM2G464000	zma-miR396g-3p	gnl|ZmGDB|GRMZM2G464000_T02	2.5	15.236	1	20	126	145	GUUCAAGAAAGCUGUGGAAG	UUUCCAUGGUUUUUUUGAAC	Cleavage	1	GRMZM2G464000	2	209823260..209834279	-1
GRMZM2G464000	zma-miR396g-3p	gnl|ZmGDB|GRMZM2G464000_T04	2.5	15.236	1	20	126	145	GUUCAAGAAAGCUGUGGAAG	UUUCCAUGGUUUUUUUGAAC	Cleavage	1	GRMZM2G464000	2	209823277..209836282	-1
GRMZM2G464000	zma-miR396g-3p	gnl|ZmGDB|GRMZM2G464000_T05	2.5	15.236	1	20	126	145	GUUCAAGAAAGCUGUGGAAG	UUUCCAUGGUUUUUUUGAAC	Cleavage	1	GRMZM2G464000	2	209823277..209836282	-1
GRMZM2G464000	zma-miR396g-3p	gnl|ZmGDB|GRMZM2G464000_T06	2.5	15.236	1	20	126	145	GUUCAAGAAAGCUGUGGAAG	UUUCCAUGGUUUUUUUGAAC	Cleavage	1	GRMZM2G464000	2	209823277..209834279	-1
GRMZM2G046537	zma-miR396g-3p	gnl|ZmGDB|GRMZM2G046537_T01	3	15.31	1	20	35	54	GUUCAAGAAAGCUGUGGAAG	CUUCCAGAACUUUCUUGAAG	Cleavage	1	GRMZM2G046537	8	111722040..111730019	-1
GRMZM2G046537	zma-miR396g-3p	gnl|ZmGDB|GRMZM2G046537_T03	3	15.31	1	20	35	54	GUUCAAGAAAGCUGUGGAAG	CUUCCAGAACUUUCUUGAAG	Cleavage	1	GRMZM2G046537	8	111722040..111729982	-1
GRMZM2G046537	zma-miR396g-3p	gnl|ZmGDB|GRMZM2G046537_T02	3	15.31	1	20	35	54	GUUCAAGAAAGCUGUGGAAG	CUUCCAGAACUUUCUUGAAG	Cleavage	1	GRMZM2G046537	8	111727633..111730016	-1
GRMZM2G420988	zma-miR395k-5p	gnl|ZmGDB|GRMZM2G420988_T01	2	14.876	1	20	245	264	GUUUCCUUCAAGCACUUCAC	GUGAAGUGUUUGGAGGGAAU	Cleavage	1	GRMZM2G420988	9	43679893..43682735	-1
GRMZM2G475373	zma-miR395k-5p	gnl|ZmGDB|GRMZM2G475373_T01	2.5	22.332	1	22	33	54	GUUUCCUUCAAGCACUUCACAU	AAGUGAAGUCCUUGAAGGAGAG	Cleavage	1	GRMZM2G475373	6	152845296..152845815	1
GRMZM2G108615	zma-miR395k-5p	gnl|ZmGDB|GRMZM2G108615_T01	3	16.428	1	22	729	750	GUUUCCUUCAAGCACUUCACAU	AGGUGGAGGGCUUGGAGGAGGC	Cleavage	1	GRMZM2G108615	7	152524945..152526919	1
GRMZM2G043238	zma-miR395k-5p	gnl|ZmGDB|GRMZM2G043238_T03	3	17.01	1	20	1151	1170	GUUUCCUUCAAGCACUUCAC	GUGAAGAGCUUGAGGGGAAG	Cleavage	1	GRMZM2G043238	8	48111105..48115366	1
GRMZM2G155762	zma-miR395k-5p	gnl|ZmGDB|GRMZM2G155762_T01	3	14.713	1	20	1115	1134	GUUUCCUUCAAGCACUUCAC	AUGGAGGGCUUGGAGGAAAC	Cleavage	1	GRMZM2G155762	10	137658752..137664934	1
GRMZM2G043238	zma-miR395k-5p	gnl|ZmGDB|GRMZM2G043238_T02	3	17.01	1	20	1445	1464	GUUUCCUUCAAGCACUUCAC	GUGAAGAGCUUGAGGGGAAG	Cleavage	1	GRMZM2G043238	8	48088346..48116467	1
GRMZM2G043238	zma-miR395k-5p	gnl|ZmGDB|GRMZM2G043238_T01	3	17.01	1	20	1151	1170	GUUUCCUUCAAGCACUUCAC	GUGAAGAGCUUGAGGGGAAG	Cleavage	1	GRMZM2G043238	8	48111105..48135622	1
GRMZM2G152853	zma-miR395k-5p	gnl|ZmGDB|GRMZM2G152853_T01	3	14.959	1	20	670	689	GUUUCCUUCAAGCACUUCAC	CUGAAGCCCUUGAAGGAAAC	Cleavage	1	GRMZM2G152853	5	37705209..37720726	1
GRMZM2G318671	zma-miR395k-5p	gnl|ZmGDB|GRMZM2G318671_T01	3	22.361	1	20	343	362	GUUUCCUUCAAGCACUUCAC	GAGAAGUGCGUGGAGGAGAC	Translation	1	GRMZM2G318671	1	250329719..250330567	-1
GRMZM2G142150	zma-miR395k-5p	gnl|ZmGDB|GRMZM2G142150_T01	3	13.709	1	20	595	614	GUUUCCUUCAAGCACUUCAC	GUUAAGUUUUUGAAGGAAAU	Cleavage	1	GRMZM2G142150	7	145303872..145308595	-1
AC189879.3_FG003	zma-miR395k-5p	gnl|ZmGDB|AC189879.3_FGT003	3	17.536	1	20	1264	1283	GUUUCCUUCAAGCACUUCAC	GUGGAGUACUUCAAGGAAAU	Translation	1	AC189879.3_FG003	9	86402098..86407999	1
GRMZM2G416652	zma-miR159f-3p	gnl|ZmGDB|GRMZM2G416652_T01	1	20.367	1	20	798	817	UUUGGAUUGAAGGGAGCUCU	CGAGCUCCCUUCAAUCCAAA	Cleavage	1	GRMZM2G416652	9	90038076..90047250	-1
GRMZM2G416652	zma-miR159f-3p	gnl|ZmGDB|GRMZM2G416652_T02	1	20.367	1	20	798	817	UUUGGAUUGAAGGGAGCUCU	CGAGCUCCCUUCAAUCCAAA	Cleavage	1	GRMZM2G416652	9	90038338..90047250	-1
GRMZM2G167088	zma-miR159f-3p	gnl|ZmGDB|GRMZM2G167088_T01	1	20.367	1	20	798	817	UUUGGAUUGAAGGGAGCUCU	CGAGCUCCCUUCAAUCCAAA	Cleavage	1	GRMZM2G167088	9	90079570..90086572	-1
GRMZM2G423833	zma-miR159f-3p	gnl|ZmGDB|GRMZM2G423833_T01	1.5	16.255	1	21	905	925	UUUGGAUUGAAGGGAGCUCUG	CAGAGAUCCCUUCGAUCCAAA	Cleavage	1	GRMZM2G423833	6	89138035..89141019	-1
GRMZM2G004090	zma-miR159f-3p	gnl|ZmGDB|GRMZM2G004090_T01	1.5	20.447	1	20	798	817	UUUGGAUUGAAGGGAGCUCU	CGAGCUCCCUUCAGUCCAAA	Cleavage	1	GRMZM2G004090	9	90125460..90132277	-1
GRMZM2G093789	zma-miR159f-3p	gnl|ZmGDB|GRMZM2G093789_T01	2	17.64	1	21	872	892	UUUGGAUUGAAGGGAGCUCUG	CAGAGAUUCCUUCGAUCCAAA	Cleavage	1	GRMZM2G093789	6	89240540..89253660	-1
GRMZM2G075064	zma-miR159f-3p	gnl|ZmGDB|GRMZM2G075064_T01	2	18.026	1	21	617	637	UUUGGAUUGAAGGGAGCUCUG	CGGAGAUCCCUUCGAUCCAAA	Cleavage	1	GRMZM2G075064	6	102317765..102320107	-1
AC209015.3_FG004	zma-miR159f-3p	gnl|ZmGDB|AC209015.3_FGT004	2	13.983	1	21	328	348	UUUGGAUUGAAGGGAGCUCUG	CGGAGAUCCCUUCGAUCCAAA	Cleavage	1	AC209015.3_FG004	6	102323695..102324231	-1
GRMZM2G139688	zma-miR159f-3p	gnl|ZmGDB|GRMZM2G139688_T01	2.5	17.184	1	21	977	997	UUUGGAUUGAAGGGAGCUCUG	UGGAGCUCCCUUCACUCCAAG	Cleavage	1	GRMZM2G139688	3	187002242..187006264	-1
GRMZM2G028054	zma-miR159f-3p	gnl|ZmGDB|GRMZM2G028054_T02	2	16.122	1	21	971	991	UUUGGAUUGAAGGGAGCUCUG	UGGAGCCCCCUUCAGUCCAAA	Cleavage	1	GRMZM2G028054	8	171172099..171175888	-1
GRMZM2G028054	zma-miR159f-3p	gnl|ZmGDB|GRMZM2G028054_T03	2	16.122	1	21	971	991	UUUGGAUUGAAGGGAGCUCUG	UGGAGCCCCCUUCAGUCCAAA	Cleavage	1	GRMZM2G028054	8	171172099..171175888	-1
GRMZM2G028054	zma-miR159f-3p	gnl|ZmGDB|GRMZM2G028054_T01	2	16.122	1	21	971	991	UUUGGAUUGAAGGGAGCUCUG	UGGAGCCCCCUUCAGUCCAAA	Cleavage	1	GRMZM2G028054	8	171172057..171175888	-1
AC204352.3_FG012	zma-miR159f-3p	gnl|ZmGDB|AC204352.3_FGT012	2.5	20.466	1	21	650	670	UUUGGAUUGAAGGGAGCUCUG	CAGAGCACCCUUCAAGCCAAA	Cleavage	1	AC204352.3_FG012	6	156830401..156831790	-1
GRMZM2G046443	zma-miR159f-3p	gnl|ZmGDB|GRMZM2G046443_T01	2	24.756	1	21	292	312	UUUGGAUUGAAGGGAGCUCUG	UGGAGCUCCAUUCGAUCCAAA	Cleavage	1	GRMZM2G046443	1	190313406..190314657	1
GRMZM2G376684	zma-miR159f-3p	gnl|ZmGDB|GRMZM2G376684_T01	2	13.939	1	21	764	784	UUUGGAUUGAAGGGAGCUCUG	UGGAGAUCCCUUCGAUCCAAA	Cleavage	1	GRMZM2G376684	6	102313193..102315769	-1
GRMZM2G070523	zma-miR159f-3p	gnl|ZmGDB|GRMZM2G070523_T01	3	16.911	1	21	869	889	UUUGGAUUGAAGGGAGCUCUG	UGGAGCUCCCUUCAAACCAAU	Cleavage	1	GRMZM2G070523	5	20197754..20200691	-1
GRMZM2G070523	zma-miR159f-3p	gnl|ZmGDB|GRMZM2G070523_T03	3	16.911	1	21	869	889	UUUGGAUUGAAGGGAGCUCUG	UGGAGCUCCCUUCAAACCAAU	Cleavage	1	GRMZM2G070523	5	20197986..20200588	-1
GRMZM2G070523	zma-miR159f-3p	gnl|ZmGDB|GRMZM2G070523_T02	3	16.911	1	21	869	889	UUUGGAUUGAAGGGAGCUCUG	UGGAGCUCCCUUCAAACCAAU	Cleavage	1	GRMZM2G070523	5	20199067..20200640	-1
GRMZM2G038195	zma-miR159f-3p	gnl|ZmGDB|GRMZM2G038195_T02	3	16.182	1	21	841	861	UUUGGAUUGAAGGGAGCUCUG	CAGAACUUCCUUCAAUUCAAC	Cleavage	1	GRMZM2G038195	4	230556482..230569470	1
GRMZM2G038195	zma-miR159f-3p	gnl|ZmGDB|GRMZM2G038195_T01	3	16.182	1	21	841	861	UUUGGAUUGAAGGGAGCUCUG	CAGAACUUCCUUCAAUUCAAC	Cleavage	1	GRMZM2G038195	4	230556470..230569433	1
GRMZM2G085550	zma-miR159f-3p	gnl|ZmGDB|GRMZM2G085550_T02	3	19.999	1	21	488	508	UUUGGAUUGAAGGGAGCUCUG	CGGAGCCCCCUUCAAACCAAA	Cleavage	1	GRMZM2G085550	3	3558092..3560574	1
GRMZM2G333337	zma-miR159f-3p	gnl|ZmGDB|GRMZM2G333337_T02	3	17	1	21	258	278	UUUGGAUUGAAGGGAGCUCUG	CAGACCUCCUUCUAAUCCAAA	Translation	1	GRMZM2G333337	7	2722126..2730093	1
GRMZM2G503279	zma-miR159f-3p	gnl|ZmGDB|GRMZM2G503279_T01	3	23.924	1	20	103	122	UUUGGAUUGAAGGGAGCUCU	GGAGCACCCUUCAGUCCAAC	Cleavage	1	GRMZM2G503279	8	148276552..148277605	1
GRMZM2G551565	zma-miR156c	gnl|ZmGDB|GRMZM2G551565_T01	0	18.556	1	20	25	44	UGACAGAAGAGAGUGAGCAC	GUGCUCACUCUCUUCUGUCA	Cleavage	1	GRMZM2G551565	5	92369026..92369713	1
AC233751.1_FG002	zma-miR156c	gnl|ZmGDB|AC233751.1_FGT002	1	23.513	1	20	1415	1434	UGACAGAAGAGAGUGAGCAC	GUGCUCUCUCUCUUCUGUCA	Cleavage	1	AC233751.1_FG002	4	44780143..44784469	-1
GRMZM2G097275	zma-miR156c	gnl|ZmGDB|GRMZM2G097275_T01	1	21.867	1	20	1106	1125	UGACAGAAGAGAGUGAGCAC	GUGCUCUCUCUCUUCUGUCA	Cleavage	1	GRMZM2G097275	5	77940666..77945714	1
GRMZM2G097275	zma-miR156c	gnl|ZmGDB|GRMZM2G097275_T03	1	21.867	1	20	1106	1125	UGACAGAAGAGAGUGAGCAC	GUGCUCUCUCUCUUCUGUCA	Cleavage	1	GRMZM2G097275	5	77940666..77945676	1
GRMZM2G097275	zma-miR156c	gnl|ZmGDB|GRMZM2G097275_T02	1	21.867	1	20	1106	1125	UGACAGAAGAGAGUGAGCAC	GUGCUCUCUCUCUUCUGUCA	Cleavage	1	GRMZM2G097275	5	77940666..77945676	1
GRMZM5G878561	zma-miR156c	gnl|ZmGDB|GRMZM5G878561_T01	1	19.127	1	20	950	969	UGACAGAAGAGAGUGAGCAC	GUGCUCUCUCUCUUCUGUCA	Cleavage	1	GRMZM5G878561	3	159377754..159382446	-1
GRMZM2G097275	zma-miR156c	gnl|ZmGDB|GRMZM2G097275_T04	1	21.867	1	20	998	1017	UGACAGAAGAGAGUGAGCAC	GUGCUCUCUCUCUUCUGUCA	Cleavage	1	GRMZM2G097275	5	77940666..77945477	1
GRMZM2G061734	zma-miR156c	gnl|ZmGDB|GRMZM2G061734_T01	1	17.452	1	20	941	960	UGACAGAAGAGAGUGAGCAC	GUGCUCUCUCUCUUCUGUCA	Cleavage	1	GRMZM2G061734	2	192157754..192162802	1
GRMZM2G460544	zma-miR156c	gnl|ZmGDB|GRMZM2G460544_T01	1	20.772	1	20	848	867	UGACAGAAGAGAGUGAGCAC	GUGCUCUCUCUCUUCUGUCA	Cleavage	1	GRMZM2G460544	4	199278823..199283117	-1
GRMZM2G126018	zma-miR156c	gnl|ZmGDB|GRMZM2G126018_T02	1	18.45	1	20	779	798	UGACAGAAGAGAGUGAGCAC	GUGCUCUCUCUCUUCUGUCA	Cleavage	1	GRMZM2G126018	2	189838915..189842817	-1
GRMZM2G126018	zma-miR156c	gnl|ZmGDB|GRMZM2G126018_T01	1	18.45	1	20	779	798	UGACAGAAGAGAGUGAGCAC	GUGCUCUCUCUCUUCUGUCA	Cleavage	1	GRMZM2G126018	2	189838793..189842695	-1
GRMZM2G307588	zma-miR156c	gnl|ZmGDB|GRMZM2G307588_T01	1	16.689	1	20	764	783	UGACAGAAGAGAGUGAGCAC	GUGCUCUCUCUCUUCUGUCA	Cleavage	1	GRMZM2G307588	7	133170018..133173665	-1
GRMZM2G106798	zma-miR156c	gnl|ZmGDB|GRMZM2G106798_T02	1	22.998	1	20	755	774	UGACAGAAGAGAGUGAGCAC	GUGCUCUCUCUCUUCUGUCA	Cleavage	1	GRMZM2G106798	4	17489205..17501119	1
GRMZM2G106798	zma-miR156c	gnl|ZmGDB|GRMZM2G106798_T03	1	22.998	1	20	755	774	UGACAGAAGAGAGUGAGCAC	GUGCUCUCUCUCUUCUGUCA	Cleavage	1	GRMZM2G106798	4	17489205..17501119	1
GRMZM2G106798	zma-miR156c	gnl|ZmGDB|GRMZM2G106798_T01	1	22.998	1	20	755	774	UGACAGAAGAGAGUGAGCAC	GUGCUCUCUCUCUUCUGUCA	Cleavage	1	GRMZM2G106798	4	17489205..17501119	1
GRMZM2G371033	zma-miR156c	gnl|ZmGDB|GRMZM2G371033_T01	1	18.515	1	20	590	609	UGACAGAAGAGAGUGAGCAC	GUGCUCUCUCUCUUCUGUCA	Cleavage	1	GRMZM2G371033	8	161522745..161525837	-1
GRMZM5G806833	zma-miR156c	gnl|ZmGDB|GRMZM5G806833_T01	1	15.225	1	20	428	447	UGACAGAAGAGAGUGAGCAC	GUGCUCUCUCUCUUCUGUCA	Cleavage	1	GRMZM5G806833	7	136328788..136330155	-1
GRMZM2G126827	zma-miR156c	gnl|ZmGDB|GRMZM2G126827_T01	2	22.697	1	20	740	759	UGACAGAAGAGAGUGAGCAC	AUGCUCUCUCUCUUCUGUCA	Cleavage	1	GRMZM2G126827	5	86783062..86786647	1
GRMZM2G156621	zma-miR156c	gnl|ZmGDB|GRMZM2G156621_T01	2	22.697	1	20	740	759	UGACAGAAGAGAGUGAGCAC	AUGCUCUCUCUCUUCUGUCA	Cleavage	1	GRMZM2G156621	5	131187462..131190979	-1
GRMZM2G096352	zma-miR156c	gnl|ZmGDB|GRMZM2G096352_T03	3	15.888	1	20	541	560	UGACAGAAGAGAGUGAGCAC	GUGAGCACUCUCUUUUGUCG	Cleavage	1	GRMZM2G096352	9	149044810..149049135	-1
GRMZM2G111204	zma-miR156c	gnl|ZmGDB|GRMZM2G111204_T01	3	18.913	1	19	324	343	UGACAGAAGAGAG-UGAGCA	UGCUCAGCUCUCUUCUGUUG	Cleavage	1	GRMZM2G111204	2	174677185..174683559	-1
AC211347.4_FG007	zma-miR160c-3p	gnl|ZmGDB|AC211347.4_FGT007	3	24.099	1	20	28	47	GCGUGCAUGGUGCCAAGCAU	GUGCUUGUCACCAUGCUCGC	Cleavage	1	AC211347.4_FG007	2	150100694..150102594	-1
GRMZM5G893219	zma-miR160c-3p	gnl|ZmGDB|GRMZM5G893219_T01	3	21.375	1	20	1	20	GCGUGCAUGGUGCCAAGCAU	AUGCUUGGAGGUAUGCACGC	Translation	1	GRMZM5G893219	3	205846289..205846408	1
GRMZM2G342807	zma-miR164f-3p	gnl|ZmGDB|GRMZM2G342807_T01	2	18.332	1	21	580	600	CACGUGCGCUCCUUCUCCAAC	GUUGGGGAAGAAGCGUACGUG	Translation	1	GRMZM2G342807	9	152823247..152827092	1
GRMZM5G810245	zma-miR164f-3p	gnl|ZmGDB|GRMZM5G810245_T01	2.5	10.367	1	20	165	184	CACGUGCGCUCCUUCUCCAA	GAGGAGGAGGAGCGCACGUG	Cleavage	1	GRMZM5G810245	1	85134183..85134373	1
GRMZM2G701888	zma-miR164f-3p	gnl|ZmGDB|GRMZM2G701888_T01	2	16.025	1	20	80	99	CACGUGCGCUCCUUCUCCAA	UGGGAGAGGGAGCGUACGUG	Cleavage	1	GRMZM2G701888	5	152158341..152159047	-1
GRMZM5G805434	zma-miR164f-3p	gnl|ZmGDB|GRMZM5G805434_T01	2	14.999	1	20	192	211	CACGUGCGCUCCUUCUCCAA	UGGGAGAGGGAGCGUACGUG	Cleavage	1	GRMZM5G805434	1	127667129..127667575	1
GRMZM5G802679	zma-miR164f-3p	gnl|ZmGDB|GRMZM5G802679_T01	2	16.025	1	20	80	99	CACGUGCGCUCCUUCUCCAA	UGGGAGAGGGAGCGUACGUG	Cleavage	1	GRMZM5G802679	9	53552515..53553001	1
GRMZM5G865247	zma-miR164f-3p	gnl|ZmGDB|GRMZM5G865247_T01	2	13.698	1	20	192	211	CACGUGCGCUCCUUCUCCAA	UGGGAGAGGGAGCGUACGUG	Cleavage	1	GRMZM5G865247	4	27646757..27647203	-1
GRMZM5G803787	zma-miR164f-3p	gnl|ZmGDB|GRMZM5G803787_T01	2	14.465	1	20	216	235	CACGUGCGCUCCUUCUCCAA	UGGGAGAGGGAGCGUACGUG	Cleavage	1	GRMZM5G803787	4	27638224..27638694	-1
GRMZM2G039948	zma-miR164f-3p	gnl|ZmGDB|GRMZM2G039948_T01	2	14.448	1	20	80	99	CACGUGCGCUCCUUCUCCAA	UGGGAGAGGGAGCGUACGUG	Cleavage	1	GRMZM2G039948	5	152149623..152150451	-1
GRMZM2G354500	zma-miR164f-3p	gnl|ZmGDB|GRMZM2G354500_T01	3	20.382	1	21	139	159	CACGUGCGCUCCUUCUCCAAC	GCUGGAGAAGGAGCACAUGUG	Cleavage	1	GRMZM2G354500	4	54082562..54083083	-1
GRMZM2G423351	zma-miR164f-3p	gnl|ZmGDB|GRMZM2G423351_T01	3	18.935	1	21	130	150	CACGUGCGCUCCUUCUCCAAC	GCUGGAGAAGGAGCACAUGUG	Cleavage	1	GRMZM2G423351	5	170185626..170186074	-1
GRMZM2G574534	zma-miR164f-3p	gnl|ZmGDB|GRMZM2G574534_T02	2.5	22.54	1	20	67	86	CACGUGCGCUCCUUCUCCAA	GUGGAGGAGGAGCGCGUGUG	Cleavage	1	GRMZM2G574534	1	288928378..288931004	1
GRMZM5G883034	zma-miR164f-3p	gnl|ZmGDB|GRMZM5G883034_T01	2.5	16.587	1	20	1	20	CACGUGCGCUCCUUCUCCAA	AUGGACAAGGAGCGCGCGUG	Cleavage	1	GRMZM5G883034	8	22022395..22022652	-1
GRMZM2G309782	zma-miR164f-3p	gnl|ZmGDB|GRMZM2G309782_T01	3	13.534	1	21	550	570	CACGUGCGCUCCUUCUCCAAC	GCUGGAGAAGGAGCACAUGUG	Cleavage	1	GRMZM2G309782	1	20652802..20654431	-1
AC214126.4_FG006	zma-miR164f-3p	gnl|ZmGDB|AC214126.4_FGT006	3	17.051	1	20	1	20	CACGUGCGCUCCUUCUCCAA	AUGGAGCAGGAGAGCACGUG	Cleavage	1	AC214126.4_FG006	1	245846638..245846907	-1
AC195306.3_FG003	zma-miR164f-3p	gnl|ZmGDB|AC195306.3_FGT003	3	17.358	1	20	277	296	CACGUGCGCUCCUUCUCCAA	GUGAAGAAGGUGCGCACGUG	Translation	1	AC195306.3_FG003	8	112620791..112621751	1
GRMZM2G445187	zma-miR164f-3p	gnl|ZmGDB|GRMZM2G445187_T02	3	15.695	1	20	56	75	CACGUGCGCUCCUUCUCCAA	UGGGAGAGGCAGCGUACGUG	Translation	1	GRMZM2G445187	1	78084600..78085590	-1
GRMZM2G445187	zma-miR164f-3p	gnl|ZmGDB|GRMZM2G445187_T01	3	15.695	1	20	56	75	CACGUGCGCUCCUUCUCCAA	UGGGAGAGGCAGCGUACGUG	Translation	1	GRMZM2G445187	1	78078480..78085590	-1
GRMZM2G506418	zma-miR2275a-3p	gnl|ZmGDB|GRMZM2G506418_T01	1.5	13.845	1	22	5	26	UUUGUUUUCCUCCAAUAUCUCA	UGAGAUAUUGGAGAGAAACAAA	Translation	1	GRMZM2G506418	4	3762803..3763036	1
GRMZM2G322047	zma-miR2275a-3p	gnl|ZmGDB|GRMZM2G322047_T01	2.5	20.088	1	21	1109	1129	UUUGUUUUCCUCCAAUAUCUC	GAGAUAUUGGAGGAAGACCAG	Cleavage	1	GRMZM2G322047	8	8014962..8018180	-1
GRMZM2G329177	zma-miR2275a-3p	gnl|ZmGDB|GRMZM2G329177_T02	2	21.676	1	21	3811	3831	UUUGUUUUCCUCCAAUAUCUC	GAGGCAUUGGAGGAAAACAAG	Cleavage	1	GRMZM2G329177	1	2428332..2435360	1
GRMZM2G329177	zma-miR2275a-3p	gnl|ZmGDB|GRMZM2G329177_T01	2	21.676	1	21	3811	3831	UUUGUUUUCCUCCAAUAUCUC	GAGGCAUUGGAGGAAAACAAG	Cleavage	1	GRMZM2G329177	1	2428332..2435658	1
GRMZM2G546118	zma-miR2275a-3p	gnl|ZmGDB|GRMZM2G546118_T01	2	17.436	1	20	313	332	UUUGUUUUCCUCCAAUAUCU	AGAUAUUGGAGGAAGACAGC	Cleavage	1	GRMZM2G546118	1	223301909..223304039	1
GRMZM2G025579	zma-miR2275a-3p	gnl|ZmGDB|GRMZM2G025579_T01	3	14.749	1	22	570	591	UUUGUUUUCCUCCAAUAUCUCA	UGAGAAAUUGGAGGAAAAUAUA	Cleavage	1	GRMZM2G025579	9	108517434..108524415	1
GRMZM5G860569	zma-miR2275a-3p	gnl|ZmGDB|GRMZM5G860569_T01	3	16.886	1	22	47	68	UUUGUUUUCCUCCAAUAUCUCA	UGGACUAUUGGAGGAAAGCAAA	Cleavage	1	GRMZM5G860569	1	177422861..177423481	1
GRMZM2G113163	zma-miR2275a-3p	gnl|ZmGDB|GRMZM2G113163_T01	2.5	16.699	1	21	2980	3000	UUUGUUUUCCUCCAAUAUCUC	GAGGCAUUGGAGGAAAAUAAG	Cleavage	1	GRMZM2G113163	9	154760893..154765330	1
GRMZM2G403218	zma-miR2275a-3p	gnl|ZmGDB|GRMZM2G403218_T01	3	0.289	1	21	322	342	UUUGUUUUCCUCCAAUAUCUC	GAGAUGGUGGAGGAAGAUGAA	Cleavage	1	GRMZM2G403218	5	19248578..19256071	-1
GRMZM2G403218	zma-miR2275a-3p	gnl|ZmGDB|GRMZM2G403218_T02	3	0.289	1	21	322	342	UUUGUUUUCCUCCAAUAUCUC	GAGAUGGUGGAGGAAGAUGAA	Cleavage	1	GRMZM2G403218	5	19248578..19256071	-1
GRMZM2G512860	zma-miR2275a-3p	gnl|ZmGDB|GRMZM2G512860_T01	3	12.153	1	22	50	71	UUUGUUUUCCUCCAAUAUCUCA	UUAGAUAUUGGAGAAAUAUAAA	Translation	1	GRMZM2G512860	2	196072046..196072146	-1
GRMZM2G515408	zma-miR2275a-3p	gnl|ZmGDB|GRMZM2G515408_T01	3	14.229	1	22	50	71	UUUGUUUUCCUCCAAUAUCUCA	UUAGAUAUUGGAGAAAUAUAAA	Translation	1	GRMZM2G515408	9	154952033..154952133	-1
GRMZM2G502868	zma-miR2275a-3p	gnl|ZmGDB|GRMZM2G502868_T01	3	13.201	1	22	6	27	UUUGUUUUCCUCCAAUAUCUCA	UUGGAUGUUGGUGGAGAACGAA	Translation	1	GRMZM2G502868	4	63909253..63909944	-1
GRMZM2G157896	zma-miR2275a-3p	gnl|ZmGDB|GRMZM2G157896_T01	3	15.231	1	21	953	973	UUUGUUUUCCUCCAAUAUCUC	GGAAUGUUGGAGAAAAACAAA	Translation	1	GRMZM2G157896	2	52460394..52467178	1
GRMZM2G111579	zma-miR2275a-3p	gnl|ZmGDB|GRMZM2G111579_T01	3	15.295	1	20	383	402	UUUGUUUUCCUCCAAUAUCU	AGAUAAUGGAAGAAAACAAU	Translation	1	GRMZM2G111579	6	24549898..24554957	-1
AC188000.3_FG006	zma-miR2275a-3p	gnl|ZmGDB|AC188000.3_FGT006	3	10.951	1	20	224	243	UUUGUUUUCCUCCAAUAUCU	AGCUAUUUGAGGAGAAUAAA	Cleavage	1	AC188000.3_FG006	10	91718625..91720371	1
GRMZM2G139292	zma-miR2275a-3p	gnl|ZmGDB|GRMZM2G139292_T01	3	24.213	1	20	126	145	UUUGUUUUCCUCCAAUAUCU	AGCUGUUGGUGGAGAACAAA	Translation	1	GRMZM2G139292	4	177343182..177345293	-1
GRMZM2G031143	zma-miR2275a-3p	gnl|ZmGDB|GRMZM2G031143_T06	3	13.036	1	20	187	206	UUUGUUUUCCUCCAAUAUCU	AGAUAUUGUAGGCAAAUGAA	Cleavage	1	GRMZM2G031143	2	211660735..211662458	1
GRMZM2G031143	zma-miR2275a-3p	gnl|ZmGDB|GRMZM2G031143_T03	3	13.036	1	20	187	206	UUUGUUUUCCUCCAAUAUCU	AGAUAUUGUAGGCAAAUGAA	Cleavage	1	GRMZM2G031143	2	211660732..211663248	1
GRMZM2G031143	zma-miR2275a-3p	gnl|ZmGDB|GRMZM2G031143_T05	3	12.26	1	20	187	206	UUUGUUUUCCUCCAAUAUCU	AGAUAUUGUAGGCAAAUGAA	Cleavage	1	GRMZM2G031143	2	211660735..211663359	1
GRMZM2G031143	zma-miR2275a-3p	gnl|ZmGDB|GRMZM2G031143_T02	3	12.26	1	20	187	206	UUUGUUUUCCUCCAAUAUCU	AGAUAUUGUAGGCAAAUGAA	Cleavage	1	GRMZM2G031143	2	211660732..211663359	1
GRMZM2G031143	zma-miR2275a-3p	gnl|ZmGDB|GRMZM2G031143_T01	3	13.036	1	20	187	206	UUUGUUUUCCUCCAAUAUCU	AGAUAUUGUAGGCAAAUGAA	Cleavage	1	GRMZM2G031143	2	211660732..211663359	1
GRMZM2G031143	zma-miR2275a-3p	gnl|ZmGDB|GRMZM2G031143_T04	3	13.036	1	20	187	206	UUUGUUUUCCUCCAAUAUCU	AGAUAUUGUAGGCAAAUGAA	Cleavage	1	GRMZM2G031143	2	211660735..211663359	1
GRMZM2G031143	zma-miR2275a-3p	gnl|ZmGDB|GRMZM2G031143_T07	3	12.26	1	20	187	206	UUUGUUUUCCUCCAAUAUCU	AGAUAUUGUAGGCAAAUGAA	Cleavage	1	GRMZM2G031143	2	211660763..211663359	1
GRMZM2G108457	zma-miR2275a-3p	gnl|ZmGDB|GRMZM2G108457_T01	3	21.206	1	20	840	859	UUUGUUUUCCUCCAAUAUCU	AGAUAUUGGACUAGAGCAAA	Translation	1	GRMZM2G108457	4	200869070..200873710	1
GRMZM2G066755	zma-miR2275a-3p	gnl|ZmGDB|GRMZM2G066755_T01	3	13.112	1	20	444	463	UUUGUUUUCCUCCAAUAUCU	GGAUGUUGAAGGCAAACAAA	Cleavage	1	GRMZM2G066755	8	169623758..169627146	1
GRMZM2G066755	zma-miR2275a-3p	gnl|ZmGDB|GRMZM2G066755_T02	3	13.112	1	20	444	463	UUUGUUUUCCUCCAAUAUCU	GGAUGUUGAAGGCAAACAAA	Cleavage	1	GRMZM2G066755	8	169623758..169627127	1
GRMZM2G108457	zma-miR2275a-3p	gnl|ZmGDB|GRMZM2G108457_T02	3	21.206	1	20	1683	1702	UUUGUUUUCCUCCAAUAUCU	AGAUAUUGGACUAGAGCAAA	Translation	1	GRMZM2G108457	4	200869070..200873699	1
GRMZM2G343916	zma-miR2275a-3p	gnl|ZmGDB|GRMZM2G343916_T01	3	4.412	1	20	1486	1505	UUUGUUUUCCUCCAAUAUCU	AGGGAUAGGAGGAGAACAAA	Cleavage	1	GRMZM2G343916	1	111201502..111223745	1
GRMZM2G492156	zma-miR444a	gnl|ZmGDB|GRMZM2G492156_T01	0	16.556	1	21	96	116	UGCAGUUGUUGUCUCAAGCUU	AAGCUUGAGACAACAACUGCA	Cleavage	1	GRMZM2G492156	5	177229408..177232968	1
GRMZM2G475478	zma-miR444a	gnl|ZmGDB|GRMZM2G475478_T01	1	23.347	1	21	21	41	UGCAGUUGUUGUCUCAAGCUU	AAGCUUGAGGCAGCAACUGCA	Cleavage	1	GRMZM2G475478	4	82090971..82092519	1
GRMZM2G052123	zma-miR444a	gnl|ZmGDB|GRMZM2G052123_T01	1	21.519	1	21	105	125	UGCAGUUGUUGUCUCAAGCUU	AAGCUUGAGGCAGCAACUGCA	Cleavage	1	GRMZM2G052123	1	214454498..214456759	1
GRMZM2G001024	zma-miR444a	gnl|ZmGDB|GRMZM2G001024_T01	2	19.739	1	21	984	1004	UGCAGUUGUUGUCUCAAGCUU	GAGCCUGAGGCAACAGCUGCA	Cleavage	1	GRMZM2G001024	8	35814361..35816438	1
GRMZM2G001024	zma-miR444a	gnl|ZmGDB|GRMZM2G001024_T03	2	19.739	1	21	984	1004	UGCAGUUGUUGUCUCAAGCUU	GAGCCUGAGGCAACAGCUGCA	Cleavage	1	GRMZM2G001024	8	35814299..35816401	1
GRMZM2G001024	zma-miR444a	gnl|ZmGDB|GRMZM2G001024_T02	2	19.739	1	21	984	1004	UGCAGUUGUUGUCUCAAGCUU	GAGCCUGAGGCAACAGCUGCA	Cleavage	1	GRMZM2G001024	8	35814299..35816424	1
GRMZM2G470305	zma-miR444a	gnl|ZmGDB|GRMZM2G470305_T01	2.5	22.314	1	20	1936	1955	UGCAGUUGUUGUCUCAAGCU	UUCUUGGGACAACAACUGCA	Cleavage	1	GRMZM2G470305	3	2108343..2117008	-1
GRMZM2G352955	zma-miR444a	gnl|ZmGDB|GRMZM2G352955_T01	2.5	19.603	1	21	132	152	UGCAGUUGUUGUCUCAAGCUU	AAGCAUGAGGCUACAACUGCA	Translation	1	GRMZM2G352955	2	136414851..136415663	-1
GRMZM2G177511	zma-miR444a	gnl|ZmGDB|GRMZM2G177511_T01	2.5	22.282	1	21	76	96	UGCAGUUGUUGUCUCAAGCUU	AAGCAUGGGACUACAACUGCA	Translation	1	GRMZM2G177511	2	38201935..38203107	1
GRMZM2G152877	zma-miR444a	gnl|ZmGDB|GRMZM2G152877_T01	2.5	17.633	1	21	913	933	UGCAGUUGUUGUCUCAAGCUU	AAUCUCGAGACAACAAUUGCA	Cleavage	1	GRMZM2G152877	1	66955645..66961361	-1
GRMZM2G462625	zma-miR444a	gnl|ZmGDB|GRMZM2G462625_T01	2.5	24.996	1	20	814	833	UGCAGUUGUUGUCUCAAGCU	AGGUUGGGGCAGCAACUGCA	Cleavage	1	GRMZM2G462625	6	134903616..134906764	1
GRMZM2G081912	zma-miR444a	gnl|ZmGDB|GRMZM2G081912_T01	2.5	18.042	1	21	990	1010	UGCAGUUGUUGUCUCAAGCUU	GAGCCUGAGUCAACAGCUGCA	Cleavage	1	GRMZM2G081912	3	55886762..55888936	-1
GRMZM2G013971	zma-miR444a	gnl|ZmGDB|GRMZM2G013971_T02	2.5	18.042	1	21	990	1010	UGCAGUUGUUGUCUCAAGCUU	GAGCCUGAGUCAACAGCUGCA	Cleavage	1	GRMZM2G013971	3	45024056..45026230	1
GRMZM2G013971	zma-miR444a	gnl|ZmGDB|GRMZM2G013971_T01	2.5	18.042	1	21	990	1010	UGCAGUUGUUGUCUCAAGCUU	GAGCCUGAGUCAACAGCUGCA	Cleavage	1	GRMZM2G013971	3	45024040..45026227	1
GRMZM2G081912	zma-miR444a	gnl|ZmGDB|GRMZM2G081912_T02	2.5	18.042	1	21	990	1010	UGCAGUUGUUGUCUCAAGCUU	GAGCCUGAGUCAACAGCUGCA	Cleavage	1	GRMZM2G081912	3	55886765..55888952	-1
GRMZM2G158831	zma-miR444a	gnl|ZmGDB|GRMZM2G158831_T01	3	23.191	1	21	1263	1283	UGCAGUUGUUGUCUCAAGCUU	GAGCUGGGGGCAGCAGCUGCA	Cleavage	1	GRMZM2G158831	1	246218185..246220572	1
AC206655.3_FG005	zma-miR444a	gnl|ZmGDB|AC206655.3_FGT005	3	17.771	1	21	7	27	UGCAGUUGUUGUCUCAAGCUU	GAGCCUGAGGCAAAAGCUGCA	Cleavage	1	AC206655.3_FG005	6	12734171..12734434	-1
GRMZM2G456123	zma-miR444a	gnl|ZmGDB|GRMZM2G456123_T01	3	18.549	1	20	1093	1112	UGCAGUUGUUGUCUCAAGCU	AGGUUGGGUCAGCAACUGCA	Cleavage	1	GRMZM2G456123	2	12016566..12019055	-1
GRMZM2G078124	zma-miR169g	gnl|ZmGDB|GRMZM2G078124_T01	0	18.351	1	20	283	302	UAGCCAAGGAUGACUUGCCU	AGGCAAGUCAUCCUUGGCUA	Cleavage	1	GRMZM2G078124	2	192698625..192701211	-1
GRMZM2G551565	zma-miR156g-5p	gnl|ZmGDB|GRMZM2G551565_T01	0	18.556	1	20	25	44	UGACAGAAGAGAGUGAGCAC	GUGCUCACUCUCUUCUGUCA	Cleavage	1	GRMZM2G551565	5	92369026..92369713	1
AC233751.1_FG002	zma-miR156g-5p	gnl|ZmGDB|AC233751.1_FGT002	1	23.513	1	20	1415	1434	UGACAGAAGAGAGUGAGCAC	GUGCUCUCUCUCUUCUGUCA	Cleavage	1	AC233751.1_FG002	4	44780143..44784469	-1
GRMZM2G097275	zma-miR156g-5p	gnl|ZmGDB|GRMZM2G097275_T01	1	21.867	1	20	1106	1125	UGACAGAAGAGAGUGAGCAC	GUGCUCUCUCUCUUCUGUCA	Cleavage	1	GRMZM2G097275	5	77940666..77945714	1
GRMZM2G097275	zma-miR156g-5p	gnl|ZmGDB|GRMZM2G097275_T03	1	21.867	1	20	1106	1125	UGACAGAAGAGAGUGAGCAC	GUGCUCUCUCUCUUCUGUCA	Cleavage	1	GRMZM2G097275	5	77940666..77945676	1
GRMZM2G097275	zma-miR156g-5p	gnl|ZmGDB|GRMZM2G097275_T02	1	21.867	1	20	1106	1125	UGACAGAAGAGAGUGAGCAC	GUGCUCUCUCUCUUCUGUCA	Cleavage	1	GRMZM2G097275	5	77940666..77945676	1
GRMZM5G878561	zma-miR156g-5p	gnl|ZmGDB|GRMZM5G878561_T01	1	19.127	1	20	950	969	UGACAGAAGAGAGUGAGCAC	GUGCUCUCUCUCUUCUGUCA	Cleavage	1	GRMZM5G878561	3	159377754..159382446	-1
GRMZM2G097275	zma-miR156g-5p	gnl|ZmGDB|GRMZM2G097275_T04	1	21.867	1	20	998	1017	UGACAGAAGAGAGUGAGCAC	GUGCUCUCUCUCUUCUGUCA	Cleavage	1	GRMZM2G097275	5	77940666..77945477	1
GRMZM2G061734	zma-miR156g-5p	gnl|ZmGDB|GRMZM2G061734_T01	1	17.452	1	20	941	960	UGACAGAAGAGAGUGAGCAC	GUGCUCUCUCUCUUCUGUCA	Cleavage	1	GRMZM2G061734	2	192157754..192162802	1
GRMZM2G460544	zma-miR156g-5p	gnl|ZmGDB|GRMZM2G460544_T01	1	20.772	1	20	848	867	UGACAGAAGAGAGUGAGCAC	GUGCUCUCUCUCUUCUGUCA	Cleavage	1	GRMZM2G460544	4	199278823..199283117	-1
GRMZM2G126018	zma-miR156g-5p	gnl|ZmGDB|GRMZM2G126018_T02	1	18.45	1	20	779	798	UGACAGAAGAGAGUGAGCAC	GUGCUCUCUCUCUUCUGUCA	Cleavage	1	GRMZM2G126018	2	189838915..189842817	-1
GRMZM2G126018	zma-miR156g-5p	gnl|ZmGDB|GRMZM2G126018_T01	1	18.45	1	20	779	798	UGACAGAAGAGAGUGAGCAC	GUGCUCUCUCUCUUCUGUCA	Cleavage	1	GRMZM2G126018	2	189838793..189842695	-1
GRMZM2G307588	zma-miR156g-5p	gnl|ZmGDB|GRMZM2G307588_T01	1	16.689	1	20	764	783	UGACAGAAGAGAGUGAGCAC	GUGCUCUCUCUCUUCUGUCA	Cleavage	1	GRMZM2G307588	7	133170018..133173665	-1
GRMZM2G106798	zma-miR156g-5p	gnl|ZmGDB|GRMZM2G106798_T02	1	22.998	1	20	755	774	UGACAGAAGAGAGUGAGCAC	GUGCUCUCUCUCUUCUGUCA	Cleavage	1	GRMZM2G106798	4	17489205..17501119	1
GRMZM2G106798	zma-miR156g-5p	gnl|ZmGDB|GRMZM2G106798_T03	1	22.998	1	20	755	774	UGACAGAAGAGAGUGAGCAC	GUGCUCUCUCUCUUCUGUCA	Cleavage	1	GRMZM2G106798	4	17489205..17501119	1
GRMZM2G106798	zma-miR156g-5p	gnl|ZmGDB|GRMZM2G106798_T01	1	22.998	1	20	755	774	UGACAGAAGAGAGUGAGCAC	GUGCUCUCUCUCUUCUGUCA	Cleavage	1	GRMZM2G106798	4	17489205..17501119	1
GRMZM2G371033	zma-miR156g-5p	gnl|ZmGDB|GRMZM2G371033_T01	1	18.515	1	20	590	609	UGACAGAAGAGAGUGAGCAC	GUGCUCUCUCUCUUCUGUCA	Cleavage	1	GRMZM2G371033	8	161522745..161525837	-1
GRMZM5G806833	zma-miR156g-5p	gnl|ZmGDB|GRMZM5G806833_T01	1	15.225	1	20	428	447	UGACAGAAGAGAGUGAGCAC	GUGCUCUCUCUCUUCUGUCA	Cleavage	1	GRMZM5G806833	7	136328788..136330155	-1
GRMZM2G126827	zma-miR156g-5p	gnl|ZmGDB|GRMZM2G126827_T01	2	22.697	1	20	740	759	UGACAGAAGAGAGUGAGCAC	AUGCUCUCUCUCUUCUGUCA	Cleavage	1	GRMZM2G126827	5	86783062..86786647	1
GRMZM2G156621	zma-miR156g-5p	gnl|ZmGDB|GRMZM2G156621_T01	2	22.697	1	20	740	759	UGACAGAAGAGAGUGAGCAC	AUGCUCUCUCUCUUCUGUCA	Cleavage	1	GRMZM2G156621	5	131187462..131190979	-1
GRMZM2G096352	zma-miR156g-5p	gnl|ZmGDB|GRMZM2G096352_T03	3	15.888	1	20	541	560	UGACAGAAGAGAGUGAGCAC	GUGAGCACUCUCUUUUGUCG	Cleavage	1	GRMZM2G096352	9	149044810..149049135	-1
GRMZM2G111204	zma-miR156g-5p	gnl|ZmGDB|GRMZM2G111204_T01	3	18.913	1	19	324	343	UGACAGAAGAGAG-UGAGCA	UGCUCAGCUCUCUUCUGUUG	Cleavage	1	GRMZM2G111204	2	174677185..174683559	-1
GRMZM2G317338	zma-miR171a-3p	gnl|ZmGDB|GRMZM2G317338_T01	0	23.512	1	20	253	272	UGAUUGAGCCGCGCCAAUAU	AUAUUGGCGCGGCUCAAUCA	Cleavage	1	GRMZM2G317338	6	2909967..2910502	1
GRMZM2G098800	zma-miR171a-3p	gnl|ZmGDB|GRMZM2G098800_T01	0	23.516	1	20	421	440	UGAUUGAGCCGCGCCAAUAU	AUAUUGGCGCGGCUCAAUCA	Cleavage	1	GRMZM2G098800	4	153196436..153199541	1
GRMZM2G098800	zma-miR171a-3p	gnl|ZmGDB|GRMZM2G098800_T02	0	23.516	1	20	1108	1127	UGAUUGAGCCGCGCCAAUAU	AUAUUGGCGCGGCUCAAUCA	Cleavage	1	GRMZM2G098800	4	153196404..153199186	1
AC187788.3_FG008	zma-miR171a-3p	gnl|ZmGDB|AC187788.3_FGT008	0.5	22.707	1	20	145	164	UGAUUGAGCCGCGCCAAUAU	AUAUUGGCGCGGCUCAAUUA	Cleavage	1	AC187788.3_FG008	7	165554811..165555298	-1
GRMZM2G477666	zma-miR171a-3p	gnl|ZmGDB|GRMZM2G477666_T01	1.5	20.615	1	20	220	239	UGAUUGAGCCGCGCCAAUAU	AUAUUGGCGCAGCUCAAUUA	Translation	1	GRMZM2G477666	9	143369964..143371910	-1
GRMZM2G082167	zma-miR171a-3p	gnl|ZmGDB|GRMZM2G082167_T01	3	24.151	1	20	719	738	UGAUUGAGCCGCGCCAAUAU	CUGUUGGUGCUGCUCAAUCA	Translation	1	GRMZM2G082167	10	26984538..26988303	1
GRMZM2G060265	zma-miR171a-3p	gnl|ZmGDB|GRMZM2G060265_T01	3	23.598	1	20	439	458	UGAUUGAGCCGCGCCAAUAU	AUACUGGCGCGGCUCAACUA	Cleavage	1	GRMZM2G060265	1	1955584..1957660	1
GRMZM2G567718	zma-miR160c-5p	gnl|ZmGDB|GRMZM2G567718_T01	0	12.852	1	21	6	26	UGCCUGGCUCCCUGUAUGCCA	UGGCAUACAGGGAGCCAGGCA	Cleavage	1	GRMZM2G567718	6	9144425..9144859	-1
GRMZM2G159399	zma-miR160c-5p	gnl|ZmGDB|GRMZM2G159399_T01	0	21.942	1	20	1315	1334	UGCCUGGCUCCCUGUAUGCC	GGCAUACAGGGAGCCAGGCA	Cleavage	1	GRMZM2G159399	5	27944757..27949513	-1
AC207656.3_FG002	zma-miR160c-5p	gnl|ZmGDB|AC207656.3_FGT002	0	24.063	1	20	1351	1370	UGCCUGGCUCCCUGUAUGCC	GGCAUACAGGGAGCCAGGCA	Cleavage	1	AC207656.3_FG002	5	49253260..49255662	1
AC207885.3_FG009	zma-miR160c-5p	gnl|ZmGDB|AC207885.3_FGT009	1	24.092	1	20	484	503	UGCCUGGCUCCCUGUAUGCC	GGCAUACUGGGAGCCAGGCA	Cleavage	1	AC207885.3_FG009	2	168321269..168322176	-1
GRMZM2G081406	zma-miR160c-5p	gnl|ZmGDB|GRMZM2G081406_T01	1	22.146	1	20	1372	1391	UGCCUGGCUCCCUGUAUGCC	GCCAUACAGGGAGCCAGGCA	Cleavage	1	GRMZM2G081406	4	143802561..143805351	1
GRMZM2G481360	zma-miR160c-5p	gnl|ZmGDB|GRMZM2G481360_T01	1.5	19.367	1	20	1260	1279	UGCCUGGCUCCCUGUAUGCC	GGCAUCCGGGGAGCCAGGCA	Cleavage	1	GRMZM2G481360	10	125546366..125549564	1
GRMZM2G458180	zma-miR160c-5p	gnl|ZmGDB|GRMZM2G458180_T01	1.5	17.352	1	20	1422	1441	UGCCUGGCUCCCUGUAUGCC	GGCAUCCGGGGAGCCAGGCA	Cleavage	1	GRMZM2G458180	3	109713094..109716519	-1
GRMZM2G162809	zma-miR160c-5p	gnl|ZmGDB|GRMZM2G162809_T01	2.5	18.64	1	20	437	456	UGCCUGGCUCCCUGUAUGCC	AGCGUACAGUGAGCCAGGCA	Translation	1	GRMZM2G162809	5	189764162..189765024	-1
GRMZM2G077386	zma-miR160c-5p	gnl|ZmGDB|GRMZM2G077386_T01	2.5	18.446	1	20	131	150	UGCCUGGCUCCCUGUAUGCC	GGCGUACAUUGAGCCAGGCA	Translation	1	GRMZM2G077386	7	134316140..134316558	1
GRMZM5G861501	zma-miR160c-5p	gnl|ZmGDB|GRMZM5G861501_T01	3	22.084	1	20	502	521	UGCCUGGCUCCCUGUAUGCC	GGCAUGGAGGGAGCCAAGCA	Cleavage	1	GRMZM5G861501	9	9361617..9363747	-1
GRMZM2G704160	zma-miR160c-5p	gnl|ZmGDB|GRMZM2G704160_T01	3	23.339	1	20	16	35	UGCCUGGCUCCCUGUAUGCC	GGCAUGCGCGCAGCCAGGCA	Translation	1	GRMZM2G704160	1	299571594..299572094	1
GRMZM2G420988	zma-miR395b-5p	gnl|ZmGDB|GRMZM2G420988_T01	2	14.876	1	20	245	264	GUUCCCUACAAGCACUUCAC	GUGAAGUGUUUGGAGGGAAU	Cleavage	1	GRMZM2G420988	9	43679893..43682735	-1
GRMZM2G136366	zma-miR395b-5p	gnl|ZmGDB|GRMZM2G136366_T01	2.5	19.693	1	19	1599	1618	GUUCCCUA-CAAGCACUUCA	UGAAGUGCUUGGUAGGGGAC	Translation	1	GRMZM2G136366	1	182283135..182290570	1
GRMZM2G347583	zma-miR156e-3p	gnl|ZmGDB|GRMZM2G347583_T01	2.5	17.483	1	22	955	976	GCUCACUGCUCUCUCUGUCAUC	GGUGGCAGAGGAAGCAGUGGGC	Translation	1	GRMZM2G347583	1	68660278..68665995	1
GRMZM5G891698	zma-miR156e-3p	gnl|ZmGDB|GRMZM5G891698_T01	3	21.752	1	19	962	981	GCUC-ACUGCUCUCUCUGUC	GGCAGAGAGAGCAGUCGAGC	Cleavage	1	GRMZM5G891698	9	22163048..22164097	-1
GRMZM2G104942	zma-miR156e-3p	gnl|ZmGDB|GRMZM2G104942_T01	3	24.891	1	20	717	736	GCUCACUGCUCUCUCUGUCA	UGACAGUGACGGCGGUGAGC	Translation	1	GRMZM2G104942	4	33118273..33121982	-1
GRMZM2G104942	zma-miR156e-3p	gnl|ZmGDB|GRMZM2G104942_T03	3	24.891	1	20	741	760	GCUCACUGCUCUCUCUGUCA	UGACAGUGACGGCGGUGAGC	Translation	1	GRMZM2G104942	4	33118428..33121982	-1
GRMZM2G084046	zma-miR156f-3p	gnl|ZmGDB|GRMZM2G084046_T02	3	9.791	1	22	22	43	GCUCACUUCUCUUUCUGUCAGC	GCUGAGAGAAUGAGAAGUGAGG	Cleavage	1	GRMZM2G084046	2	9085072..9086019	-1
GRMZM2G052148	zma-miR156f-3p	gnl|ZmGDB|GRMZM2G052148_T01	3	21.698	1	21	609	629	GCUCACUUCUCUUUCUGUCAG	CUGGCAGAAAGAGAAGAGAGA	Cleavage	1	GRMZM2G052148	1	59581460..59591624	-1
GRMZM2G084046	zma-miR156f-3p	gnl|ZmGDB|GRMZM2G084046_T01	3	15.146	1	22	1408	1429	GCUCACUUCUCUUUCUGUCAGC	GCUGAGAGAAUGAGAAGUGAGG	Cleavage	1	GRMZM2G084046	2	9085071..9088416	-1
GRMZM2G084046	zma-miR156f-3p	gnl|ZmGDB|GRMZM2G084046_T03	3	15.146	1	22	1414	1435	GCUCACUUCUCUUUCUGUCAGC	GCUGAGAGAAUGAGAAGUGAGG	Cleavage	1	GRMZM2G084046	2	9085091..9088744	-1
GRMZM2G163334	zma-miR156f-3p	gnl|ZmGDB|GRMZM2G163334_T01	3	5.821	1	20	887	906	GCUCACUUCUCUUUCUGUCA	GGAUAGAAAGUGAAGUGAGU	Translation	1	GRMZM2G163334	3	201975..204794	1
GRMZM2G068982	zma-miR156f-3p	gnl|ZmGDB|GRMZM2G068982_T03	3	11.871	1	21	308	328	GCUCACUUCUCUUUCUGUCAG	UUGGCAGAAGAAUAAGUGAGC	Translation	1	GRMZM2G068982	2	10776534..10782864	1
GRMZM2G065461	zma-miR156f-3p	gnl|ZmGDB|GRMZM2G065461_T02	3	12.481	1	21	1022	1042	GCUCACUUCUCUUUCUGUCAG	UUCACACAAAGAGAAGUGAGA	Cleavage	1	GRMZM2G065461	7	142175763..142206363	1
GRMZM2G065461	zma-miR156f-3p	gnl|ZmGDB|GRMZM2G065461_T01	3	12.481	1	21	1022	1042	GCUCACUUCUCUUUCUGUCAG	UUCACACAAAGAGAAGUGAGA	Cleavage	1	GRMZM2G065461	7	142175763..142206363	1
GRMZM2G068982	zma-miR156f-3p	gnl|ZmGDB|GRMZM2G068982_T04	3	11.871	1	21	719	739	GCUCACUUCUCUUUCUGUCAG	UUGGCAGAAGAAUAAGUGAGC	Translation	1	GRMZM2G068982	2	10776575..10782864	1
GRMZM2G068982	zma-miR156f-3p	gnl|ZmGDB|GRMZM2G068982_T02	3	11.871	1	21	596	616	GCUCACUUCUCUUUCUGUCAG	UUGGCAGAAGAAUAAGUGAGC	Translation	1	GRMZM2G068982	2	10776534..10782864	1
GRMZM2G068982	zma-miR156f-3p	gnl|ZmGDB|GRMZM2G068982_T01	3	11.871	1	21	719	739	GCUCACUUCUCUUUCUGUCAG	UUGGCAGAAGAAUAAGUGAGC	Translation	1	GRMZM2G068982	2	10776534..10782947	1
GRMZM2G338533	zma-miR167b-3p	gnl|ZmGDB|GRMZM2G338533_T01	3	24.35	1	23	753	775	GAUCAUGCUGUGACAGUUUCACU	AGAGAAGUUGUCACAUCAUGAUA	Cleavage	1	GRMZM2G338533	8	99447030..99450918	1
GRMZM2G368678	zma-miR395d-5p	gnl|ZmGDB|GRMZM2G368678_T01	2.5	18.525	1	21	339	359	GUUCUAUGCAAGCACUUCACG	UGUGGAGUGCUUACAUGGAAU	Translation	1	GRMZM2G368678	6	119676436..119695343	-1
GRMZM2G029356	zma-miR395d-5p	gnl|ZmGDB|GRMZM2G029356_T01	2.5	19.2	1	20	369	388	GUUCUAUGCAAGCACUUCAC	GUCAAGUUCUUGCGUAGAAC	Cleavage	1	GRMZM2G029356	2	41009883..41019487	-1
GRMZM2G029356	zma-miR395d-5p	gnl|ZmGDB|GRMZM2G029356_T02	2.5	19.2	1	20	414	433	GUUCUAUGCAAGCACUUCAC	GUCAAGUUCUUGCGUAGAAC	Cleavage	1	GRMZM2G029356	2	41010304..41019487	-1
GRMZM2G567718	zma-miR160g-5p	gnl|ZmGDB|GRMZM2G567718_T01	0	12.852	1	21	6	26	UGCCUGGCUCCCUGUAUGCCA	UGGCAUACAGGGAGCCAGGCA	Cleavage	1	GRMZM2G567718	6	9144425..9144859	-1
GRMZM2G159399	zma-miR160g-5p	gnl|ZmGDB|GRMZM2G159399_T01	0	21.942	1	20	1315	1334	UGCCUGGCUCCCUGUAUGCC	GGCAUACAGGGAGCCAGGCA	Cleavage	1	GRMZM2G159399	5	27944757..27949513	-1
AC207656.3_FG002	zma-miR160g-5p	gnl|ZmGDB|AC207656.3_FGT002	0	24.063	1	20	1351	1370	UGCCUGGCUCCCUGUAUGCC	GGCAUACAGGGAGCCAGGCA	Cleavage	1	AC207656.3_FG002	5	49253260..49255662	1
AC207885.3_FG009	zma-miR160g-5p	gnl|ZmGDB|AC207885.3_FGT009	1	24.092	1	20	484	503	UGCCUGGCUCCCUGUAUGCC	GGCAUACUGGGAGCCAGGCA	Cleavage	1	AC207885.3_FG009	2	168321269..168322176	-1
GRMZM2G081406	zma-miR160g-5p	gnl|ZmGDB|GRMZM2G081406_T01	1	22.146	1	20	1372	1391	UGCCUGGCUCCCUGUAUGCC	GCCAUACAGGGAGCCAGGCA	Cleavage	1	GRMZM2G081406	4	143802561..143805351	1
GRMZM2G481360	zma-miR160g-5p	gnl|ZmGDB|GRMZM2G481360_T01	1.5	19.367	1	20	1260	1279	UGCCUGGCUCCCUGUAUGCC	GGCAUCCGGGGAGCCAGGCA	Cleavage	1	GRMZM2G481360	10	125546366..125549564	1
GRMZM2G458180	zma-miR160g-5p	gnl|ZmGDB|GRMZM2G458180_T01	1.5	17.352	1	20	1422	1441	UGCCUGGCUCCCUGUAUGCC	GGCAUCCGGGGAGCCAGGCA	Cleavage	1	GRMZM2G458180	3	109713094..109716519	-1
GRMZM2G162809	zma-miR160g-5p	gnl|ZmGDB|GRMZM2G162809_T01	2.5	18.64	1	20	437	456	UGCCUGGCUCCCUGUAUGCC	AGCGUACAGUGAGCCAGGCA	Translation	1	GRMZM2G162809	5	189764162..189765024	-1
GRMZM2G077386	zma-miR160g-5p	gnl|ZmGDB|GRMZM2G077386_T01	2.5	18.446	1	20	131	150	UGCCUGGCUCCCUGUAUGCC	GGCGUACAUUGAGCCAGGCA	Translation	1	GRMZM2G077386	7	134316140..134316558	1
GRMZM5G861501	zma-miR160g-5p	gnl|ZmGDB|GRMZM5G861501_T01	3	22.084	1	20	502	521	UGCCUGGCUCCCUGUAUGCC	GGCAUGGAGGGAGCCAAGCA	Cleavage	1	GRMZM5G861501	9	9361617..9363747	-1
GRMZM2G704160	zma-miR160g-5p	gnl|ZmGDB|GRMZM2G704160_T01	3	23.339	1	20	16	35	UGCCUGGCUCCCUGUAUGCC	GGCAUGCGCGCAGCCAGGCA	Translation	1	GRMZM2G704160	1	299571594..299572094	1
GRMZM2G078124	zma-miR169n-5p	gnl|ZmGDB|GRMZM2G078124_T01	1.5	18.351	1	20	283	302	UAGCCAAGAAUGGCUUGCCU	AGGCAAGUCAUCCUUGGCUA	Translation	1	GRMZM2G078124	2	192698625..192701211	-1
GRMZM2G000236	zma-miR169n-5p	gnl|ZmGDB|GRMZM2G000236_T01	3	20.76	1	20	963	982	UAGCCAAGAAUGGCUUGCCU	UGGGAAGCUGUUCUUGGCUA	Cleavage	1	GRMZM2G000236	9	7308153..7309906	1
GRMZM2G427031	zma-miR169n-5p	gnl|ZmGDB|GRMZM2G427031_T03	3	17.055	1	20	807	826	UAGCCAAGAAUGGCUUGCCU	UGGCAAGCCACUGUUGGCUA	Translation	1	GRMZM2G427031	10	144724838..144728122	1
GRMZM2G427031	zma-miR169n-5p	gnl|ZmGDB|GRMZM2G427031_T01	3	17.055	1	20	2091	2110	UAGCCAAGAAUGGCUUGCCU	UGGCAAGCCACUGUUGGCUA	Translation	1	GRMZM2G427031	10	144716135..144739736	1
GRMZM2G495837	zma-miR166c-5p	gnl|ZmGDB|GRMZM2G495837_T01	2	8.913	1	21	448	468	GGAAUGUUGUCUGGCUCGAGG	UUUCGAGACAGACAACAUUUC	Cleavage	1	GRMZM2G495837	7	68313629..68317632	1
GRMZM2G137820	zma-miR166c-5p	gnl|ZmGDB|GRMZM2G137820_T03	2	9.639	1	21	334	354	GGAAUGUUGUCUGGCUCGAGG	UUUCGAGACAGACAACAUUUC	Cleavage	1	GRMZM2G137820	6	128663003..128666516	1
GRMZM2G326851	zma-miR166c-5p	gnl|ZmGDB|GRMZM2G326851_T01	2.5	22.56	1	21	1010	1030	GGAAUGUUGUCUGGCUCGAGG	CUUCGAGCCAGGCCACGUUCC	Cleavage	1	GRMZM2G326851	10	125298128..125300187	1
GRMZM2G134903	zma-miR166c-5p	gnl|ZmGDB|GRMZM2G134903_T01	2.5	17.264	1	21	930	950	GGAAUGUUGUCUGGCUCGAGG	UCUUGAGCCAGACGAUGUUUC	Cleavage	1	GRMZM2G134903	5	34584610..34589024	-1
GRMZM2G137820	zma-miR166c-5p	gnl|ZmGDB|GRMZM2G137820_T02	2	9.639	1	21	334	354	GGAAUGUUGUCUGGCUCGAGG	UUUCGAGACAGACAACAUUUC	Cleavage	1	GRMZM2G137820	6	128663003..128669641	1
GRMZM2G156694	zma-miR166c-5p	gnl|ZmGDB|GRMZM2G156694_T01	3	16.937	1	21	147	167	GGAAUGUUGUCUGGCUCGAGG	UCUCGAGUCAGAUAACCUUCU	Cleavage	1	GRMZM2G156694	5	131184356..131184779	1
GRMZM2G410191	zma-miR166c-5p	gnl|ZmGDB|GRMZM2G410191_T02	3	19.431	1	21	438	458	GGAAUGUUGUCUGGCUCGAGG	CUUCAGGCCAGACAAUAUUCU	Cleavage	1	GRMZM2G410191	10	125828794..125834952	-1
GRMZM2G410191	zma-miR166c-5p	gnl|ZmGDB|GRMZM2G410191_T01	3	19.431	1	21	438	458	GGAAUGUUGUCUGGCUCGAGG	CUUCAGGCCAGACAAUAUUCU	Cleavage	1	GRMZM2G410191	10	125829143..125834952	-1
GRMZM2G446189	zma-miR166c-5p	gnl|ZmGDB|GRMZM2G446189_T01	3	21.933	1	21	597	617	GGAAUGUUGUCUGGCUCGAGG	CUUUAGGCCAGACAACAUUCU	Cleavage	1	GRMZM2G446189	4	35220862..35224040	-1
GRMZM2G013848	zma-miR166c-5p	gnl|ZmGDB|GRMZM2G013848_T01	3	23.296	1	21	893	913	GGAAUGUUGUCUGGCUCGAGG	CUUCGAGCCAGGCCGCGUUCC	Cleavage	1	GRMZM2G013848	5	215846665..215848735	1
GRMZM2G389097	zma-miR166c-5p	gnl|ZmGDB|GRMZM2G389097_T01	3	23.572	1	21	1427	1447	GGAAUGUUGUCUGGCUCGAGG	CUUCGAGCCAGGCCGCGUUCC	Cleavage	1	GRMZM2G389097	2	59740878..59756086	1
GRMZM2G048801	zma-miR166c-5p	gnl|ZmGDB|GRMZM2G048801_T01	3	13.714	1	21	1080	1100	GGAAUGUUGUCUGGCUCGAGG	UCUUGAGCUAAAUAACAUUUC	Translation	1	GRMZM2G048801	4	4089239..4092552	1
GRMZM2G316447	zma-miR166c-5p	gnl|ZmGDB|GRMZM2G316447_T01	3	10.195	1	21	160	180	GGAAUGUUGUCUGGCUCGAGG	UUUCGAGAAAGACAACAUUUC	Cleavage	1	GRMZM2G316447	4	43952524..43954619	-1
GRMZM2G459590	zma-miR166c-5p	gnl|ZmGDB|GRMZM2G459590_T02	3	11.584	1	21	169	189	GGAAUGUUGUCUGGCUCGAGG	UUUCGUGACAGACAACAUUUC	Cleavage	1	GRMZM2G459590	4	178294476..178296147	-1
GRMZM2G459590	zma-miR166c-5p	gnl|ZmGDB|GRMZM2G459590_T01	3	11.584	1	21	169	189	GGAAUGUUGUCUGGCUCGAGG	UUUCGUGACAGACAACAUUUC	Cleavage	1	GRMZM2G459590	4	178294476..178296147	-1
GRMZM2G433855	zma-miR166c-5p	gnl|ZmGDB|GRMZM2G433855_T01	3	13.225	1	21	757	777	GGAAUGUUGUCUGGCUCGAGG	UUUCGUGACAGACAACAUUUC	Cleavage	1	GRMZM2G433855	1	125193963..125197645	-1
GRMZM2G455805	zma-miR166c-5p	gnl|ZmGDB|GRMZM2G455805_T01	3	10.909	1	21	1282	1302	GGAAUGUUGUCUGGCUCGAGG	UUUCGUGACAGACAACAUUUC	Cleavage	1	GRMZM2G455805	4	76083828..76102823	-1
GRMZM2G463574	zma-miR166c-5p	gnl|ZmGDB|GRMZM2G463574_T01	3	14.774	1	21	2574	2594	GGAAUGUUGUCUGGCUCGAGG	UCUCAAGCCAAGCAACAUUCU	Translation	1	GRMZM2G463574	3	16565269..16568857	-1
GRMZM2G036557	zma-miR166k-3p	gnl|ZmGDB|GRMZM2G036557_T01	3	16.119	1	20	144	163	UCGGACCAGGCUUCAAUCCC	UGGAUUGGAGCAUGGUCUGA	Translation	1	GRMZM2G036557	1	118952206..118954383	-1
GRMZM2G160996	zma-miR166k-3p	gnl|ZmGDB|GRMZM2G160996_T02	3	15.64	1	20	573	592	UCGGACCAGGCUUCAAUCCC	UGGAUUGGAGCAUGGUCUGA	Translation	1	GRMZM2G160996	5	69283153..69286206	1
GRMZM2G109987	zma-miR166k-3p	gnl|ZmGDB|GRMZM2G109987_T04	3	24.232	1	20	573	592	UCGGACCAGGCUUCAAUCCC	UGGGAUGAAGCCUGGUCCGG	Cleavage	1	GRMZM2G109987	9	154645740..154650601	-1
GRMZM2G160996	zma-miR166k-3p	gnl|ZmGDB|GRMZM2G160996_T01	3	15.64	1	20	897	916	UCGGACCAGGCUUCAAUCCC	UGGAUUGGAGCAUGGUCUGA	Translation	1	GRMZM2G160996	5	69283153..69286206	1
GRMZM2G042250	zma-miR166k-3p	gnl|ZmGDB|GRMZM2G042250_T04	3	23.534	1	20	564	583	UCGGACCAGGCUUCAAUCCC	UGGGAUGAAGCCUGGUCCGG	Cleavage	1	GRMZM2G042250	1	2793728..2798869	1
GRMZM2G469551	zma-miR166k-3p	gnl|ZmGDB|GRMZM2G469551_T02	3	19.005	1	20	543	562	UCGGACCAGGCUUCAAUCCC	UGGGAUGAAGCCUGGUCCGG	Cleavage	1	GRMZM2G469551	1	230535887..230547084	-1
GRMZM2G003509	zma-miR166k-3p	gnl|ZmGDB|GRMZM2G003509_T02	3	21.178	1	20	45	64	UCGGACCAGGCUUCAAUCCC	UGGGAUGAAGCCUGGUCCGG	Cleavage	1	GRMZM2G003509	1	173233523..173239064	-1
GRMZM2G109987	zma-miR166k-3p	gnl|ZmGDB|GRMZM2G109987_T01	3	24.232	1	20	573	592	UCGGACCAGGCUUCAAUCCC	UGGGAUGAAGCCUGGUCCGG	Cleavage	1	GRMZM2G109987	9	154642336..154650601	-1
GRMZM2G109987	zma-miR166k-3p	gnl|ZmGDB|GRMZM2G109987_T03	3	24.232	1	20	573	592	UCGGACCAGGCUUCAAUCCC	UGGGAUGAAGCCUGGUCCGG	Cleavage	1	GRMZM2G109987	9	154642336..154650601	-1
GRMZM2G469551	zma-miR166k-3p	gnl|ZmGDB|GRMZM2G469551_T01	3	19.005	1	20	543	562	UCGGACCAGGCUUCAAUCCC	UGGGAUGAAGCCUGGUCCGG	Cleavage	1	GRMZM2G469551	1	230535106..230547084	-1
GRMZM2G042250	zma-miR166k-3p	gnl|ZmGDB|GRMZM2G042250_T01	3	23.534	1	20	564	583	UCGGACCAGGCUUCAAUCCC	UGGGAUGAAGCCUGGUCCGG	Cleavage	1	GRMZM2G042250	1	2793728..2800641	1
GRMZM2G042250	zma-miR166k-3p	gnl|ZmGDB|GRMZM2G042250_T02	3	23.534	1	20	564	583	UCGGACCAGGCUUCAAUCCC	UGGGAUGAAGCCUGGUCCGG	Cleavage	1	GRMZM2G042250	1	2793950..2800638	1
GRMZM2G109987	zma-miR166k-3p	gnl|ZmGDB|GRMZM2G109987_T05	3	24.232	1	20	573	592	UCGGACCAGGCUUCAAUCCC	UGGGAUGAAGCCUGGUCCGG	Cleavage	1	GRMZM2G109987	9	154642733..154649986	-1
GRMZM2G109987	zma-miR166k-3p	gnl|ZmGDB|GRMZM2G109987_T02	3	24.232	1	20	573	592	UCGGACCAGGCUUCAAUCCC	UGGGAUGAAGCCUGGUCCGG	Cleavage	1	GRMZM2G109987	9	154642336..154650601	-1
GRMZM2G003509	zma-miR166k-3p	gnl|ZmGDB|GRMZM2G003509_T01	3	21.036	1	20	588	607	UCGGACCAGGCUUCAAUCCC	UGGGAUGAAGCCUGGUCCGG	Cleavage	1	GRMZM2G003509	1	173233037..173239064	-1
AC187157.4_FG005	zma-miR166k-3p	gnl|ZmGDB|AC187157.4_FGT005	3	23.173	1	20	564	583	UCGGACCAGGCUUCAAUCCC	CGGGAUGAAGCCUGGUCCGG	Cleavage	1	AC187157.4_FG005	8	22640866..22645283	-1
GRMZM2G042250	zma-miR166k-3p	gnl|ZmGDB|GRMZM2G042250_T03	3	23.534	1	20	564	583	UCGGACCAGGCUUCAAUCCC	UGGGAUGAAGCCUGGUCCGG	Cleavage	1	GRMZM2G042250	1	2793728..2800614	1
GRMZM2G178102	zma-miR166k-3p	gnl|ZmGDB|GRMZM2G178102_T01	3	20.931	1	20	882	901	UCGGACCAGGCUUCAAUCCC	UGGGAUGAAGCCUGGUCCGG	Cleavage	1	GRMZM2G178102	3	123263423..123270240	-1
AC208827.3_FG002	zma-miR166k-3p	gnl|ZmGDB|AC208827.3_FGT002	3	16.209	1	21	267	287	UCGGACCAGGCUUCAAUCCCU	AAGGAAUGCAGCCUGGUCCGA	Cleavage	1	AC208827.3_FG002	10	47167600..47168316	-1
GRMZM2G317338	zma-miR171f-3p	gnl|ZmGDB|GRMZM2G317338_T01	1.5	22.308	1	20	250	269	UUGAGCCGUGCCAAUAUCAC	GCGAUAUUGGCGCGGCUCAA	Cleavage	1	GRMZM2G317338	6	2909967..2910502	1
AC187788.3_FG008	zma-miR171f-3p	gnl|ZmGDB|AC187788.3_FGT008	1.5	24.175	1	20	142	161	UUGAGCCGUGCCAAUAUCAC	GAGAUAUUGGCGCGGCUCAA	Cleavage	1	AC187788.3_FG008	7	165554811..165555298	-1
GRMZM2G011947	zma-miR171f-3p	gnl|ZmGDB|GRMZM2G011947_T01	1.5	24.467	1	20	166	185	UUGAGCCGUGCCAAUAUCAC	GAGAUAUUGGCGCGGCUCAA	Cleavage	1	GRMZM2G011947	6	55396619..55397567	1
GRMZM2G098800	zma-miR171f-3p	gnl|ZmGDB|GRMZM2G098800_T01	1.5	23.315	1	20	418	437	UUGAGCCGUGCCAAUAUCAC	GAGAUAUUGGCGCGGCUCAA	Cleavage	1	GRMZM2G098800	4	153196436..153199541	1
GRMZM2G110579	zma-miR171f-3p	gnl|ZmGDB|GRMZM2G110579_T01	1.5	23.999	1	20	769	788	UUGAGCCGUGCCAAUAUCAC	GCGAUAUUGGCGCGGCUCAA	Cleavage	1	GRMZM2G110579	5	192846362..192849106	1
GRMZM2G098800	zma-miR171f-3p	gnl|ZmGDB|GRMZM2G098800_T02	1.5	23.315	1	20	1105	1124	UUGAGCCGUGCCAAUAUCAC	GAGAUAUUGGCGCGGCUCAA	Cleavage	1	GRMZM2G098800	4	153196404..153199186	1
GRMZM2G021471	zma-miR171f-3p	gnl|ZmGDB|GRMZM2G021471_T01	2.5	15.348	1	21	364	384	UUGAGCCGUGCCAAUAUCACA	UGUGAAAAUGGCAUGGCUCAA	Cleavage	1	GRMZM2G021471	3	134018680..134023296	-1
GRMZM2G383154	zma-miR171f-3p	gnl|ZmGDB|GRMZM2G383154_T01	2.5	19.608	1	21	666	685	UUGAGCCGUGCCAAUAUCACA	UGUGAUAUUGGCA-GGUUCAA	Cleavage	1	GRMZM2G383154	3	66728190..66731876	-1
GRMZM2G477666	zma-miR171f-3p	gnl|ZmGDB|GRMZM2G477666_T01	3	23.164	1	20	217	236	UUGAGCCGUGCCAAUAUCAC	GAGAUAUUGGCGCAGCUCAA	Cleavage	1	GRMZM2G477666	9	143369964..143371910	-1
GRMZM2G143480	zma-miR171f-3p	gnl|ZmGDB|GRMZM2G143480_T04	3	21.516	1	20	235	254	UUGAGCCGUGCCAAUAUCAC	GUGGUUGUGGCACGGUUCAA	Cleavage	1	GRMZM2G143480	10	145895459..145900491	1
GRMZM2G143480	zma-miR171f-3p	gnl|ZmGDB|GRMZM2G143480_T01	3	21.516	1	20	229	248	UUGAGCCGUGCCAAUAUCAC	GUGGUUGUGGCACGGUUCAA	Cleavage	1	GRMZM2G143480	10	145895417..145903773	1
GRMZM2G143480	zma-miR171f-3p	gnl|ZmGDB|GRMZM2G143480_T03	3	21.516	1	20	229	248	UUGAGCCGUGCCAAUAUCAC	GUGGUUGUGGCACGGUUCAA	Cleavage	1	GRMZM2G143480	10	145895459..145900494	1
GRMZM2G033219	zma-miR171f-3p	gnl|ZmGDB|GRMZM2G033219_T02	3	18.449	1	20	235	254	UUGAGCCGUGCCAAUAUCAC	GUGGUUGUGGCACGGUUCAA	Cleavage	1	GRMZM2G033219	2	4836019..4840631	-1
GRMZM2G143480	zma-miR171f-3p	gnl|ZmGDB|GRMZM2G143480_T02	3	21.516	1	20	235	254	UUGAGCCGUGCCAAUAUCAC	GUGGUUGUGGCACGGUUCAA	Cleavage	1	GRMZM2G143480	10	145895430..145900495	1
GRMZM2G033219	zma-miR171f-3p	gnl|ZmGDB|GRMZM2G033219_T01	3	18.449	1	20	235	254	UUGAGCCGUGCCAAUAUCAC	GUGGUUGUGGCACGGUUCAA	Cleavage	1	GRMZM2G033219	2	4834198..4840631	-1
GRMZM2G109987	zma-miR166e	gnl|ZmGDB|GRMZM2G109987_T04	2	24.232	1	20	573	592	UCGGACCAGGCUUCAUUCCC	UGGGAUGAAGCCUGGUCCGG	Cleavage	1	GRMZM2G109987	9	154645740..154650601	-1
GRMZM2G042250	zma-miR166e	gnl|ZmGDB|GRMZM2G042250_T04	2	23.534	1	20	564	583	UCGGACCAGGCUUCAUUCCC	UGGGAUGAAGCCUGGUCCGG	Cleavage	1	GRMZM2G042250	1	2793728..2798869	1
GRMZM2G469551	zma-miR166e	gnl|ZmGDB|GRMZM2G469551_T02	2	19.005	1	20	543	562	UCGGACCAGGCUUCAUUCCC	UGGGAUGAAGCCUGGUCCGG	Cleavage	1	GRMZM2G469551	1	230535887..230547084	-1
GRMZM2G003509	zma-miR166e	gnl|ZmGDB|GRMZM2G003509_T02	2	21.178	1	20	45	64	UCGGACCAGGCUUCAUUCCC	UGGGAUGAAGCCUGGUCCGG	Cleavage	1	GRMZM2G003509	1	173233523..173239064	-1
GRMZM2G109987	zma-miR166e	gnl|ZmGDB|GRMZM2G109987_T01	2	24.232	1	20	573	592	UCGGACCAGGCUUCAUUCCC	UGGGAUGAAGCCUGGUCCGG	Cleavage	1	GRMZM2G109987	9	154642336..154650601	-1
GRMZM2G109987	zma-miR166e	gnl|ZmGDB|GRMZM2G109987_T03	2	24.232	1	20	573	592	UCGGACCAGGCUUCAUUCCC	UGGGAUGAAGCCUGGUCCGG	Cleavage	1	GRMZM2G109987	9	154642336..154650601	-1
GRMZM2G469551	zma-miR166e	gnl|ZmGDB|GRMZM2G469551_T01	2	19.005	1	20	543	562	UCGGACCAGGCUUCAUUCCC	UGGGAUGAAGCCUGGUCCGG	Cleavage	1	GRMZM2G469551	1	230535106..230547084	-1
GRMZM2G042250	zma-miR166e	gnl|ZmGDB|GRMZM2G042250_T01	2	23.534	1	20	564	583	UCGGACCAGGCUUCAUUCCC	UGGGAUGAAGCCUGGUCCGG	Cleavage	1	GRMZM2G042250	1	2793728..2800641	1
GRMZM2G042250	zma-miR166e	gnl|ZmGDB|GRMZM2G042250_T02	2	23.534	1	20	564	583	UCGGACCAGGCUUCAUUCCC	UGGGAUGAAGCCUGGUCCGG	Cleavage	1	GRMZM2G042250	1	2793950..2800638	1
GRMZM2G109987	zma-miR166e	gnl|ZmGDB|GRMZM2G109987_T05	2	24.232	1	20	573	592	UCGGACCAGGCUUCAUUCCC	UGGGAUGAAGCCUGGUCCGG	Cleavage	1	GRMZM2G109987	9	154642733..154649986	-1
GRMZM2G109987	zma-miR166e	gnl|ZmGDB|GRMZM2G109987_T02	2	24.232	1	20	573	592	UCGGACCAGGCUUCAUUCCC	UGGGAUGAAGCCUGGUCCGG	Cleavage	1	GRMZM2G109987	9	154642336..154650601	-1
GRMZM2G003509	zma-miR166e	gnl|ZmGDB|GRMZM2G003509_T01	2	21.036	1	20	588	607	UCGGACCAGGCUUCAUUCCC	UGGGAUGAAGCCUGGUCCGG	Cleavage	1	GRMZM2G003509	1	173233037..173239064	-1
AC187157.4_FG005	zma-miR166e	gnl|ZmGDB|AC187157.4_FGT005	2	23.173	1	20	564	583	UCGGACCAGGCUUCAUUCCC	CGGGAUGAAGCCUGGUCCGG	Cleavage	1	AC187157.4_FG005	8	22640866..22645283	-1
GRMZM2G042250	zma-miR166e	gnl|ZmGDB|GRMZM2G042250_T03	2	23.534	1	20	564	583	UCGGACCAGGCUUCAUUCCC	UGGGAUGAAGCCUGGUCCGG	Cleavage	1	GRMZM2G042250	1	2793728..2800614	1
GRMZM2G178102	zma-miR166e	gnl|ZmGDB|GRMZM2G178102_T01	2	20.931	1	20	882	901	UCGGACCAGGCUUCAUUCCC	UGGGAUGAAGCCUGGUCCGG	Cleavage	1	GRMZM2G178102	3	123263423..123270240	-1
GRMZM2G006062	zma-miR166e	gnl|ZmGDB|GRMZM2G006062_T01	2.5	22.975	1	20	108	127	UCGGACCAGGCUUCAUUCCC	UGGGAUGAAGCUUGGUCCGG	Cleavage	1	GRMZM2G006062	4	169430032..169431340	1
AC208827.3_FG002	zma-miR166e	gnl|ZmGDB|AC208827.3_FGT002	2	16.209	1	20	268	287	UCGGACCAGGCUUCAUUCCC	AGGAAUGCAGCCUGGUCCGA	Cleavage	1	AC208827.3_FG002	10	47167600..47168316	-1
GRMZM2G552083	zma-miR166e	gnl|ZmGDB|GRMZM2G552083_T01	2.5	19.564	1	20	546	565	UCGGACCAGGCUUCAUUCCC	UGGGAUGGAGCCUGGUCCGG	Cleavage	1	GRMZM2G552083	10	142904755..142908069	1
GRMZM2G336718	zma-miR166e	gnl|ZmGDB|GRMZM2G336718_T01	2.5	19.552	1	20	45	64	UCGGACCAGGCUUCAUUCCC	UGGGAUGGAGCCUGGUCCGG	Cleavage	1	GRMZM2G336718	10	102279782..102283839	1
GRMZM2G123644	zma-miR166e	gnl|ZmGDB|GRMZM2G123644_T01	2.5	19.564	1	20	546	565	UCGGACCAGGCUUCAUUCCC	UGGGAUGGAGCCUGGUCCGG	Cleavage	1	GRMZM2G123644	10	71608833..71613973	1
GRMZM2G038198	zma-miR166e	gnl|ZmGDB|GRMZM2G038198_T01	3	17.689	1	20	486	505	UCGGACCAGGCUUCAUUCCC	UGAGAUGAAGCCUGGUCCGG	Cleavage	1	GRMZM2G038198	10	39623082..39627688	-1
GRMZM5G897556	zma-miR166e	gnl|ZmGDB|GRMZM5G897556_T01	2.5	23.965	1	20	254	273	UCGGACCAGGCUUCAUUCCC	GGGGAACAAGCCUGGUCCGA	Cleavage	1	GRMZM5G897556	6	7506596..7507790	-1
GRMZM2G499154	zma-miR166e	gnl|ZmGDB|GRMZM2G499154_T01	2.5	19.184	1	20	1129	1148	UCGGACCAGGCUUCAUUCCC	GGGGAACAAGCCUGGUCCGA	Cleavage	1	GRMZM2G499154	2	179016240..179019876	1
AC208837.3_FG003	zma-miR166e	gnl|ZmGDB|AC208837.3_FGT003	3	20.35	1	20	78	97	UCGGACCAGGCUUCAUUCCC	GGGAAUGGAGCAAGGUCUGA	Translation	1	AC208837.3_FG003	9	130244197..130244475	-1
GRMZM2G149952	zma-miR395j-3p	gnl|ZmGDB|GRMZM2G149952_T01	1	21.484	1	21	391	411	GUGAAGUGUUUGGGGGAACUC	GAGUUCCUCCAAACACUUCAU	Cleavage	1	GRMZM2G149952	1	275090703..275094517	-1
GRMZM2G051270	zma-miR395j-3p	gnl|ZmGDB|GRMZM2G051270_T01	1.5	22.338	1	21	397	417	GUGAAGUGUUUGGGGGAACUC	GAGUUCCUCCAAGCACUUCAU	Cleavage	1	GRMZM2G051270	5	7702248..7706223	1
GRMZM2G051270	zma-miR395j-3p	gnl|ZmGDB|GRMZM2G051270_T03	1.5	22.338	1	21	397	417	GUGAAGUGUUUGGGGGAACUC	GAGUUCCUCCAAGCACUUCAU	Cleavage	1	GRMZM2G051270	5	7702336..7706201	1
GRMZM2G051270	zma-miR395j-3p	gnl|ZmGDB|GRMZM2G051270_T02	1.5	19.86	1	21	13	33	GUGAAGUGUUUGGGGGAACUC	GAGUUCCUCCAAGCACUUCAU	Cleavage	1	GRMZM2G051270	5	7702370..7706207	1
GRMZM2G134044	zma-miR395j-3p	gnl|ZmGDB|GRMZM2G134044_T01	3	21.943	1	20	606	625	GUGAAGUGUUUGGGGGAACU	GGUUUCCCCAAAUGCUUCGU	Cleavage	1	GRMZM2G134044	10	102234290..102238464	-1
GRMZM2G134044	zma-miR395j-3p	gnl|ZmGDB|GRMZM2G134044_T02	3	21.943	1	20	606	625	GUGAAGUGUUUGGGGGAACU	GGUUUCCCCAAAUGCUUCGU	Cleavage	1	GRMZM2G134044	10	102234290..102238464	-1
GRMZM2G134044	zma-miR395j-3p	gnl|ZmGDB|GRMZM2G134044_T03	3	21.943	1	20	606	625	GUGAAGUGUUUGGGGGAACU	GGUUUCCCCAAAUGCUUCGU	Cleavage	1	GRMZM2G134044	10	102234290..102238413	-1
GRMZM2G067764	zma-miR395j-3p	gnl|ZmGDB|GRMZM2G067764_T02	3	18.574	1	20	1709	1728	GUGAAGUGUUUGGGGGAACU	AGUACCUCCACGCACUUCAC	Translation	1	GRMZM2G067764	5	28784608..28791076	1
GRMZM2G067764	zma-miR395j-3p	gnl|ZmGDB|GRMZM2G067764_T01	3	18.574	1	20	1709	1728	GUGAAGUGUUUGGGGGAACU	AGUACCUCCACGCACUUCAC	Translation	1	GRMZM2G067764	5	28784608..28791090	1
GRMZM2G029859	zma-miR395j-3p	gnl|ZmGDB|GRMZM2G029859_T01	3	19.932	1	19	2983	3002	GUGAAGUGUU-UGGGGGAAC	GUUCCUCCACAACACUUCAU	Translation	1	GRMZM2G029859	4	167430304..167481588	-1
GRMZM2G029859	zma-miR395j-3p	gnl|ZmGDB|GRMZM2G029859_T02	3	19.932	1	19	2983	3002	GUGAAGUGUU-UGGGGGAAC	GUUCCUCCACAACACUUCAU	Translation	1	GRMZM2G029859	4	167430304..167481588	-1
GRMZM2G172924	zma-miR395j-3p	gnl|ZmGDB|GRMZM2G172924_T01	3	19.638	1	19	37	56	GUGAAGUGUU-UGGGGGAAC	GUUCCUCCACAACACUUCAU	Translation	1	GRMZM2G172924	3	192404434..192406132	1
GRMZM5G838129	zma-miR395j-3p	gnl|ZmGDB|GRMZM5G838129_T01	3	17.396	1	19	211	230	GUGAAGUGUU-UGGGGGAAC	GUUCCUCCACAACACUUCAU	Translation	1	GRMZM5G838129	5	205580677..205582732	-1
GRMZM2G317338	zma-miR171l-3p	gnl|ZmGDB|GRMZM2G317338_T01	1.5	23.512	1	21	252	272	GGAUUGAGCCGCGUCAAUAUC	GAUAUUGGCGCGGCUCAAUCA	Cleavage	1	GRMZM2G317338	6	2909967..2910502	1
GRMZM2G098800	zma-miR171l-3p	gnl|ZmGDB|GRMZM2G098800_T01	1.5	23.516	1	21	420	440	GGAUUGAGCCGCGUCAAUAUC	GAUAUUGGCGCGGCUCAAUCA	Cleavage	1	GRMZM2G098800	4	153196436..153199541	1
GRMZM2G098800	zma-miR171l-3p	gnl|ZmGDB|GRMZM2G098800_T02	1.5	23.516	1	21	1107	1127	GGAUUGAGCCGCGUCAAUAUC	GAUAUUGGCGCGGCUCAAUCA	Cleavage	1	GRMZM2G098800	4	153196404..153199186	1
AC187788.3_FG008	zma-miR171l-3p	gnl|ZmGDB|AC187788.3_FGT008	2	22.707	1	21	144	164	GGAUUGAGCCGCGUCAAUAUC	GAUAUUGGCGCGGCUCAAUUA	Cleavage	1	AC187788.3_FG008	7	165554811..165555298	-1
GRMZM2G477666	zma-miR171l-3p	gnl|ZmGDB|GRMZM2G477666_T01	3	20.615	1	21	219	239	GGAUUGAGCCGCGUCAAUAUC	GAUAUUGGCGCAGCUCAAUUA	Translation	1	GRMZM2G477666	9	143369964..143371910	-1
GRMZM2G086777	zma-miR171l-3p	gnl|ZmGDB|GRMZM2G086777_T01	3	23.202	1	21	123	143	GGAUUGAGCCGCGUCAAUAUC	GAUGUUGAAGCGGCUUGGUCC	Cleavage	1	GRMZM2G086777	6	84301610..84302180	1
GRMZM2G039532	zma-miR171l-3p	gnl|ZmGDB|GRMZM2G039532_T01	3	22.3	1	21	123	143	GGAUUGAGCCGCGUCAAUAUC	GAUGUUGAAGCGGCUUGGUCC	Cleavage	1	GRMZM2G039532	2	4168046..4170467	-1
GRMZM2G317338	zma-miR171e-3p	gnl|ZmGDB|GRMZM2G317338_T01	0.5	23.512	1	21	252	272	UGAUUGAGCCGUGCCAAUAUC	GAUAUUGGCGCGGCUCAAUCA	Cleavage	1	GRMZM2G317338	6	2909967..2910502	1
GRMZM2G098800	zma-miR171e-3p	gnl|ZmGDB|GRMZM2G098800_T01	0.5	23.516	1	21	420	440	UGAUUGAGCCGUGCCAAUAUC	GAUAUUGGCGCGGCUCAAUCA	Cleavage	1	GRMZM2G098800	4	153196436..153199541	1
GRMZM2G098800	zma-miR171e-3p	gnl|ZmGDB|GRMZM2G098800_T02	0.5	23.516	1	21	1107	1127	UGAUUGAGCCGUGCCAAUAUC	GAUAUUGGCGCGGCUCAAUCA	Cleavage	1	GRMZM2G098800	4	153196404..153199186	1
AC187788.3_FG008	zma-miR171e-3p	gnl|ZmGDB|AC187788.3_FGT008	1	22.707	1	21	144	164	UGAUUGAGCCGUGCCAAUAUC	GAUAUUGGCGCGGCUCAAUUA	Cleavage	1	AC187788.3_FG008	7	165554811..165555298	-1
GRMZM2G477666	zma-miR171e-3p	gnl|ZmGDB|GRMZM2G477666_T01	2	20.615	1	21	219	239	UGAUUGAGCCGUGCCAAUAUC	GAUAUUGGCGCAGCUCAAUUA	Translation	1	GRMZM2G477666	9	143369964..143371910	-1
AC233960.1_FG005	zma-miR156a-3p	gnl|ZmGDB|AC233960.1_FGT005	3	20.727	1	22	832	853	GCUCACUUCUCUCUCUGUCAGU	ACUGAAAGAGAGAGGAGGGAGC	Cleavage	1	AC233960.1_FG005	5	199967466..199969471	-1
GRMZM2G139028	zma-miR156a-3p	gnl|ZmGDB|GRMZM2G139028_T01	3	19.657	1	20	2046	2065	GCUCACUUCUCUCUCUGUCA	AGACAGAGACAGAGGUGGGC	Translation	1	GRMZM2G139028	5	32412038..32422305	1
GRMZM5G891058	zma-miR2275b-3p	gnl|ZmGDB|GRMZM5G891058_T01	3	15.925	1	22	16	37	UUCAGUUUCCUCUAAUAUCUCA	UGGGCUAUUAGAGGAAACUCAA	Cleavage	1	GRMZM5G891058	10	75253467..75254200	1
GRMZM2G077197	zma-miR2275b-3p	gnl|ZmGDB|GRMZM2G077197_T02	3	15.382	1	22	498	519	UUCAGUUUCCUCUAAUAUCUCA	UGAGGUACUAGAGCAAGCUGAA	Translation	1	GRMZM2G077197	3	5984258..5986991	1
GRMZM2G077197	zma-miR2275b-3p	gnl|ZmGDB|GRMZM2G077197_T01	3	15.382	1	22	1191	1212	UUCAGUUUCCUCUAAUAUCUCA	UGAGGUACUAGAGCAAGCUGAA	Translation	1	GRMZM2G077197	3	5982151..5986991	1
GRMZM2G004023	zma-miR2275b-3p	gnl|ZmGDB|GRMZM2G004023_T03	2.5	21.348	1	20	878	897	UUCAGUUUCCUCUAAUAUCU	AGAUGUUUGAGGAGGCUGAA	Cleavage	1	GRMZM2G004023	9	150715901..150719617	-1
GRMZM2G004023	zma-miR2275b-3p	gnl|ZmGDB|GRMZM2G004023_T04	2.5	21.348	1	20	878	897	UUCAGUUUCCUCUAAUAUCU	AGAUGUUUGAGGAGGCUGAA	Cleavage	1	GRMZM2G004023	9	150715901..150719617	-1
GRMZM2G004023	zma-miR2275b-3p	gnl|ZmGDB|GRMZM2G004023_T02	2.5	21.348	1	20	878	897	UUCAGUUUCCUCUAAUAUCU	AGAUGUUUGAGGAGGCUGAA	Cleavage	1	GRMZM2G004023	9	150715417..150719617	-1
GRMZM2G004023	zma-miR2275b-3p	gnl|ZmGDB|GRMZM2G004023_T06	2.5	21.348	1	20	878	897	UUCAGUUUCCUCUAAUAUCU	AGAUGUUUGAGGAGGCUGAA	Cleavage	1	GRMZM2G004023	9	150715540..150719569	-1
GRMZM2G004023	zma-miR2275b-3p	gnl|ZmGDB|GRMZM2G004023_T01	2.5	21.348	1	20	878	897	UUCAGUUUCCUCUAAUAUCU	AGAUGUUUGAGGAGGCUGAA	Cleavage	1	GRMZM2G004023	9	150715417..150719617	-1
GRMZM2G004023	zma-miR2275b-3p	gnl|ZmGDB|GRMZM2G004023_T05	2.5	21.348	1	20	878	897	UUCAGUUUCCUCUAAUAUCU	AGAUGUUUGAGGAGGCUGAA	Cleavage	1	GRMZM2G004023	9	150715901..150719617	-1
GRMZM5G846950	zma-miR2275b-3p	gnl|ZmGDB|GRMZM5G846950_T01	3	14.012	1	20	135	154	UUCAGUUUCCUCUAAUAUCU	AGAUAUUAGACGGAACUGCA	Translation	1	GRMZM5G846950	3	203025434..203026931	-1
AC211265.4_FG011	zma-miR2275b-3p	gnl|ZmGDB|AC211265.4_FGT011	3	17.102	1	21	311	330	UUCAGUUUCCUCUAAUAUCUC	GAGGU-UUAGAGGAAGCUGAA	Cleavage	1	AC211265.4_FG011	1	150484435..150484923	1
GRMZM2G178996	zma-miR2275b-3p	gnl|ZmGDB|GRMZM2G178996_T01	3	17.558	1	21	480	500	UUCAGUUUCCUCUAAUAUCUC	GAUAUUUUACAGGAAACUGAA	Cleavage	1	GRMZM2G178996	5	213546478..213549935	-1
GRMZM2G481111	zma-miR2275b-3p	gnl|ZmGDB|GRMZM2G481111_T02	3	11.412	1	20	140	159	UUCAGUUUCCUCUAAUAUCU	AGAGAUUAGAGAAAAUUGAG	Translation	1	GRMZM2G481111	8	161817981..161820423	1
GRMZM2G173998	zma-miR2275b-3p	gnl|ZmGDB|GRMZM2G173998_T01	3	22.513	1	20	365	384	UUCAGUUUCCUCUAAUAUCU	AGAAUUUGGAGGAAACUGGA	Cleavage	1	GRMZM2G173998	8	9462248..9466765	1
GRMZM2G481111	zma-miR2275b-3p	gnl|ZmGDB|GRMZM2G481111_T01	3	13.413	1	20	848	867	UUCAGUUUCCUCUAAUAUCU	AGAGAUUAGAGAAAAUUGAG	Translation	1	GRMZM2G481111	8	161815020..161825028	1
GRMZM2G132464	zma-miR2275b-3p	gnl|ZmGDB|GRMZM2G132464_T01	3	21.956	1	20	1778	1797	UUCAGUUUCCUCUAAUAUCU	AGAAUUUGGAGGAAACUGGA	Cleavage	1	GRMZM2G132464	5	50036276..50044202	-1
GRMZM2G075582	zma-miR2275b-3p	gnl|ZmGDB|GRMZM2G075582_T01	3	15.556	1	20	1139	1158	UUCAGUUUCCUCUAAUAUCU	AGAUACUAGAAGAGACUGGA	Translation	1	GRMZM2G075582	9	16654134..16675731	1
GRMZM2G328154	zma-miR396b-3p	gnl|ZmGDB|GRMZM2G328154_T01	3	16.736	1	21	86	106	GUUCAAUAAAGCUGUGGGAAA	UCUUCCACAGCUUUCUUGAAC	Cleavage	1	GRMZM2G328154	9	15357333..15361490	-1
GRMZM2G178990	zma-miR396b-3p	gnl|ZmGDB|GRMZM2G178990_T01	3	22.654	1	21	176	196	GUUCAAUAAAGCUGUGGGAAA	UCUUCCACAGCUUUCUUGAAC	Cleavage	1	GRMZM2G178990	4	173294957..173295667	1
GRMZM2G153797	zma-miR396b-3p	gnl|ZmGDB|GRMZM2G153797_T01	3	22.954	1	20	938	957	GUUCAAUAAAGCUGUGGGAA	UUCCCAAGGCUUUAUUGGAG	Cleavage	1	GRMZM2G153797	4	237383949..237385613	1
GRMZM2G112769	zma-miR167j-5p	gnl|ZmGDB|GRMZM2G112769_T01	3	17.536	1	21	1006	1027	UGAAGCUGCCAGCA-UGAUCUG	CAGAUUAAUGCUGGCAGUUUCA	Cleavage	1	GRMZM2G112769	1	103774646..103779085	1
GRMZM2G042623	zma-miR167j-5p	gnl|ZmGDB|GRMZM2G042623_T02	3	17.536	1	21	994	1015	UGAAGCUGCCAGCA-UGAUCUG	CAGAUUAAUGCUGGCAGUUUCA	Cleavage	1	GRMZM2G042623	8	134370594..134377908	1
GRMZM2G042623	zma-miR167j-5p	gnl|ZmGDB|GRMZM2G042623_T01	3	17.536	1	21	1006	1027	UGAAGCUGCCAGCA-UGAUCUG	CAGAUUAAUGCUGGCAGUUUCA	Cleavage	1	GRMZM2G042623	8	134370592..134377931	1
GRMZM2G363338	zma-miR167j-5p	gnl|ZmGDB|GRMZM2G363338_T01	3	17.457	1	21	834	854	UGAAGCUGCCAGCAUGAUCUG	CACAUCAUGGUGGCGGCUUUA	Cleavage	1	GRMZM2G363338	8	117799130..117801199	1
GRMZM2G084046	zma-miR156g-3p	gnl|ZmGDB|GRMZM2G084046_T02	3	9.791	1	22	22	43	GCUCACUUCUCUUUCUGUCAGC	GCUGAGAGAAUGAGAAGUGAGG	Cleavage	1	GRMZM2G084046	2	9085072..9086019	-1
GRMZM2G052148	zma-miR156g-3p	gnl|ZmGDB|GRMZM2G052148_T01	3	21.698	1	21	609	629	GCUCACUUCUCUUUCUGUCAG	CUGGCAGAAAGAGAAGAGAGA	Cleavage	1	GRMZM2G052148	1	59581460..59591624	-1
GRMZM2G084046	zma-miR156g-3p	gnl|ZmGDB|GRMZM2G084046_T01	3	15.146	1	22	1408	1429	GCUCACUUCUCUUUCUGUCAGC	GCUGAGAGAAUGAGAAGUGAGG	Cleavage	1	GRMZM2G084046	2	9085071..9088416	-1
GRMZM2G084046	zma-miR156g-3p	gnl|ZmGDB|GRMZM2G084046_T03	3	15.146	1	22	1414	1435	GCUCACUUCUCUUUCUGUCAGC	GCUGAGAGAAUGAGAAGUGAGG	Cleavage	1	GRMZM2G084046	2	9085091..9088744	-1
GRMZM2G163334	zma-miR156g-3p	gnl|ZmGDB|GRMZM2G163334_T01	3	5.821	1	20	887	906	GCUCACUUCUCUUUCUGUCA	GGAUAGAAAGUGAAGUGAGU	Translation	1	GRMZM2G163334	3	201975..204794	1
GRMZM2G068982	zma-miR156g-3p	gnl|ZmGDB|GRMZM2G068982_T03	3	11.871	1	21	308	328	GCUCACUUCUCUUUCUGUCAG	UUGGCAGAAGAAUAAGUGAGC	Translation	1	GRMZM2G068982	2	10776534..10782864	1
GRMZM2G065461	zma-miR156g-3p	gnl|ZmGDB|GRMZM2G065461_T02	3	12.481	1	21	1022	1042	GCUCACUUCUCUUUCUGUCAG	UUCACACAAAGAGAAGUGAGA	Cleavage	1	GRMZM2G065461	7	142175763..142206363	1
GRMZM2G065461	zma-miR156g-3p	gnl|ZmGDB|GRMZM2G065461_T01	3	12.481	1	21	1022	1042	GCUCACUUCUCUUUCUGUCAG	UUCACACAAAGAGAAGUGAGA	Cleavage	1	GRMZM2G065461	7	142175763..142206363	1
GRMZM2G068982	zma-miR156g-3p	gnl|ZmGDB|GRMZM2G068982_T04	3	11.871	1	21	719	739	GCUCACUUCUCUUUCUGUCAG	UUGGCAGAAGAAUAAGUGAGC	Translation	1	GRMZM2G068982	2	10776575..10782864	1
GRMZM2G068982	zma-miR156g-3p	gnl|ZmGDB|GRMZM2G068982_T02	3	11.871	1	21	596	616	GCUCACUUCUCUUUCUGUCAG	UUGGCAGAAGAAUAAGUGAGC	Translation	1	GRMZM2G068982	2	10776534..10782864	1
GRMZM2G068982	zma-miR156g-3p	gnl|ZmGDB|GRMZM2G068982_T01	3	11.871	1	21	719	739	GCUCACUUCUCUUUCUGUCAG	UUGGCAGAAGAAUAAGUGAGC	Translation	1	GRMZM2G068982	2	10776534..10782947	1
GRMZM2G149952	zma-miR395o-3p	gnl|ZmGDB|GRMZM2G149952_T01	2	21.484	1	21	391	411	GUGAAGUGUUUGGGUGAACUC	GAGUUCCUCCAAACACUUCAU	Cleavage	1	GRMZM2G149952	1	275090703..275094517	-1
GRMZM2G051270	zma-miR395o-3p	gnl|ZmGDB|GRMZM2G051270_T01	2.5	22.338	1	21	397	417	GUGAAGUGUUUGGGUGAACUC	GAGUUCCUCCAAGCACUUCAU	Cleavage	1	GRMZM2G051270	5	7702248..7706223	1
GRMZM2G051270	zma-miR395o-3p	gnl|ZmGDB|GRMZM2G051270_T03	2.5	22.338	1	21	397	417	GUGAAGUGUUUGGGUGAACUC	GAGUUCCUCCAAGCACUUCAU	Cleavage	1	GRMZM2G051270	5	7702336..7706201	1
GRMZM2G051270	zma-miR395o-3p	gnl|ZmGDB|GRMZM2G051270_T02	2.5	19.86	1	21	13	33	GUGAAGUGUUUGGGUGAACUC	GAGUUCCUCCAAGCACUUCAU	Cleavage	1	GRMZM2G051270	5	7702370..7706207	1
AC182819.4_FG003	zma-miR395o-3p	gnl|ZmGDB|AC182819.4_FGT003	3	16.499	1	20	33	52	GUGAAGUGUUUGGGUGAACU	UGUUUACCCAACCACUUCAU	Translation	1	AC182819.4_FG003	4	145915013..145915910	-1
GRMZM5G891425	zma-miR395o-3p	gnl|ZmGDB|GRMZM5G891425_T01	3	20.815	1	20	25	44	GUGAAGUGUUUGGGUGAACU	AGCUCGCCCGGACGCUUCAC	Cleavage	1	GRMZM5G891425	1	136798863..136800526	1
GRMZM2G022820	zma-miR167e-3p	gnl|ZmGDB|GRMZM2G022820_T01	3	17.32	1	22	825	846	GAUCAUGCUGUGCAGUUUCAUC	GGUGAGGCUGAACAGCAUGGUU	Cleavage	1	GRMZM2G022820	6	44008169..44098049	-1
GRMZM2G058374	zma-miR167e-3p	gnl|ZmGDB|GRMZM2G058374_T01	3	13.651	1	22	1255	1276	GAUCAUGCUGUGCAGUUUCAUC	GAAGAAAUUGUUCAGCAUGAUC	Translation	1	GRMZM2G058374	9	145371521..145379520	-1
GRMZM2G103137	zma-miR167e-3p	gnl|ZmGDB|GRMZM2G103137_T01	3	15.702	1	20	375	394	GAUCAUGCUGUGCAGUUUCA	UGAAGUUGCAUGGUAUGAUU	Cleavage	1	GRMZM2G103137	9	18878748..18883992	-1
GRMZM2G103137	zma-miR167e-3p	gnl|ZmGDB|GRMZM2G103137_T07	3	15.702	1	20	375	394	GAUCAUGCUGUGCAGUUUCA	UGAAGUUGCAUGGUAUGAUU	Cleavage	1	GRMZM2G103137	9	18878722..18883992	-1
GRMZM2G103137	zma-miR167e-3p	gnl|ZmGDB|GRMZM2G103137_T06	3	15.702	1	20	375	394	GAUCAUGCUGUGCAGUUUCA	UGAAGUUGCAUGGUAUGAUU	Cleavage	1	GRMZM2G103137	9	18878722..18883992	-1
GRMZM2G103137	zma-miR167e-3p	gnl|ZmGDB|GRMZM2G103137_T05	3	15.702	1	20	375	394	GAUCAUGCUGUGCAGUUUCA	UGAAGUUGCAUGGUAUGAUU	Cleavage	1	GRMZM2G103137	9	18878722..18883992	-1
AC209778.3_FG002	zma-miR167e-3p	gnl|ZmGDB|AC209778.3_FGT002	3	9.735	1	21	376	396	GAUCAUGCUGUGCAGUUUCAU	GUGGAAAUGUACAGCAUGGUU	Cleavage	1	AC209778.3_FG002	9	126526475..126527004	-1
GRMZM2G331833	zma-miR167e-3p	gnl|ZmGDB|GRMZM2G331833_T02	3	18.822	1	20	489	508	GAUCAUGCUGUGCAGUUUCA	UGAAGCUGCAGAGCAUGGUA	Translation	1	GRMZM2G331833	6	159379755..159386097	-1
GRMZM2G331833	zma-miR167e-3p	gnl|ZmGDB|GRMZM2G331833_T03	3	18.822	1	20	489	508	GAUCAUGCUGUGCAGUUUCA	UGAAGCUGCAGAGCAUGGUA	Translation	1	GRMZM2G331833	6	159379755..159386097	-1
GRMZM2G452016	zma-miR167e-3p	gnl|ZmGDB|GRMZM2G452016_T02	3	14.767	1	22	474	495	GAUCAUGCUGUGCAGUUUCAUC	GCUGCAACUGCACAGCAUGGCC	Cleavage	1	GRMZM2G452016	9	29398248..29400814	1
GRMZM2G452016	zma-miR167e-3p	gnl|ZmGDB|GRMZM2G452016_T01	3	14.767	1	22	555	576	GAUCAUGCUGUGCAGUUUCAUC	GCUGCAACUGCACAGCAUGGCC	Cleavage	1	GRMZM2G452016	9	29398352..29400829	1
GRMZM2G097282	zma-miR167e-3p	gnl|ZmGDB|GRMZM2G097282_T01	2.5	19.025	1	20	948	967	GAUCAUGCUGUGCAGUUUCA	UGAGACUCCAAAGCAUGAUC	Translation	1	GRMZM2G097282	8	175258158..175259983	1
GRMZM2G090045	zma-miR169n-3p	gnl|ZmGDB|GRMZM2G090045_T01	3	23.023	1	20	36	55	GGCAGGCCUUCUUGGCUAAG	UUUAGCCAGGGAGGCUUGUU	Cleavage	1	GRMZM2G090045	2	173423107..173423873	1
GRMZM5G833574	zma-miR169n-3p	gnl|ZmGDB|GRMZM5G833574_T01	3	13.492	1	20	161	180	GGCAGGCCUUCUUGGCUAAG	CUUGGUCCAGAAGGUUUGCC	Cleavage	1	GRMZM5G833574	4	25646978..25647343	-1
GRMZM5G836622	zma-miR169n-3p	gnl|ZmGDB|GRMZM5G836622_T01	3	15.864	1	20	161	180	GGCAGGCCUUCUUGGCUAAG	CUUGGUCCAGAAGGUUUGCC	Cleavage	1	GRMZM5G836622	5	207279017..207279388	-1
GRMZM5G823908	zma-miR169n-3p	gnl|ZmGDB|GRMZM5G823908_T01	3	13.896	1	20	161	180	GGCAGGCCUUCUUGGCUAAG	CUUGGUCCAGAAGGUUUGCC	Cleavage	1	GRMZM5G823908	8	6762412..6762783	1
GRMZM2G101302	zma-miR169n-3p	gnl|ZmGDB|GRMZM2G101302_T01	3	13.896	1	20	161	180	GGCAGGCCUUCUUGGCUAAG	CUUGGUCCAGAAGGUUUGCC	Cleavage	1	GRMZM2G101302	6	78661737..78662433	-1
GRMZM2G437161	zma-miR169n-3p	gnl|ZmGDB|GRMZM2G437161_T01	3	15.864	1	20	161	180	GGCAGGCCUUCUUGGCUAAG	CUUGGUCCAGAAGGUUUGCC	Cleavage	1	GRMZM2G437161	5	207186276..207187544	-1
GRMZM2G165224	zma-miR169n-3p	gnl|ZmGDB|GRMZM2G165224_T01	3	13.443	1	20	602	621	GGCAGGCCUUCUUGGCUAAG	CUUGGUCCAGAAGGUUUGCC	Cleavage	1	GRMZM2G165224	4	25650462..25653634	1
GRMZM2G028887	zma-miR169n-3p	gnl|ZmGDB|GRMZM2G028887_T02	3	17.617	1	20	734	753	GGCAGGCCUUCUUGGCUAAG	CAUUGCAAAGAAGGCCUGCC	Cleavage	1	GRMZM2G028887	7	151410257..151491648	-1
GRMZM2G139700	zma-miR164c-5p	gnl|ZmGDB|GRMZM2G139700_T01	1	20.392	1	20	738	757	UGGAGAAGCAGGGCACGUGC	GCUCGUGCCCUGCUUCUCCA	Cleavage	1	GRMZM2G139700	3	137579039..137580848	1
GRMZM2G393433	zma-miR164c-5p	gnl|ZmGDB|GRMZM2G393433_T02	1	17.089	1	20	759	778	UGGAGAAGCAGGGCACGUGC	GCUCGUGCCCUGCUUCUCCA	Cleavage	1	GRMZM2G393433	6	16291162..16293314	-1
GRMZM2G393433	zma-miR164c-5p	gnl|ZmGDB|GRMZM2G393433_T01	1	17.089	1	20	756	775	UGGAGAAGCAGGGCACGUGC	GCUCGUGCCCUGCUUCUCCA	Cleavage	1	GRMZM2G393433	6	16291273..16293492	-1
GRMZM2G114850	zma-miR164c-5p	gnl|ZmGDB|GRMZM2G114850_T01	1	20.062	1	20	699	718	UGGAGAAGCAGGGCACGUGC	GCAGGUGCCCUGCUUCUCCA	Cleavage	1	GRMZM2G114850	3	122071793..122076122	1
GRMZM2G063522	zma-miR164c-5p	gnl|ZmGDB|GRMZM2G063522_T01	1	19.743	1	20	660	679	UGGAGAAGCAGGGCACGUGC	GCAAGUGCCCUGCUUCUCCA	Cleavage	1	GRMZM2G063522	5	43417416..43421787	-1
GRMZM2G146380	zma-miR164c-5p	gnl|ZmGDB|GRMZM2G146380_T01	2	17.042	1	20	435	454	UGGAGAAGCAGGGCACGUGC	ACACGUGACCUGCUUCUCCA	Cleavage	1	GRMZM2G146380	5	176939481..176940584	-1
GRMZM2G058494	zma-miR164c-5p	gnl|ZmGDB|GRMZM2G058494_T01	2.5	23.502	1	21	37	57	UGGAGAAGCAGGGCACGUGCA	UGGACGUGCUCUCCUUCUCCA	Translation	1	GRMZM2G058494	7	139562397..139563319	-1
GRMZM2G101033	zma-miR164c-5p	gnl|ZmGDB|GRMZM2G101033_T01	2.5	17.548	1	20	380	399	UGGAGAAGCAGGGCACGUGC	GCAUGUCUUCUGCUUCUCCA	Cleavage	1	GRMZM2G101033	8	158564706..158565559	1
GRMZM2G011553	zma-miR164c-5p	gnl|ZmGDB|GRMZM2G011553_T01	3	19.012	1	21	497	517	UGGAGAAGCAGGGCACGUGCA	UGCGCCUGCCCUCCUUCUCCG	Translation	1	GRMZM2G011553	3	1677728..1678921	-1
GRMZM2G078024	zma-miR164c-5p	gnl|ZmGDB|GRMZM2G078024_T01	3	21.573	1	20	159	178	UGGAGAAGCAGGGCACGUGC	CUACGUGCUCAGCUUCUCCA	Translation	1	GRMZM2G078024	3	164586526..164589297	-1
GRMZM2G022616	zma-miR164c-5p	gnl|ZmGDB|GRMZM2G022616_T01	3	20.94	1	20	945	964	UGGAGAAGCAGGGCACGUGC	CUACGUCCCCUGUUUCUCCA	Cleavage	1	GRMZM2G022616	7	13604004..13605630	-1
GRMZM2G096358	zma-miR164c-5p	gnl|ZmGDB|GRMZM2G096358_T01	2.5	22.616	1	20	699	718	UGGAGAAGCAGGGCACGUGC	GCCGGUGCCCUGCUUCUCCG	Cleavage	1	GRMZM2G096358	8	11483831..11485664	-1
GRMZM5G869668	zma-miR164c-5p	gnl|ZmGDB|GRMZM5G869668_T01	3	16.569	1	20	30	49	UGGAGAAGCAGGGCACGUGC	GAACCUGCUCUGCUUCUCCG	Cleavage	1	GRMZM5G869668	9	125838250..125838888	-1
GRMZM2G422782	zma-miR164c-5p	gnl|ZmGDB|GRMZM2G422782_T01	3	15.708	1	20	208	227	UGGAGAAGCAGGGCACGUGC	GCGCCCGCCUUGCUUCUCCA	Cleavage	1	GRMZM2G422782	3	31130622..31132107	1
GRMZM2G148768	zma-miR164c-5p	gnl|ZmGDB|GRMZM2G148768_T01	3	15.708	1	20	207	226	UGGAGAAGCAGGGCACGUGC	GCGCCCGCCUUGCUUCUCCA	Cleavage	1	GRMZM2G148768	3	31134254..31135484	1
GRMZM2G132082	zma-miR319a-5p	gnl|ZmGDB|GRMZM2G132082_T01	2.5	20.325	1	20	158	177	GAGCUCUCUUCAGUCCACUC	GAGUGAAUCGAAGAGAGCUC	Cleavage	1	GRMZM2G132082	8	12568520..12569477	-1
GRMZM2G395357	zma-miR319a-5p	gnl|ZmGDB|GRMZM2G395357_T01	2.5	18.809	1	20	158	177	GAGCUCUCUUCAGUCCACUC	GAGUGAAUCGAAGAGAGCUC	Cleavage	1	GRMZM2G395357	7	11898631..11900274	-1
GRMZM2G143202	zma-miR319a-5p	gnl|ZmGDB|GRMZM2G143202_T01	2.5	22.193	1	20	1110	1129	GAGCUCUCUUCAGUCCACUC	GACUGCACUGAGGAGAGCUC	Cleavage	1	GRMZM2G143202	1	86838343..86848726	1
GRMZM2G154229	zma-miR319a-5p	gnl|ZmGDB|GRMZM2G154229_T01	2.5	18.002	1	20	2500	2519	GAGCUCUCUUCAGUCCACUC	GAGAAGACUGGAGAGAGCUC	Cleavage	1	GRMZM2G154229	9	28614519..28620441	1
GRMZM2G059996	zma-miR319a-5p	gnl|ZmGDB|GRMZM2G059996_T01	3	13.996	1	20	152	171	GAGCUCUCUUCAGUCCACUC	GAGUGAAUCGAAGAGAGUUC	Cleavage	1	GRMZM2G059996	2	213937771..213938126	-1
GRMZM2G014004	zma-miR319a-5p	gnl|ZmGDB|GRMZM2G014004_T01	3	17.678	1	20	267	286	GAGCUCUCUUCAGUCCACUC	GAUUGGACUGAAUGGAGUUC	Cleavage	1	GRMZM2G014004	4	196513488..196545715	-1
GRMZM2G014004	zma-miR319a-5p	gnl|ZmGDB|GRMZM2G014004_T02	3	17.678	1	20	267	286	GAGCUCUCUUCAGUCCACUC	GAUUGGACUGAAUGGAGUUC	Cleavage	1	GRMZM2G014004	4	196513488..196545715	-1
AC217264.3_FG005	zma-miR159e-5p	gnl|ZmGDB|AC217264.3_FGT005	0	18.857	1	21	1009	1029	CAGCUCCUGCAGCAUCUGUUC	GAACAGAUGCUGCAGGAGCUG	Cleavage	1	AC217264.3_FG005	1	246031095..246033561	1
GRMZM5G855894	zma-miR159e-5p	gnl|ZmGDB|GRMZM5G855894_T01	1.5	20.253	1	20	1056	1075	CAGCUCCUGCAGCAUCUGUU	AACAGAUGCUGUUGGAGCUG	Cleavage	1	GRMZM5G855894	4	192257267..192262282	-1
AC199788.4_FG001	zma-miR159e-5p	gnl|ZmGDB|AC199788.4_FGT001	3	18.575	1	21	8	28	CAGCUCCUGCAGCAUCUGUUC	GAAUAGCUGCUGCAGGUGCUG	Cleavage	1	AC199788.4_FG001	2	85460210..85460449	1
GRMZM2G082271	zma-miR159e-5p	gnl|ZmGDB|GRMZM2G082271_T01	2.5	21.196	1	20	2646	2665	CAGCUCCUGCAGCAUCUGUU	AAUGGAUGCUGCAGAAGCUG	Cleavage	1	GRMZM2G082271	10	18124892..18142878	-1
GRMZM2G432143	zma-miR159e-5p	gnl|ZmGDB|GRMZM2G432143_T02	3	22.474	1	21	1928	1948	CAGCUCCUGCAGCAUCUGUUC	GAAUAGCUGCUGCAGGUGCUG	Cleavage	1	GRMZM2G432143	9	149898826..149904118	-1
GRMZM2G128688	zma-miR159e-5p	gnl|ZmGDB|GRMZM2G128688_T02	2.5	15.091	1	20	990	1009	CAGCUCCUGCAGCAUCUGUU	AGUAGAGGCUGCAGGGGCUG	Cleavage	1	GRMZM2G128688	3	198666831..198683699	1
GRMZM2G128688	zma-miR159e-5p	gnl|ZmGDB|GRMZM2G128688_T01	2.5	15.091	1	20	990	1009	CAGCUCCUGCAGCAUCUGUU	AGUAGAGGCUGCAGGGGCUG	Cleavage	1	GRMZM2G128688	3	198666832..198683812	1
GRMZM2G064015	zma-miR159e-5p	gnl|ZmGDB|GRMZM2G064015_T01	3	24.49	1	20	326	345	CAGCUCCUGCAGCAUCUGUU	AGCAGAUGCUGGAGGAGUUC	Translation	1	GRMZM2G064015	3	132383623..132385474	-1
GRMZM2G302279	zma-miR159e-5p	gnl|ZmGDB|GRMZM2G302279_T01	3	21.543	1	20	857	876	CAGCUCCUGCAGCAUCUGUU	AGCAGAUGCUGGAGGAGUUC	Translation	1	GRMZM2G302279	3	132610360..132612175	-1
GRMZM2G083411	zma-miR159e-5p	gnl|ZmGDB|GRMZM2G083411_T01	3	24.847	1	20	951	970	CAGCUCCUGCAGCAUCUGUU	GGCAGAUGAUGCAGGGGUUG	Cleavage	1	GRMZM2G083411	4	198401994..198412456	-1
GRMZM2G471395	zma-miR159e-5p	gnl|ZmGDB|GRMZM2G471395_T01	3	21.199	1	21	52	72	CAGCUCCUGCAGCAUCUGUUC	GAAAAGAAGCUGAAGGAGCUG	Translation	1	GRMZM2G471395	2	83339948..83341603	1
GRMZM2G123016	zma-miR159e-5p	gnl|ZmGDB|GRMZM2G123016_T01	2.5	24.957	1	20	1955	1974	CAGCUCCUGCAGCAUCUGUU	AGAAGCUGCUGCAGGAGCUG	Cleavage	1	GRMZM2G123016	1	202166920..202170217	1
GRMZM2G011436	zma-miR159e-5p	gnl|ZmGDB|GRMZM2G011436_T01	3	14.856	1	21	1384	1404	CAGCUCCUGCAGCAUCUGUUC	GAUGAGAUGCUCCAGGAGCUG	Translation	1	GRMZM2G011436	3	24219771..24232372	-1
GRMZM2G419901	zma-miR159e-5p	gnl|ZmGDB|GRMZM2G419901_T01	3	18.688	1	20	389	408	CAGCUCCUGCAGCAUCUGUU	ACCAGAGGCUGCAGGAGCUC	Cleavage	1	GRMZM2G419901	1	15773927..15774892	1
GRMZM2G399098	zma-miR159e-5p	gnl|ZmGDB|GRMZM2G399098_T01	3	21.267	1	20	392	411	CAGCUCCUGCAGCAUCUGUU	ACCAGAGGCUGCAGGAGCUC	Cleavage	1	GRMZM2G399098	9	150921177..150922528	-1
GRMZM2G319138	zma-miR159e-5p	gnl|ZmGDB|GRMZM2G319138_T01	2.5	17.142	1	20	1478	1497	CAGCUCCUGCAGCAUCUGUU	AACAGAUGCAGAAGGAGUUG	Translation	1	GRMZM2G319138	10	99210250..99228038	-1
GRMZM2G111123	zma-miR159e-5p	gnl|ZmGDB|GRMZM2G111123_T02	3	22.605	1	20	62	81	CAGCUCCUGCAGCAUCUGUU	AGCGGAAGCUGGAGGAGCUG	Translation	1	GRMZM2G111123	3	221915769..221918584	1
GRMZM2G111123	zma-miR159e-5p	gnl|ZmGDB|GRMZM2G111123_T01	3	22.605	1	20	62	81	CAGCUCCUGCAGCAUCUGUU	AGCGGAAGCUGGAGGAGCUG	Translation	1	GRMZM2G111123	3	221915718..221918584	1
GRMZM2G149952	zma-miR395b-3p	gnl|ZmGDB|GRMZM2G149952_T01	1	21.484	1	21	391	411	GUGAAGUGUUUGGGGGAACUC	GAGUUCCUCCAAACACUUCAU	Cleavage	1	GRMZM2G149952	1	275090703..275094517	-1
GRMZM2G051270	zma-miR395b-3p	gnl|ZmGDB|GRMZM2G051270_T01	1.5	22.338	1	21	397	417	GUGAAGUGUUUGGGGGAACUC	GAGUUCCUCCAAGCACUUCAU	Cleavage	1	GRMZM2G051270	5	7702248..7706223	1
GRMZM2G051270	zma-miR395b-3p	gnl|ZmGDB|GRMZM2G051270_T03	1.5	22.338	1	21	397	417	GUGAAGUGUUUGGGGGAACUC	GAGUUCCUCCAAGCACUUCAU	Cleavage	1	GRMZM2G051270	5	7702336..7706201	1
GRMZM2G051270	zma-miR395b-3p	gnl|ZmGDB|GRMZM2G051270_T02	1.5	19.86	1	21	13	33	GUGAAGUGUUUGGGGGAACUC	GAGUUCCUCCAAGCACUUCAU	Cleavage	1	GRMZM2G051270	5	7702370..7706207	1
GRMZM2G134044	zma-miR395b-3p	gnl|ZmGDB|GRMZM2G134044_T01	3	21.943	1	20	606	625	GUGAAGUGUUUGGGGGAACU	GGUUUCCCCAAAUGCUUCGU	Cleavage	1	GRMZM2G134044	10	102234290..102238464	-1
GRMZM2G134044	zma-miR395b-3p	gnl|ZmGDB|GRMZM2G134044_T02	3	21.943	1	20	606	625	GUGAAGUGUUUGGGGGAACU	GGUUUCCCCAAAUGCUUCGU	Cleavage	1	GRMZM2G134044	10	102234290..102238464	-1
GRMZM2G134044	zma-miR395b-3p	gnl|ZmGDB|GRMZM2G134044_T03	3	21.943	1	20	606	625	GUGAAGUGUUUGGGGGAACU	GGUUUCCCCAAAUGCUUCGU	Cleavage	1	GRMZM2G134044	10	102234290..102238413	-1
GRMZM2G067764	zma-miR395b-3p	gnl|ZmGDB|GRMZM2G067764_T02	3	18.574	1	20	1709	1728	GUGAAGUGUUUGGGGGAACU	AGUACCUCCACGCACUUCAC	Translation	1	GRMZM2G067764	5	28784608..28791076	1
GRMZM2G067764	zma-miR395b-3p	gnl|ZmGDB|GRMZM2G067764_T01	3	18.574	1	20	1709	1728	GUGAAGUGUUUGGGGGAACU	AGUACCUCCACGCACUUCAC	Translation	1	GRMZM2G067764	5	28784608..28791090	1
GRMZM2G029859	zma-miR395b-3p	gnl|ZmGDB|GRMZM2G029859_T01	3	19.932	1	19	2983	3002	GUGAAGUGUU-UGGGGGAAC	GUUCCUCCACAACACUUCAU	Translation	1	GRMZM2G029859	4	167430304..167481588	-1
GRMZM2G029859	zma-miR395b-3p	gnl|ZmGDB|GRMZM2G029859_T02	3	19.932	1	19	2983	3002	GUGAAGUGUU-UGGGGGAAC	GUUCCUCCACAACACUUCAU	Translation	1	GRMZM2G029859	4	167430304..167481588	-1
GRMZM2G172924	zma-miR395b-3p	gnl|ZmGDB|GRMZM2G172924_T01	3	19.638	1	19	37	56	GUGAAGUGUU-UGGGGGAAC	GUUCCUCCACAACACUUCAU	Translation	1	GRMZM2G172924	3	192404434..192406132	1
GRMZM5G838129	zma-miR395b-3p	gnl|ZmGDB|GRMZM5G838129_T01	3	17.396	1	19	211	230	GUGAAGUGUU-UGGGGGAAC	GUUCCUCCACAACACUUCAU	Translation	1	GRMZM5G838129	5	205580677..205582732	-1
GRMZM2G551565	zma-miR156b-5p	gnl|ZmGDB|GRMZM2G551565_T01	0	18.556	1	20	25	44	UGACAGAAGAGAGUGAGCAC	GUGCUCACUCUCUUCUGUCA	Cleavage	1	GRMZM2G551565	5	92369026..92369713	1
AC233751.1_FG002	zma-miR156b-5p	gnl|ZmGDB|AC233751.1_FGT002	1	23.513	1	20	1415	1434	UGACAGAAGAGAGUGAGCAC	GUGCUCUCUCUCUUCUGUCA	Cleavage	1	AC233751.1_FG002	4	44780143..44784469	-1
GRMZM2G097275	zma-miR156b-5p	gnl|ZmGDB|GRMZM2G097275_T01	1	21.867	1	20	1106	1125	UGACAGAAGAGAGUGAGCAC	GUGCUCUCUCUCUUCUGUCA	Cleavage	1	GRMZM2G097275	5	77940666..77945714	1
GRMZM2G097275	zma-miR156b-5p	gnl|ZmGDB|GRMZM2G097275_T03	1	21.867	1	20	1106	1125	UGACAGAAGAGAGUGAGCAC	GUGCUCUCUCUCUUCUGUCA	Cleavage	1	GRMZM2G097275	5	77940666..77945676	1
GRMZM2G097275	zma-miR156b-5p	gnl|ZmGDB|GRMZM2G097275_T02	1	21.867	1	20	1106	1125	UGACAGAAGAGAGUGAGCAC	GUGCUCUCUCUCUUCUGUCA	Cleavage	1	GRMZM2G097275	5	77940666..77945676	1
GRMZM5G878561	zma-miR156b-5p	gnl|ZmGDB|GRMZM5G878561_T01	1	19.127	1	20	950	969	UGACAGAAGAGAGUGAGCAC	GUGCUCUCUCUCUUCUGUCA	Cleavage	1	GRMZM5G878561	3	159377754..159382446	-1
GRMZM2G097275	zma-miR156b-5p	gnl|ZmGDB|GRMZM2G097275_T04	1	21.867	1	20	998	1017	UGACAGAAGAGAGUGAGCAC	GUGCUCUCUCUCUUCUGUCA	Cleavage	1	GRMZM2G097275	5	77940666..77945477	1
GRMZM2G061734	zma-miR156b-5p	gnl|ZmGDB|GRMZM2G061734_T01	1	17.452	1	20	941	960	UGACAGAAGAGAGUGAGCAC	GUGCUCUCUCUCUUCUGUCA	Cleavage	1	GRMZM2G061734	2	192157754..192162802	1
GRMZM2G460544	zma-miR156b-5p	gnl|ZmGDB|GRMZM2G460544_T01	1	20.772	1	20	848	867	UGACAGAAGAGAGUGAGCAC	GUGCUCUCUCUCUUCUGUCA	Cleavage	1	GRMZM2G460544	4	199278823..199283117	-1
GRMZM2G126018	zma-miR156b-5p	gnl|ZmGDB|GRMZM2G126018_T02	1	18.45	1	20	779	798	UGACAGAAGAGAGUGAGCAC	GUGCUCUCUCUCUUCUGUCA	Cleavage	1	GRMZM2G126018	2	189838915..189842817	-1
GRMZM2G126018	zma-miR156b-5p	gnl|ZmGDB|GRMZM2G126018_T01	1	18.45	1	20	779	798	UGACAGAAGAGAGUGAGCAC	GUGCUCUCUCUCUUCUGUCA	Cleavage	1	GRMZM2G126018	2	189838793..189842695	-1
GRMZM2G307588	zma-miR156b-5p	gnl|ZmGDB|GRMZM2G307588_T01	1	16.689	1	20	764	783	UGACAGAAGAGAGUGAGCAC	GUGCUCUCUCUCUUCUGUCA	Cleavage	1	GRMZM2G307588	7	133170018..133173665	-1
GRMZM2G106798	zma-miR156b-5p	gnl|ZmGDB|GRMZM2G106798_T02	1	22.998	1	20	755	774	UGACAGAAGAGAGUGAGCAC	GUGCUCUCUCUCUUCUGUCA	Cleavage	1	GRMZM2G106798	4	17489205..17501119	1
GRMZM2G106798	zma-miR156b-5p	gnl|ZmGDB|GRMZM2G106798_T03	1	22.998	1	20	755	774	UGACAGAAGAGAGUGAGCAC	GUGCUCUCUCUCUUCUGUCA	Cleavage	1	GRMZM2G106798	4	17489205..17501119	1
GRMZM2G106798	zma-miR156b-5p	gnl|ZmGDB|GRMZM2G106798_T01	1	22.998	1	20	755	774	UGACAGAAGAGAGUGAGCAC	GUGCUCUCUCUCUUCUGUCA	Cleavage	1	GRMZM2G106798	4	17489205..17501119	1
GRMZM2G371033	zma-miR156b-5p	gnl|ZmGDB|GRMZM2G371033_T01	1	18.515	1	20	590	609	UGACAGAAGAGAGUGAGCAC	GUGCUCUCUCUCUUCUGUCA	Cleavage	1	GRMZM2G371033	8	161522745..161525837	-1
GRMZM5G806833	zma-miR156b-5p	gnl|ZmGDB|GRMZM5G806833_T01	1	15.225	1	20	428	447	UGACAGAAGAGAGUGAGCAC	GUGCUCUCUCUCUUCUGUCA	Cleavage	1	GRMZM5G806833	7	136328788..136330155	-1
GRMZM2G126827	zma-miR156b-5p	gnl|ZmGDB|GRMZM2G126827_T01	2	22.697	1	20	740	759	UGACAGAAGAGAGUGAGCAC	AUGCUCUCUCUCUUCUGUCA	Cleavage	1	GRMZM2G126827	5	86783062..86786647	1
GRMZM2G156621	zma-miR156b-5p	gnl|ZmGDB|GRMZM2G156621_T01	2	22.697	1	20	740	759	UGACAGAAGAGAGUGAGCAC	AUGCUCUCUCUCUUCUGUCA	Cleavage	1	GRMZM2G156621	5	131187462..131190979	-1
GRMZM2G096352	zma-miR156b-5p	gnl|ZmGDB|GRMZM2G096352_T03	3	15.888	1	20	541	560	UGACAGAAGAGAGUGAGCAC	GUGAGCACUCUCUUUUGUCG	Cleavage	1	GRMZM2G096352	9	149044810..149049135	-1
GRMZM2G111204	zma-miR156b-5p	gnl|ZmGDB|GRMZM2G111204_T01	3	18.913	1	19	324	343	UGACAGAAGAGAG-UGAGCA	UGCUCAGCUCUCUUCUGUUG	Cleavage	1	GRMZM2G111204	2	174677185..174683559	-1
GRMZM2G470271	zma-miR2118f	gnl|ZmGDB|GRMZM2G470271_T01	3	7.061	1	20	6	25	UUCCCAAUGCCUUCCAUGCC	GGCAUGGAUGGCAUGGGGAG	Cleavage	1	GRMZM2G470271	8	124192397..124193852	1
GRMZM2G030051	zma-miR2118f	gnl|ZmGDB|GRMZM2G030051_T01	3	18.588	1	20	2152	2171	UUCCCAAUGCCUUCCAUGCC	GGCAUGGAAGUCAUAGGGAG	Translation	1	GRMZM2G030051	9	25062949..25065642	-1
GRMZM2G088828	zma-miR2118f	gnl|ZmGDB|GRMZM2G088828_T01	3	21.537	1	21	759	779	UUCCCAAUGCCUUCCAUGCCU	GGGUGAGGCAGGCAUUGGGAA	Cleavage	1	GRMZM2G088828	8	163424050..163434210	1
GRMZM2G060884	zma-miR2118f	gnl|ZmGDB|GRMZM2G060884_T01	3	21.389	1	22	746	767	UUCCCAAUGCCUUCCAUGCCUA	UUGGCCUAGGGGGCAUUGGGAA	Cleavage	1	GRMZM2G060884	10	3128698..3130108	-1
GRMZM2G060884	zma-miR2118f	gnl|ZmGDB|GRMZM2G060884_T02	3	21.389	1	22	746	767	UUCCCAAUGCCUUCCAUGCCUA	UUGGCCUAGGGGGCAUUGGGAA	Cleavage	1	GRMZM2G060884	10	3127106..3130046	-1
GRMZM2G142019	zma-miR167g-3p	gnl|ZmGDB|GRMZM2G142019_T01	3	12.041	1	20	687	706	GGUCAUGCUGUAGUUUCAUC	CAUGAUAUUACAGCAUGAUC	Cleavage	1	GRMZM2G142019	10	9592681..9598028	-1
GRMZM5G805132	zma-miR167g-3p	gnl|ZmGDB|GRMZM5G805132_T01	3	24.055	1	20	235	254	GGUCAUGCUGUAGUUUCAUC	GAUGAGGGUACAGCAUGGCU	Cleavage	1	GRMZM5G805132	10	138806563..138807437	1
AC213884.3_FG002	zma-miR167g-3p	gnl|ZmGDB|AC213884.3_FGT002	3	17.138	1	20	933	952	GGUCAUGCUGUAGUUUCAUC	GACGAAGCUGGAGCAUGACC	Translation	1	AC213884.3_FG002	6	140546904..140548013	1
AC195201.3_FG004	zma-miR167g-3p	gnl|ZmGDB|AC195201.3_FGT004	3	18.492	1	20	427	445	GGUCAUGCUGUAGUUUCAUC	GAUGAAGCUAC-GCAUGGCC	Translation	1	AC195201.3_FG004	9	33829851..33831613	1
GRMZM2G361376	zma-miR399f-5p	gnl|ZmGDB|GRMZM2G361376_T01	2.5	24.261	1	21	1016	1036	GGGCAACUUCUCCUUUGGCAG	CUGCCAAAGGAGGGGCUGCCC	Cleavage	1	GRMZM2G361376	3	232020417..232024370	1
AC188756.2_FG002	zma-miR399f-5p	gnl|ZmGDB|AC188756.2_FGT002	1.5	22.448	1	20	300	319	GGGCAACUUCUCCUUUGGCA	UGCCAAAAGAGGAGUUGCCC	Cleavage	1	AC188756.2_FG002	9	38370335..38371751	-1
GRMZM5G839032	zma-miR399f-5p	gnl|ZmGDB|GRMZM5G839032_T01	2.5	22.051	1	21	268	288	GGGCAACUUCUCCUUUGGCAG	UUGCCAAAGAAGAGGUUGCUU	Cleavage	1	GRMZM5G839032	5	9799395..9799715	1
GRMZM5G856189	zma-miR399f-5p	gnl|ZmGDB|GRMZM5G856189_T01	2.5	22.051	1	21	268	288	GGGCAACUUCUCCUUUGGCAG	UUGCCAAAGAAGAGGUUGCUU	Cleavage	1	GRMZM5G856189	mitochondrion	486574..486894	1
GRMZM2G116133	zma-miR399f-5p	gnl|ZmGDB|GRMZM2G116133_T06	3	20.025	1	21	215	235	GGGCAACUUCUCCUUUGGCAG	CUGACAAAGGAAAAGUUGCCA	Translation	1	GRMZM2G116133	5	64914410..64920069	1
GRMZM2G116133	zma-miR399f-5p	gnl|ZmGDB|GRMZM2G116133_T03	3	20.025	1	21	215	235	GGGCAACUUCUCCUUUGGCAG	CUGACAAAGGAAAAGUUGCCA	Translation	1	GRMZM2G116133	5	64913998..64920069	1
GRMZM2G116133	zma-miR399f-5p	gnl|ZmGDB|GRMZM2G116133_T01	3	20.025	1	21	215	235	GGGCAACUUCUCCUUUGGCAG	CUGACAAAGGAAAAGUUGCCA	Translation	1	GRMZM2G116133	5	64913992..64924248	1
GRMZM2G116133	zma-miR399f-5p	gnl|ZmGDB|GRMZM2G116133_T07	3	20.025	1	21	215	235	GGGCAACUUCUCCUUUGGCAG	CUGACAAAGGAAAAGUUGCCA	Translation	1	GRMZM2G116133	5	64916441..64924248	1
GRMZM2G011800	zma-miR399f-5p	gnl|ZmGDB|GRMZM2G011800_T01	3	12.045	1	20	1487	1506	GGGCAACUUCUCCUUUGGCA	UGCUAAAGGAAAAGUUGUCA	Translation	1	GRMZM2G011800	7	5086583..5093575	-1
GRMZM5G861847	zma-miR399f-5p	gnl|ZmGDB|GRMZM5G861847_T01	3	24.524	1	21	320	340	GGGCAACUUCUCCUUUGGCAG	UUGGCGAAGUAGGAGUUGCCC	Cleavage	1	GRMZM5G861847	9	142995689..142997060	-1
GRMZM2G391684	zma-miR399f-5p	gnl|ZmGDB|GRMZM2G391684_T01	3	22.836	1	21	281	301	GGGCAACUUCUCCUUUGGCAG	UUGGCGAAGUAGGAGUUGCCC	Cleavage	1	GRMZM2G391684	2	146200638..146205114	1
GRMZM2G145204	zma-miR399f-5p	gnl|ZmGDB|GRMZM2G145204_T01	3	14.096	1	22	193	213	GGGCAACUUCUCCUUUGGCAGA	UAUGCUAAAG-AGAAGUUGCUC	Cleavage	1	GRMZM2G145204	8	161062130..161064356	-1
GRMZM2G145204	zma-miR399f-5p	gnl|ZmGDB|GRMZM2G145204_T02	3	15.105	1	22	19	39	GGGCAACUUCUCCUUUGGCAGA	UAUGCUAAAG-AGAAGUUGCUC	Cleavage	1	GRMZM2G145204	8	161062339..161064356	-1
GRMZM2G419213	zma-miR399f-5p	gnl|ZmGDB|GRMZM2G419213_T01	3	14.046	1	22	307	327	GGGCAACUUCUCCUUUGGCAGA	UAUGCUAAAG-AGAAGUUGCUC	Cleavage	1	GRMZM2G419213	7	77048386..77051633	1
GRMZM2G087525	zma-miR2275a-5p	gnl|ZmGDB|GRMZM2G087525_T01	1.5	19.377	1	21	98	118	AGAGUUGGAGGAAAGCAAACC	GGUUUACUUUCCUCCGACUCU	Cleavage	1	GRMZM2G087525	10	71457836..71458369	-1
GRMZM2G081886	zma-miR2275a-5p	gnl|ZmGDB|GRMZM2G081886_T01	2.5	18.593	1	20	1860	1879	AGAGUUGGAGGAAAGCAAAC	GUUUGUUUUCCUCAAGCUCU	Cleavage	1	GRMZM2G081886	2	5064059..5067153	-1
GRMZM2G081886	zma-miR2275a-5p	gnl|ZmGDB|GRMZM2G081886_T02	2.5	18.593	1	20	1122	1141	AGAGUUGGAGGAAAGCAAAC	GUUUGUUUUCCUCAAGCUCU	Cleavage	1	GRMZM2G081886	2	5064059..5066087	-1
GRMZM2G060276	zma-miR2275a-5p	gnl|ZmGDB|GRMZM2G060276_T01	2.5	20.303	1	20	122	141	AGAGUUGGAGGAAAGCAAAC	GUUUGCUGUCCUUCAACUCC	Cleavage	1	GRMZM2G060276	3	176784206..176791026	1
GRMZM2G060276	zma-miR2275a-5p	gnl|ZmGDB|GRMZM2G060276_T02	2.5	20.303	1	20	122	141	AGAGUUGGAGGAAAGCAAAC	GUUUGCUGUCCUUCAACUCC	Cleavage	1	GRMZM2G060276	3	176783173..176785632	1
GRMZM2G009323	zma-miR2275a-5p	gnl|ZmGDB|GRMZM2G009323_T01	3	17.531	1	20	1818	1837	AGAGUUGGAGGAAAGCAAAC	GUUUGUUUUCCUCAAGCUUU	Cleavage	1	GRMZM2G009323	10	145794456..145798655	1
GRMZM2G538535	zma-miR2275a-5p	gnl|ZmGDB|GRMZM2G538535_T02	3	11.802	1	20	142	161	AGAGUUGGAGGAAAGCAAAC	GUUUGUUUUGUUUUAACUCU	Translation	1	GRMZM2G538535	9	41058283..41058528	-1
GRMZM2G171639	zma-miR167c-3p	gnl|ZmGDB|GRMZM2G171639_T06	3	21.966	1	21	309	329	GAUCAUGCUGUGGCAGCCUCA	UGAGGCUGUCAUAGUAUGCUC	Cleavage	1	GRMZM2G171639	4	231964582..231966712	-1
GRMZM2G082836	zma-miR167c-3p	gnl|ZmGDB|GRMZM2G082836_T01	3	16.417	1	23	295	317	GAUCAUGCUGUGGCAGCCUCACU	AUUGACGCUGCCACAGCAUCGUC	Cleavage	1	GRMZM2G082836	1	68107606..68110989	1
GRMZM2G322348	zma-miR167c-3p	gnl|ZmGDB|GRMZM2G322348_T01	3	19.46	1	20	17	36	GAUCAUGCUGUGGCAGCCUC	CAGGCUGCAUCAGCAUGAUC	Translation	1	GRMZM2G322348	4	239702248..239706103	-1
GRMZM2G134917	zma-miR395n-5p	gnl|ZmGDB|GRMZM2G134917_T01	3	15.01	1	22	666	687	GUUCUCUACAAGCACUUCACGA	UCUUGAAGUGUUUGUGGAGAAA	Cleavage	1	GRMZM2G134917	1	285920953..285924151	1
GRMZM2G420988	zma-miR395n-5p	gnl|ZmGDB|GRMZM2G420988_T01	2.5	14.876	1	21	244	264	GUUCUCUACAAGCACUUCACG	CGUGAAGUGUUUGGAGGGAAU	Cleavage	1	GRMZM2G420988	9	43679893..43682735	-1
GRMZM2G169154	zma-miR395n-5p	gnl|ZmGDB|GRMZM2G169154_T01	3	21.094	1	20	1	20	GUUCUCUACAAGCACUUCAC	AUGAAGUGCUUGUGGAAAAC	Cleavage	1	GRMZM2G169154	8	140394318..140397324	-1
GRMZM2G041312	zma-miR395n-5p	gnl|ZmGDB|GRMZM2G041312_T03	3	21.552	1	20	1	20	GUUCUCUACAAGCACUUCAC	AUGAAGUGCUUGUGGAAAAC	Cleavage	1	GRMZM2G041312	2	62099312..62102748	1
GRMZM2G169154	zma-miR395n-5p	gnl|ZmGDB|GRMZM2G169154_T02	3	18.299	1	20	83	102	GUUCUCUACAAGCACUUCAC	AUGAAGUGCUUGUGGAAAAC	Cleavage	1	GRMZM2G169154	8	140394318..140397324	-1
GRMZM5G845175	zma-miR395n-5p	gnl|ZmGDB|GRMZM5G845175_T01	3	15.927	1	20	224	243	GUUCUCUACAAGCACUUCAC	AUGAAGUGCUUGUGGAAAAC	Cleavage	1	GRMZM5G845175	10	112394528..112402120	-1
GRMZM2G341166	zma-miR395n-5p	gnl|ZmGDB|GRMZM2G341166_T01	3	17.202	1	20	314	333	GUUCUCUACAAGCACUUCAC	AUGAAGUGCUUGUGGAAAAC	Cleavage	1	GRMZM2G341166	8	166556514..166558456	1
GRMZM2G347635	zma-miR395n-5p	gnl|ZmGDB|GRMZM2G347635_T01	3	17.202	1	20	572	591	GUUCUCUACAAGCACUUCAC	AUGAAGUGCUUGUGGAAAAC	Cleavage	1	GRMZM2G347635	10	100472829..100475353	1
GRMZM5G845175	zma-miR395n-5p	gnl|ZmGDB|GRMZM5G845175_T03	3	15.927	1	20	224	243	GUUCUCUACAAGCACUUCAC	AUGAAGUGCUUGUGGAAAAC	Cleavage	1	GRMZM5G845175	10	112394528..112402120	-1
GRMZM2G041312	zma-miR395n-5p	gnl|ZmGDB|GRMZM2G041312_T01	3	15.745	1	20	224	243	GUUCUCUACAAGCACUUCAC	AUGAAGUGCUUGUGGAAAAC	Cleavage	1	GRMZM2G041312	2	62099154..62113990	1
GRMZM2G144818	zma-miR395n-5p	gnl|ZmGDB|GRMZM2G144818_T01	3	10.628	1	20	233	252	GUUCUCUACAAGCACUUCAC	GUGUAUUGAUUGUAGAGAAC	Cleavage	1	GRMZM2G144818	9	113486193..113492996	-1
GRMZM2G136366	zma-miR395n-5p	gnl|ZmGDB|GRMZM2G136366_T01	3	19.693	1	19	1599	1618	GUUCUCUA-CAAGCACUUCA	UGAAGUGCUUGGUAGGGGAC	Translation	1	GRMZM2G136366	1	182283135..182290570	1
GRMZM2G567718	zma-miR160f-5p	gnl|ZmGDB|GRMZM2G567718_T01	0	12.852	1	21	6	26	UGCCUGGCUCCCUGUAUGCCG	UGGCAUACAGGGAGCCAGGCA	Cleavage	1	GRMZM2G567718	6	9144425..9144859	-1
GRMZM2G159399	zma-miR160f-5p	gnl|ZmGDB|GRMZM2G159399_T01	0	21.942	1	20	1315	1334	UGCCUGGCUCCCUGUAUGCC	GGCAUACAGGGAGCCAGGCA	Cleavage	1	GRMZM2G159399	5	27944757..27949513	-1
AC207656.3_FG002	zma-miR160f-5p	gnl|ZmGDB|AC207656.3_FGT002	0	24.063	1	20	1351	1370	UGCCUGGCUCCCUGUAUGCC	GGCAUACAGGGAGCCAGGCA	Cleavage	1	AC207656.3_FG002	5	49253260..49255662	1
AC207885.3_FG009	zma-miR160f-5p	gnl|ZmGDB|AC207885.3_FGT009	1	24.092	1	20	484	503	UGCCUGGCUCCCUGUAUGCC	GGCAUACUGGGAGCCAGGCA	Cleavage	1	AC207885.3_FG009	2	168321269..168322176	-1
GRMZM2G081406	zma-miR160f-5p	gnl|ZmGDB|GRMZM2G081406_T01	1	22.146	1	20	1372	1391	UGCCUGGCUCCCUGUAUGCC	GCCAUACAGGGAGCCAGGCA	Cleavage	1	GRMZM2G081406	4	143802561..143805351	1
GRMZM2G481360	zma-miR160f-5p	gnl|ZmGDB|GRMZM2G481360_T01	1.5	19.367	1	20	1260	1279	UGCCUGGCUCCCUGUAUGCC	GGCAUCCGGGGAGCCAGGCA	Cleavage	1	GRMZM2G481360	10	125546366..125549564	1
GRMZM2G458180	zma-miR160f-5p	gnl|ZmGDB|GRMZM2G458180_T01	1.5	17.352	1	20	1422	1441	UGCCUGGCUCCCUGUAUGCC	GGCAUCCGGGGAGCCAGGCA	Cleavage	1	GRMZM2G458180	3	109713094..109716519	-1
GRMZM5G861501	zma-miR160f-5p	gnl|ZmGDB|GRMZM5G861501_T01	3	22.084	1	21	501	521	UGCCUGGCUCCCUGUAUGCCG	CGGCAUGGAGGGAGCCAAGCA	Cleavage	1	GRMZM5G861501	9	9361617..9363747	-1
GRMZM2G162809	zma-miR160f-5p	gnl|ZmGDB|GRMZM2G162809_T01	2.5	18.64	1	20	437	456	UGCCUGGCUCCCUGUAUGCC	AGCGUACAGUGAGCCAGGCA	Translation	1	GRMZM2G162809	5	189764162..189765024	-1
GRMZM2G704160	zma-miR160f-5p	gnl|ZmGDB|GRMZM2G704160_T01	3	23.339	1	21	15	35	UGCCUGGCUCCCUGUAUGCCG	CGGCAUGCGCGCAGCCAGGCA	Translation	1	GRMZM2G704160	1	299571594..299572094	1
GRMZM2G077386	zma-miR160f-5p	gnl|ZmGDB|GRMZM2G077386_T01	2.5	18.446	1	20	131	150	UGCCUGGCUCCCUGUAUGCC	GGCGUACAUUGAGCCAGGCA	Translation	1	GRMZM2G077386	7	134316140..134316558	1
GRMZM2G112769	zma-miR167f-5p	gnl|ZmGDB|GRMZM2G112769_T01	3	17.536	1	21	1006	1027	UGAAGCUGCCAGCA-UGAUCUG	CAGAUUAAUGCUGGCAGUUUCA	Cleavage	1	GRMZM2G112769	1	103774646..103779085	1
GRMZM2G042623	zma-miR167f-5p	gnl|ZmGDB|GRMZM2G042623_T02	3	17.536	1	21	994	1015	UGAAGCUGCCAGCA-UGAUCUG	CAGAUUAAUGCUGGCAGUUUCA	Cleavage	1	GRMZM2G042623	8	134370594..134377908	1
GRMZM2G042623	zma-miR167f-5p	gnl|ZmGDB|GRMZM2G042623_T01	3	17.536	1	21	1006	1027	UGAAGCUGCCAGCA-UGAUCUG	CAGAUUAAUGCUGGCAGUUUCA	Cleavage	1	GRMZM2G042623	8	134370592..134377931	1
GRMZM2G363338	zma-miR167f-5p	gnl|ZmGDB|GRMZM2G363338_T01	3	17.457	1	21	834	854	UGAAGCUGCCAGCAUGAUCUG	CACAUCAUGGUGGCGGCUUUA	Cleavage	1	GRMZM2G363338	8	117799130..117801199	1
GRMZM2G420988	zma-miR395j-5p	gnl|ZmGDB|GRMZM2G420988_T01	1.5	14.876	1	20	245	264	GUUCCCUUCAAGCACUUCAC	GUGAAGUGUUUGGAGGGAAU	Cleavage	1	GRMZM2G420988	9	43679893..43682735	-1
GRMZM2G043238	zma-miR395j-5p	gnl|ZmGDB|GRMZM2G043238_T03	2.5	17.01	1	20	1151	1170	GUUCCCUUCAAGCACUUCAC	GUGAAGAGCUUGAGGGGAAG	Cleavage	1	GRMZM2G043238	8	48111105..48115366	1
GRMZM2G043238	zma-miR395j-5p	gnl|ZmGDB|GRMZM2G043238_T02	2.5	17.01	1	20	1445	1464	GUUCCCUUCAAGCACUUCAC	GUGAAGAGCUUGAGGGGAAG	Cleavage	1	GRMZM2G043238	8	48088346..48116467	1
GRMZM2G043238	zma-miR395j-5p	gnl|ZmGDB|GRMZM2G043238_T01	2.5	17.01	1	20	1151	1170	GUUCCCUUCAAGCACUUCAC	GUGAAGAGCUUGAGGGGAAG	Cleavage	1	GRMZM2G043238	8	48111105..48135622	1
GRMZM2G059381	zma-miR395j-5p	gnl|ZmGDB|GRMZM2G059381_T03	3	18.583	1	20	149	168	GUUCCCUUCAAGCACUUCAC	GUGAAGUUCUUGAAGGGUAU	Cleavage	1	GRMZM2G059381	4	187594531..187598231	-1
GRMZM2G059381	zma-miR395j-5p	gnl|ZmGDB|GRMZM2G059381_T01	3	18.583	1	20	1313	1332	GUUCCCUUCAAGCACUUCAC	GUGAAGUUCUUGAAGGGUAU	Cleavage	1	GRMZM2G059381	4	187594517..187604906	-1
GRMZM2G054225	zma-miR395j-5p	gnl|ZmGDB|GRMZM2G054225_T02	3	21.692	1	20	1364	1384	GUUCCCUU-CAAGCACUUCAC	GUGAAUUGCUUGGAAGGGAAC	Translation	1	GRMZM2G054225	2	6336723..6346708	-1
GRMZM2G054225	zma-miR395j-5p	gnl|ZmGDB|GRMZM2G054225_T01	3	21.692	1	20	1364	1384	GUUCCCUU-CAAGCACUUCAC	GUGAAUUGCUUGGAAGGGAAC	Translation	1	GRMZM2G054225	2	6335272..6346708	-1
GRMZM2G427031	zma-miR395j-5p	gnl|ZmGDB|GRMZM2G427031_T01	3	21.718	1	20	4166	4186	GUUCCCUU-CAAGCACUUCAC	GUGAAUUGCUUGGAAGGGAAC	Translation	1	GRMZM2G427031	10	144716135..144739736	1
GRMZM2G136366	zma-miR395j-5p	gnl|ZmGDB|GRMZM2G136366_T01	3	19.693	1	19	1599	1618	GUUCCCU-UCAAGCACUUCA	UGAAGUGCUUGGUAGGGGAC	Cleavage	1	GRMZM2G136366	1	182283135..182290570	1
GRMZM2G149952	zma-miR395l-3p	gnl|ZmGDB|GRMZM2G149952_T01	0.5	21.484	1	21	391	411	GUGAAGUGUUUGGAGGAACUC	GAGUUCCUCCAAACACUUCAU	Cleavage	1	GRMZM2G149952	1	275090703..275094517	-1
GRMZM2G051270	zma-miR395l-3p	gnl|ZmGDB|GRMZM2G051270_T01	1	22.338	1	21	397	417	GUGAAGUGUUUGGAGGAACUC	GAGUUCCUCCAAGCACUUCAU	Cleavage	1	GRMZM2G051270	5	7702248..7706223	1
GRMZM2G051270	zma-miR395l-3p	gnl|ZmGDB|GRMZM2G051270_T03	1	22.338	1	21	397	417	GUGAAGUGUUUGGAGGAACUC	GAGUUCCUCCAAGCACUUCAU	Cleavage	1	GRMZM2G051270	5	7702336..7706201	1
GRMZM2G051270	zma-miR395l-3p	gnl|ZmGDB|GRMZM2G051270_T02	1	19.86	1	21	13	33	GUGAAGUGUUUGGAGGAACUC	GAGUUCCUCCAAGCACUUCAU	Cleavage	1	GRMZM2G051270	5	7702370..7706207	1
GRMZM2G048276	zma-miR395l-3p	gnl|ZmGDB|GRMZM2G048276_T01	3	11.112	1	20	2265	2284	GUGAAGUGUUUGGAGGAACU	AGUUUCUUCAGAUGCUUCAU	Cleavage	1	GRMZM2G048276	1	210219079..210224111	1
GRMZM2G049288	zma-miR395l-3p	gnl|ZmGDB|GRMZM2G049288_T01	3	23.411	1	20	918	937	GUGAAGUGUUUGGAGGAACU	UGUUCUUACAAGCACUUCAC	Cleavage	1	GRMZM2G049288	9	111981488..112003339	1
GRMZM2G024887	zma-miR395l-3p	gnl|ZmGDB|GRMZM2G024887_T01	3	24.61	1	21	213	233	GUGAAGUGUUUGGAGGAACUC	GAGCUUCUCCAAGAACUUCAC	Cleavage	1	GRMZM2G024887	10	132702049..132703602	-1
GRMZM2G153268	zma-miR395l-3p	gnl|ZmGDB|GRMZM2G153268_T01	3	22.996	1	21	210	230	GUGAAGUGUUUGGAGGAACUC	GAGCUUCUCCAAGAACUUCAC	Cleavage	1	GRMZM2G153268	2	23133999..23135553	1
GRMZM2G078576	zma-miR395l-3p	gnl|ZmGDB|GRMZM2G078576_T04	3	14.236	1	20	861	880	GUGAAGUGUUUGGAGGAACU	ACUUCCUCUAAAUGCUUCGC	Cleavage	1	GRMZM2G078576	3	192114652..192124816	-1
GRMZM2G079389	zma-miR395l-3p	gnl|ZmGDB|GRMZM2G079389_T01	3	11.95	1	20	723	742	GUGAAGUGUUUGGAGGAACU	AAUUCCUCUAAAUGCUUCGC	Cleavage	1	GRMZM2G079389	8	172680180..172687094	1
GRMZM2G078576	zma-miR395l-3p	gnl|ZmGDB|GRMZM2G078576_T01	3	14.236	1	20	696	715	GUGAAGUGUUUGGAGGAACU	ACUUCCUCUAAAUGCUUCGC	Cleavage	1	GRMZM2G078576	3	192114439..192124984	-1
GRMZM2G053500	zma-miR395l-3p	gnl|ZmGDB|GRMZM2G053500_T01	3	17.237	1	20	819	838	GUGAAGUGUUUGGAGGAACU	AGUUUCUUUUGACACUUCAC	Translation	1	GRMZM2G053500	5	60029026..60035483	-1
GRMZM2G067764	zma-miR395l-3p	gnl|ZmGDB|GRMZM2G067764_T02	2.5	18.574	1	20	1709	1728	GUGAAGUGUUUGGAGGAACU	AGUACCUCCACGCACUUCAC	Translation	1	GRMZM2G067764	5	28784608..28791076	1
GRMZM2G067764	zma-miR395l-3p	gnl|ZmGDB|GRMZM2G067764_T01	2.5	18.574	1	20	1709	1728	GUGAAGUGUUUGGAGGAACU	AGUACCUCCACGCACUUCAC	Translation	1	GRMZM2G067764	5	28784608..28791090	1
GRMZM2G078576	zma-miR395l-3p	gnl|ZmGDB|GRMZM2G078576_T03	3	14.236	1	20	285	304	GUGAAGUGUUUGGAGGAACU	ACUUCCUCUAAAUGCUUCGC	Cleavage	1	GRMZM2G078576	3	192114652..192124984	-1
GRMZM2G172512	zma-miR395l-3p	gnl|ZmGDB|GRMZM2G172512_T02	3	12.29	1	20	321	340	GUGAAGUGUUUGGAGGAACU	AGCUUCUCCAAACAGUUCAC	Cleavage	1	GRMZM2G172512	1	249427942..249430933	-1
GRMZM2G172512	zma-miR395l-3p	gnl|ZmGDB|GRMZM2G172512_T01	3	12.29	1	20	321	340	GUGAAGUGUUUGGAGGAACU	AGCUUCUCCAAACAGUUCAC	Cleavage	1	GRMZM2G172512	1	249427861..249430933	-1
GRMZM2G029859	zma-miR395l-3p	gnl|ZmGDB|GRMZM2G029859_T01	2.5	19.932	1	19	2983	3002	GUGAAGUGUU-UGGAGGAAC	GUUCCUCCACAACACUUCAU	Translation	1	GRMZM2G029859	4	167430304..167481588	-1
GRMZM2G029859	zma-miR395l-3p	gnl|ZmGDB|GRMZM2G029859_T02	2.5	19.932	1	19	2983	3002	GUGAAGUGUU-UGGAGGAAC	GUUCCUCCACAACACUUCAU	Translation	1	GRMZM2G029859	4	167430304..167481588	-1
GRMZM2G146313	zma-miR395l-3p	gnl|ZmGDB|GRMZM2G146313_T02	3	20.635	1	20	1350	1369	GUGAAGUGUUUGGAGGAACU	AGUUGCUCCAAGGGCUUCAC	Cleavage	1	GRMZM2G146313	9	141469208..141473170	1
GRMZM2G172924	zma-miR395l-3p	gnl|ZmGDB|GRMZM2G172924_T01	2.5	19.638	1	19	37	56	GUGAAGUGUU-UGGAGGAAC	GUUCCUCCACAACACUUCAU	Translation	1	GRMZM2G172924	3	192404434..192406132	1
GRMZM5G838129	zma-miR395l-3p	gnl|ZmGDB|GRMZM5G838129_T01	2.5	17.396	1	19	211	230	GUGAAGUGUU-UGGAGGAAC	GUUCCUCCACAACACUUCAU	Translation	1	GRMZM5G838129	5	205580677..205582732	-1
GRMZM2G035168	zma-miR399g-3p	gnl|ZmGDB|GRMZM2G035168_T01	3	17.401	1	21	1271	1291	UGCCAAAGGGGAUUUGCCCGG	UUGUGCAGGUCCCUUUUGGCA	Cleavage	1	GRMZM2G035168	4	206641463..206646549	1
GRMZM2G328154	zma-miR396a-3p	gnl|ZmGDB|GRMZM2G328154_T01	3	16.736	1	21	86	106	GUUCAAUAAAGCUGUGGGAAA	UCUUCCACAGCUUUCUUGAAC	Cleavage	1	GRMZM2G328154	9	15357333..15361490	-1
GRMZM2G178990	zma-miR396a-3p	gnl|ZmGDB|GRMZM2G178990_T01	3	22.654	1	21	176	196	GUUCAAUAAAGCUGUGGGAAA	UCUUCCACAGCUUUCUUGAAC	Cleavage	1	GRMZM2G178990	4	173294957..173295667	1
GRMZM2G153797	zma-miR396a-3p	gnl|ZmGDB|GRMZM2G153797_T01	3	22.954	1	20	938	957	GUUCAAUAAAGCUGUGGGAA	UUCCCAAGGCUUUAUUGGAG	Cleavage	1	GRMZM2G153797	4	237383949..237385613	1
GRMZM2G139700	zma-miR164a-5p	gnl|ZmGDB|GRMZM2G139700_T01	1	20.392	1	20	738	757	UGGAGAAGCAGGGCACGUGC	GCUCGUGCCCUGCUUCUCCA	Cleavage	1	GRMZM2G139700	3	137579039..137580848	1
GRMZM2G393433	zma-miR164a-5p	gnl|ZmGDB|GRMZM2G393433_T02	1	17.089	1	20	759	778	UGGAGAAGCAGGGCACGUGC	GCUCGUGCCCUGCUUCUCCA	Cleavage	1	GRMZM2G393433	6	16291162..16293314	-1
GRMZM2G393433	zma-miR164a-5p	gnl|ZmGDB|GRMZM2G393433_T01	1	17.089	1	20	756	775	UGGAGAAGCAGGGCACGUGC	GCUCGUGCCCUGCUUCUCCA	Cleavage	1	GRMZM2G393433	6	16291273..16293492	-1
GRMZM2G114850	zma-miR164a-5p	gnl|ZmGDB|GRMZM2G114850_T01	1	20.062	1	20	699	718	UGGAGAAGCAGGGCACGUGC	GCAGGUGCCCUGCUUCUCCA	Cleavage	1	GRMZM2G114850	3	122071793..122076122	1
GRMZM2G063522	zma-miR164a-5p	gnl|ZmGDB|GRMZM2G063522_T01	1	19.743	1	20	660	679	UGGAGAAGCAGGGCACGUGC	GCAAGUGCCCUGCUUCUCCA	Cleavage	1	GRMZM2G063522	5	43417416..43421787	-1
GRMZM2G146380	zma-miR164a-5p	gnl|ZmGDB|GRMZM2G146380_T01	2	17.042	1	20	435	454	UGGAGAAGCAGGGCACGUGC	ACACGUGACCUGCUUCUCCA	Cleavage	1	GRMZM2G146380	5	176939481..176940584	-1
GRMZM2G058494	zma-miR164a-5p	gnl|ZmGDB|GRMZM2G058494_T01	2.5	23.502	1	21	37	57	UGGAGAAGCAGGGCACGUGCA	UGGACGUGCUCUCCUUCUCCA	Translation	1	GRMZM2G058494	7	139562397..139563319	-1
GRMZM2G101033	zma-miR164a-5p	gnl|ZmGDB|GRMZM2G101033_T01	2.5	17.548	1	20	380	399	UGGAGAAGCAGGGCACGUGC	GCAUGUCUUCUGCUUCUCCA	Cleavage	1	GRMZM2G101033	8	158564706..158565559	1
GRMZM2G011553	zma-miR164a-5p	gnl|ZmGDB|GRMZM2G011553_T01	3	19.012	1	21	497	517	UGGAGAAGCAGGGCACGUGCA	UGCGCCUGCCCUCCUUCUCCG	Translation	1	GRMZM2G011553	3	1677728..1678921	-1
GRMZM2G078024	zma-miR164a-5p	gnl|ZmGDB|GRMZM2G078024_T01	3	21.573	1	20	159	178	UGGAGAAGCAGGGCACGUGC	CUACGUGCUCAGCUUCUCCA	Translation	1	GRMZM2G078024	3	164586526..164589297	-1
GRMZM2G022616	zma-miR164a-5p	gnl|ZmGDB|GRMZM2G022616_T01	3	20.94	1	20	945	964	UGGAGAAGCAGGGCACGUGC	CUACGUCCCCUGUUUCUCCA	Cleavage	1	GRMZM2G022616	7	13604004..13605630	-1
GRMZM2G096358	zma-miR164a-5p	gnl|ZmGDB|GRMZM2G096358_T01	2.5	22.616	1	20	699	718	UGGAGAAGCAGGGCACGUGC	GCCGGUGCCCUGCUUCUCCG	Cleavage	1	GRMZM2G096358	8	11483831..11485664	-1
GRMZM5G869668	zma-miR164a-5p	gnl|ZmGDB|GRMZM5G869668_T01	3	16.569	1	20	30	49	UGGAGAAGCAGGGCACGUGC	GAACCUGCUCUGCUUCUCCG	Cleavage	1	GRMZM5G869668	9	125838250..125838888	-1
GRMZM2G422782	zma-miR164a-5p	gnl|ZmGDB|GRMZM2G422782_T01	3	15.708	1	20	208	227	UGGAGAAGCAGGGCACGUGC	GCGCCCGCCUUGCUUCUCCA	Cleavage	1	GRMZM2G422782	3	31130622..31132107	1
GRMZM2G148768	zma-miR164a-5p	gnl|ZmGDB|GRMZM2G148768_T01	3	15.708	1	20	207	226	UGGAGAAGCAGGGCACGUGC	GCGCCCGCCUUGCUUCUCCA	Cleavage	1	GRMZM2G148768	3	31134254..31135484	1
GRMZM2G430224	zma-miR160b-3p	gnl|ZmGDB|GRMZM2G430224_T01	2.5	16.871	1	21	309	329	GCGUGCAAGGAGCCAAGCAUG	CAUGCUCCGCUCCUUGUACGC	Cleavage	1	GRMZM2G430224	5	145334846..145337513	-1
AC205552.3_FG003	zma-miR160b-3p	gnl|ZmGDB|AC205552.3_FGT003	2.5	16.871	1	21	309	329	GCGUGCAAGGAGCCAAGCAUG	CAUGCUCCGCUCCUUGUACGC	Cleavage	1	AC205552.3_FG003	4	135373558..135374737	1
GRMZM2G703085	zma-miR160b-3p	gnl|ZmGDB|GRMZM2G703085_T01	3	14.64	1	21	131	151	GCGUGCAAGGAGCCAAGCAUG	CGUGUUUGGUUCGUUGUACGC	Translation	1	GRMZM2G703085	2	74076783..74078313	1
GRMZM2G156162	zma-miR160b-3p	gnl|ZmGDB|GRMZM2G156162_T06	3	24.707	1	21	388	408	GCGUGCAAGGAGCCAAGCAUG	CAUGCUUCACUCCUUGCAUGU	Cleavage	1	GRMZM2G156162	6	87797801..87803051	-1
GRMZM2G156162	zma-miR160b-3p	gnl|ZmGDB|GRMZM2G156162_T02	3	24.707	1	21	388	408	GCGUGCAAGGAGCCAAGCAUG	CAUGCUUCACUCCUUGCAUGU	Cleavage	1	GRMZM2G156162	6	87797801..87803088	-1
GRMZM2G156162	zma-miR160b-3p	gnl|ZmGDB|GRMZM2G156162_T01	3	24.707	1	21	388	408	GCGUGCAAGGAGCCAAGCAUG	CAUGCUUCACUCCUUGCAUGU	Cleavage	1	GRMZM2G156162	6	87797801..87803088	-1
GRMZM5G832381	zma-miR160b-3p	gnl|ZmGDB|GRMZM5G832381_T01	3	21.957	1	21	440	460	GCGUGCAAGGAGCCAAGCAUG	CGAGCUUGGCUCCGUGCGCGC	Cleavage	1	GRMZM5G832381	5	70548256..70549346	-1
GRMZM2G149211	zma-miR160b-3p	gnl|ZmGDB|GRMZM2G149211_T01	3	17.879	1	20	799	818	GCGUGCAAGGAGCCAAGCAU	AUGCUAGGUGCCUUGCAUGC	Translation	1	GRMZM2G149211	8	114426296..114431050	-1
GRMZM2G035298	zma-miR160b-3p	gnl|ZmGDB|GRMZM2G035298_T02	3	17.717	1	20	799	818	GCGUGCAAGGAGCCAAGCAU	AUGCUAGGUGCCUUGCAUGC	Translation	1	GRMZM2G035298	6	144337071..144376854	-1
GRMZM2G702403	zma-miR160b-3p	gnl|ZmGDB|GRMZM2G702403_T01	3	24.817	1	20	50	70	GCGUGCAAGGA-GCCAAGCAU	GUGCUUGGCAUCCUUGCGUGC	Cleavage	1	GRMZM2G702403	4	34832264..34833245	1
GRMZM2G149952	zma-miR395i-3p	gnl|ZmGDB|GRMZM2G149952_T01	1	21.484	1	21	391	411	GUGAAGUGUUUGGGGGAACUC	GAGUUCCUCCAAACACUUCAU	Cleavage	1	GRMZM2G149952	1	275090703..275094517	-1
GRMZM2G051270	zma-miR395i-3p	gnl|ZmGDB|GRMZM2G051270_T01	1.5	22.338	1	21	397	417	GUGAAGUGUUUGGGGGAACUC	GAGUUCCUCCAAGCACUUCAU	Cleavage	1	GRMZM2G051270	5	7702248..7706223	1
GRMZM2G051270	zma-miR395i-3p	gnl|ZmGDB|GRMZM2G051270_T03	1.5	22.338	1	21	397	417	GUGAAGUGUUUGGGGGAACUC	GAGUUCCUCCAAGCACUUCAU	Cleavage	1	GRMZM2G051270	5	7702336..7706201	1
GRMZM2G051270	zma-miR395i-3p	gnl|ZmGDB|GRMZM2G051270_T02	1.5	19.86	1	21	13	33	GUGAAGUGUUUGGGGGAACUC	GAGUUCCUCCAAGCACUUCAU	Cleavage	1	GRMZM2G051270	5	7702370..7706207	1
GRMZM2G134044	zma-miR395i-3p	gnl|ZmGDB|GRMZM2G134044_T01	3	21.943	1	20	606	625	GUGAAGUGUUUGGGGGAACU	GGUUUCCCCAAAUGCUUCGU	Cleavage	1	GRMZM2G134044	10	102234290..102238464	-1
GRMZM2G134044	zma-miR395i-3p	gnl|ZmGDB|GRMZM2G134044_T02	3	21.943	1	20	606	625	GUGAAGUGUUUGGGGGAACU	GGUUUCCCCAAAUGCUUCGU	Cleavage	1	GRMZM2G134044	10	102234290..102238464	-1
GRMZM2G134044	zma-miR395i-3p	gnl|ZmGDB|GRMZM2G134044_T03	3	21.943	1	20	606	625	GUGAAGUGUUUGGGGGAACU	GGUUUCCCCAAAUGCUUCGU	Cleavage	1	GRMZM2G134044	10	102234290..102238413	-1
GRMZM2G067764	zma-miR395i-3p	gnl|ZmGDB|GRMZM2G067764_T02	3	18.574	1	20	1709	1728	GUGAAGUGUUUGGGGGAACU	AGUACCUCCACGCACUUCAC	Translation	1	GRMZM2G067764	5	28784608..28791076	1
GRMZM2G067764	zma-miR395i-3p	gnl|ZmGDB|GRMZM2G067764_T01	3	18.574	1	20	1709	1728	GUGAAGUGUUUGGGGGAACU	AGUACCUCCACGCACUUCAC	Translation	1	GRMZM2G067764	5	28784608..28791090	1
GRMZM2G029859	zma-miR395i-3p	gnl|ZmGDB|GRMZM2G029859_T01	3	19.932	1	19	2983	3002	GUGAAGUGUU-UGGGGGAAC	GUUCCUCCACAACACUUCAU	Translation	1	GRMZM2G029859	4	167430304..167481588	-1
GRMZM2G029859	zma-miR395i-3p	gnl|ZmGDB|GRMZM2G029859_T02	3	19.932	1	19	2983	3002	GUGAAGUGUU-UGGGGGAAC	GUUCCUCCACAACACUUCAU	Translation	1	GRMZM2G029859	4	167430304..167481588	-1
GRMZM2G172924	zma-miR395i-3p	gnl|ZmGDB|GRMZM2G172924_T01	3	19.638	1	19	37	56	GUGAAGUGUU-UGGGGGAAC	GUUCCUCCACAACACUUCAU	Translation	1	GRMZM2G172924	3	192404434..192406132	1
GRMZM5G838129	zma-miR395i-3p	gnl|ZmGDB|GRMZM5G838129_T01	3	17.396	1	19	211	230	GUGAAGUGUU-UGGGGGAAC	GUUCCUCCACAACACUUCAU	Translation	1	GRMZM5G838129	5	205580677..205582732	-1
GRMZM2G139688	zma-miR159d-3p	gnl|ZmGDB|GRMZM2G139688_T01	1.5	17.184	1	20	978	997	CUUGGAUUGAAGGGAGCUCC	GGAGCUCCCUUCACUCCAAG	Cleavage	1	GRMZM2G139688	3	187002242..187006264	-1
GRMZM2G416652	zma-miR159d-3p	gnl|ZmGDB|GRMZM2G416652_T01	2	20.367	1	20	798	817	CUUGGAUUGAAGGGAGCUCC	CGAGCUCCCUUCAAUCCAAA	Cleavage	1	GRMZM2G416652	9	90038076..90047250	-1
GRMZM2G416652	zma-miR159d-3p	gnl|ZmGDB|GRMZM2G416652_T02	2	20.367	1	20	798	817	CUUGGAUUGAAGGGAGCUCC	CGAGCUCCCUUCAAUCCAAA	Cleavage	1	GRMZM2G416652	9	90038338..90047250	-1
GRMZM2G167088	zma-miR159d-3p	gnl|ZmGDB|GRMZM2G167088_T01	2	20.367	1	20	798	817	CUUGGAUUGAAGGGAGCUCC	CGAGCUCCCUUCAAUCCAAA	Cleavage	1	GRMZM2G167088	9	90079570..90086572	-1
GRMZM2G096647	zma-miR159d-3p	gnl|ZmGDB|GRMZM2G096647_T08	2.5	20.435	1	21	12	32	CUUGGAUUGAAGGGAGCUCCU	AGGAGCUUUCUUCAGUUCAGG	Cleavage	1	GRMZM2G096647	8	23802653..23806260	-1
GRMZM2G004090	zma-miR159d-3p	gnl|ZmGDB|GRMZM2G004090_T01	2.5	20.447	1	20	798	817	CUUGGAUUGAAGGGAGCUCC	CGAGCUCCCUUCAGUCCAAA	Cleavage	1	GRMZM2G004090	9	90125460..90132277	-1
GRMZM2G070523	zma-miR159d-3p	gnl|ZmGDB|GRMZM2G070523_T01	2.5	16.911	1	20	870	889	CUUGGAUUGAAGGGAGCUCC	GGAGCUCCCUUCAAACCAAU	Cleavage	1	GRMZM2G070523	5	20197754..20200691	-1
GRMZM2G070523	zma-miR159d-3p	gnl|ZmGDB|GRMZM2G070523_T02	2.5	16.911	1	20	870	889	CUUGGAUUGAAGGGAGCUCC	GGAGCUCCCUUCAAACCAAU	Cleavage	1	GRMZM2G070523	5	20199067..20200640	-1
GRMZM2G070523	zma-miR159d-3p	gnl|ZmGDB|GRMZM2G070523_T03	2.5	16.911	1	20	870	889	CUUGGAUUGAAGGGAGCUCC	GGAGCUCCCUUCAAACCAAU	Cleavage	1	GRMZM2G070523	5	20197986..20200588	-1
GRMZM2G007502	zma-miR159d-3p	gnl|ZmGDB|GRMZM2G007502_T01	2.5	18.344	1	20	64	83	CUUGGAUUGAAGGGAGCUCC	GGAGCUCCCUUCAACUCGAG	Cleavage	1	GRMZM2G007502	9	69755829..69757294	1
GRMZM2G503279	zma-miR159d-3p	gnl|ZmGDB|GRMZM2G503279_T01	2.5	23.924	1	21	102	122	CUUGGAUUGAAGGGAGCUCCU	GGGAGCACCCUUCAGUCCAAC	Cleavage	1	GRMZM2G503279	8	148276552..148277605	1
GRMZM2G028054	zma-miR159d-3p	gnl|ZmGDB|GRMZM2G028054_T01	2.5	16.122	1	20	972	991	CUUGGAUUGAAGGGAGCUCC	GGAGCCCCCUUCAGUCCAAA	Cleavage	1	GRMZM2G028054	8	171172057..171175888	-1
GRMZM2G028054	zma-miR159d-3p	gnl|ZmGDB|GRMZM2G028054_T03	2.5	16.122	1	20	972	991	CUUGGAUUGAAGGGAGCUCC	GGAGCCCCCUUCAGUCCAAA	Cleavage	1	GRMZM2G028054	8	171172099..171175888	-1
GRMZM2G028054	zma-miR159d-3p	gnl|ZmGDB|GRMZM2G028054_T02	2.5	16.122	1	20	972	991	CUUGGAUUGAAGGGAGCUCC	GGAGCCCCCUUCAGUCCAAA	Cleavage	1	GRMZM2G028054	8	171172099..171175888	-1
GRMZM2G046443	zma-miR159d-3p	gnl|ZmGDB|GRMZM2G046443_T01	2.5	24.756	1	20	293	312	CUUGGAUUGAAGGGAGCUCC	GGAGCUCCAUUCGAUCCAAA	Cleavage	1	GRMZM2G046443	1	190313406..190314657	1
GRMZM2G376684	zma-miR159d-3p	gnl|ZmGDB|GRMZM2G376684_T01	2.5	13.939	1	20	765	784	CUUGGAUUGAAGGGAGCUCC	GGAGAUCCCUUCGAUCCAAA	Cleavage	1	GRMZM2G376684	6	102313193..102315769	-1
GRMZM2G075064	zma-miR159d-3p	gnl|ZmGDB|GRMZM2G075064_T01	2.5	18.026	1	20	618	637	CUUGGAUUGAAGGGAGCUCC	GGAGAUCCCUUCGAUCCAAA	Cleavage	1	GRMZM2G075064	6	102317765..102320107	-1
AC209015.3_FG004	zma-miR159d-3p	gnl|ZmGDB|AC209015.3_FGT004	2.5	13.983	1	20	329	348	CUUGGAUUGAAGGGAGCUCC	GGAGAUCCCUUCGAUCCAAA	Cleavage	1	AC209015.3_FG004	6	102323695..102324231	-1
GRMZM2G021364	zma-miR159d-3p	gnl|ZmGDB|GRMZM2G021364_T01	2.5	21.539	1	20	46	65	CUUGGAUUGAAGGGAGCUCC	GGGGCUCCGCUCAAUCCAAG	Translation	1	GRMZM2G021364	5	152572571..152581759	-1
GRMZM2G064941	zma-miR159d-3p	gnl|ZmGDB|GRMZM2G064941_T01	2.5	21.539	1	20	46	65	CUUGGAUUGAAGGGAGCUCC	GGGGCUCCGCUCAAUCCAAG	Translation	1	GRMZM2G064941	2	212649453..212650346	1
GRMZM2G471745	zma-miR159d-3p	gnl|ZmGDB|GRMZM2G471745_T01	2.5	21.539	1	20	46	65	CUUGGAUUGAAGGGAGCUCC	GGGGCUCCGCUCAAUCCAAG	Translation	1	GRMZM2G471745	2	212664065..212664888	1
GRMZM5G832381	zma-miR160d-3p	gnl|ZmGDB|GRMZM5G832381_T01	3	21.957	1	21	440	460	GCGUGCGUGGAGCCAAGCAUG	CGAGCUUGGCUCCGUGCGCGC	Cleavage	1	GRMZM5G832381	5	70548256..70549346	-1
GRMZM2G071502	zma-miR171b-5p	gnl|ZmGDB|GRMZM2G071502_T01	3	19.046	1	20	45	64	GAUAUUGGCGCGGUUCAAUC	GAUUGAUUCGCGUCAAUAUG	Cleavage	1	GRMZM2G071502	5	148896609..148896908	-1
GRMZM2G105360	zma-miR319d-5p	gnl|ZmGDB|GRMZM2G105360_T01	3	22.339	1	20	148	167	AGAGCGUCCUUCAGUCCACU	GUUGGAUUGAAGGAUGCUCU	Cleavage	1	GRMZM2G105360	2	1915194..1916130	1
GRMZM2G468783	zma-miR319d-5p	gnl|ZmGDB|GRMZM2G468783_T01	3	17.561	1	20	592	611	AGAGCGUCCUUCAGUCCACU	GCUGGAUUGAAGGAUGCUCU	Cleavage	1	GRMZM2G468783	8	157083488..157086077	1
GRMZM2G144020	zma-miR319d-5p	gnl|ZmGDB|GRMZM2G144020_T02	3	24.205	1	20	451	470	AGAGCGUCCUUCAGUCCACU	GCUGGAUUGAAGGAUGCUCU	Cleavage	1	GRMZM2G144020	5	2265546..2268158	-1
AC196428.3_FG003	zma-miR319d-5p	gnl|ZmGDB|AC196428.3_FGT003	3	17.561	1	20	736	755	AGAGCGUCCUUCAGUCCACU	GCUGGAUUGAAGGAUGCUCU	Cleavage	1	AC196428.3_FG003	7	81011648..81013673	-1
AC202158.3_FG001	zma-miR319d-5p	gnl|ZmGDB|AC202158.3_FGT001	3	18.498	1	20	736	755	AGAGCGUCCUUCAGUCCACU	GCUGGAUUGAAGGAUGCUCU	Cleavage	1	AC202158.3_FG001	1	180441194..180442773	-1
GRMZM2G144020	zma-miR319d-5p	gnl|ZmGDB|GRMZM2G144020_T01	3	24.205	1	20	562	581	AGAGCGUCCUUCAGUCCACU	GCUGGAUUGAAGGAUGCUCU	Cleavage	1	GRMZM2G144020	5	2265218..2268167	-1
GRMZM2G411448	zma-miR319d-5p	gnl|ZmGDB|GRMZM2G411448_T01	3	14.508	1	20	844	863	AGAGCGUCCUUCAGUCCACU	GCUGGAUUGAAGGAUGCUCU	Cleavage	1	GRMZM2G411448	8	115487162..115492859	-1
GRMZM2G415882	zma-miR319d-5p	gnl|ZmGDB|GRMZM2G415882_T01	3	19.381	1	20	871	890	AGAGCGUCCUUCAGUCCACU	GCUGGAUUGAAGGAUGCUCU	Cleavage	1	GRMZM2G415882	8	150005990..150009326	-1
GRMZM2G371935	zma-miR319d-5p	gnl|ZmGDB|GRMZM2G371935_T01	3	21.45	1	20	403	422	AGAGCGUCCUUCAGUCCACU	GCUGGAUUGAAGGAUGCUCU	Cleavage	1	GRMZM2G371935	5	6899384..6903751	-1
AC209074.3_FG007	zma-miR319d-5p	gnl|ZmGDB|AC209074.3_FGT007	3	18.329	1	20	607	626	AGAGCGUCCUUCAGUCCACU	GUUGGAUUGAAGGAUGCUCU	Cleavage	1	AC209074.3_FG007	8	164924251..164928829	-1
GRMZM2G459811	zma-miR319d-5p	gnl|ZmGDB|GRMZM2G459811_T03	3	22.565	1	20	562	581	AGAGCGUCCUUCAGUCCACU	GCUGGAUUGAAGGAUGCUCU	Cleavage	1	GRMZM2G459811	1	293793122..293796213	1
GRMZM2G459811	zma-miR319d-5p	gnl|ZmGDB|GRMZM2G459811_T02	3	22.565	1	20	562	581	AGAGCGUCCUUCAGUCCACU	GCUGGAUUGAAGGAUGCUCU	Cleavage	1	GRMZM2G459811	1	293793122..293796213	1
GRMZM2G543205	zma-miR319d-5p	gnl|ZmGDB|GRMZM2G543205_T01	3	18.594	1	20	688	707	AGAGCGUCCUUCAGUCCACU	GCUGGAUUGAAGGAUGCUCU	Cleavage	1	GRMZM2G543205	1	150784380..150788703	-1
GRMZM2G015730	zma-miR169o-3p	gnl|ZmGDB|GRMZM2G015730_T03	2.5	13.265	1	20	679	698	GGCAGGUCUUCUUGGCUAGC	UCUAGCCAAGAAGACAUGCC	Cleavage	1	GRMZM2G015730	9	138142902..138149052	-1
GRMZM2G015730	zma-miR169o-3p	gnl|ZmGDB|GRMZM2G015730_T02	2.5	13.265	1	20	1204	1223	GGCAGGUCUUCUUGGCUAGC	UCUAGCCAAGAAGACAUGCC	Cleavage	1	GRMZM2G015730	9	138142902..138149052	-1
GRMZM2G015730	zma-miR169o-3p	gnl|ZmGDB|GRMZM2G015730_T01	2.5	13.265	1	20	1228	1247	GGCAGGUCUUCUUGGCUAGC	UCUAGCCAAGAAGACAUGCC	Cleavage	1	GRMZM2G015730	9	138142902..138149052	-1
GRMZM2G071883	zma-miR169o-3p	gnl|ZmGDB|GRMZM2G071883_T01	3	23.539	1	20	2391	2410	GGCAGGUCUUCUUGGCUAGC	GCUGGUGGAGAAGGCCUGCC	Cleavage	1	GRMZM2G071883	4	216761235..216766433	-1
GRMZM2G565520	zma-miR2118b	gnl|ZmGDB|GRMZM2G565520_T01	2.5	8.588	1	21	41	61	UUCCCGAUGCCUCCCAUUCCU	GGGAAUGGGAGGAAUGGGGAA	Translation	1	GRMZM2G565520	8	83080578..83080700	1
GRMZM2G327659	zma-miR2118b	gnl|ZmGDB|GRMZM2G327659_T01	2.5	21.822	1	22	677	698	UUCCCGAUGCCUCCCAUUCCUA	UUGGAAUGGGGGGCAUUGGCAA	Cleavage	1	GRMZM2G327659	4	200734715..200738675	-1
GRMZM2G022651	zma-miR2118b	gnl|ZmGDB|GRMZM2G022651_T01	3	17.195	1	21	227	247	UUCCCGAUGCCUCCCAUUCCU	AGGAAGAGGAGGCGUCGGGGA	Cleavage	1	GRMZM2G022651	3	4894111..4896145	-1
AC204407.3_FG004	zma-miR2118b	gnl|ZmGDB|AC204407.3_FGT004	2.5	22.226	1	21	1236	1256	UUCCCGAUGCCUCCCAUUCCU	GGGAAUGGGAGGACUUGGGAA	Translation	1	AC204407.3_FG004	10	9892856..9895225	1
AC214841.3_FG009	zma-miR2118b	gnl|ZmGDB|AC214841.3_FGT009	3	11.818	1	21	9	29	UUCCCGAUGCCUCCCAUUCCU	GGGAGGUGGAGGCAUCGGGGA	Cleavage	1	AC214841.3_FG009	1	34515263..34515772	-1
AC202434.3_FG004	zma-miR2118b	gnl|ZmGDB|AC202434.3_FGT004	3	17.703	1	21	558	578	UUCCCGAUGCCUCCCAUUCCU	GGGAGGUGGAGGCAUCGGGGA	Cleavage	1	AC202434.3_FG004	1	76625484..76626287	1
GRMZM5G897958	zma-miR2118b	gnl|ZmGDB|GRMZM5G897958_T01	3	22.466	1	22	1031	1052	UUCCCGAUGCCUCCCAUUCCUA	UUGGAGUUGGAGGCUUUGGGAA	Cleavage	1	GRMZM5G897958	6	124877396..124879706	-1
GRMZM2G033519	zma-miR2118b	gnl|ZmGDB|GRMZM2G033519_T01	3	19.903	1	21	2217	2237	UUCCCGAUGCCUCCCAUUCCU	GGGAACGACAGGCAUCGGGAA	Cleavage	1	GRMZM2G033519	1	52529800..52541632	1
GRMZM2G567718	zma-miR160a-5p	gnl|ZmGDB|GRMZM2G567718_T01	0	12.852	1	21	6	26	UGCCUGGCUCCCUGUAUGCCA	UGGCAUACAGGGAGCCAGGCA	Cleavage	1	GRMZM2G567718	6	9144425..9144859	-1
GRMZM2G159399	zma-miR160a-5p	gnl|ZmGDB|GRMZM2G159399_T01	0	21.942	1	20	1315	1334	UGCCUGGCUCCCUGUAUGCC	GGCAUACAGGGAGCCAGGCA	Cleavage	1	GRMZM2G159399	5	27944757..27949513	-1
AC207656.3_FG002	zma-miR160a-5p	gnl|ZmGDB|AC207656.3_FGT002	0	24.063	1	20	1351	1370	UGCCUGGCUCCCUGUAUGCC	GGCAUACAGGGAGCCAGGCA	Cleavage	1	AC207656.3_FG002	5	49253260..49255662	1
AC207885.3_FG009	zma-miR160a-5p	gnl|ZmGDB|AC207885.3_FGT009	1	24.092	1	20	484	503	UGCCUGGCUCCCUGUAUGCC	GGCAUACUGGGAGCCAGGCA	Cleavage	1	AC207885.3_FG009	2	168321269..168322176	-1
GRMZM2G081406	zma-miR160a-5p	gnl|ZmGDB|GRMZM2G081406_T01	1	22.146	1	20	1372	1391	UGCCUGGCUCCCUGUAUGCC	GCCAUACAGGGAGCCAGGCA	Cleavage	1	GRMZM2G081406	4	143802561..143805351	1
GRMZM2G481360	zma-miR160a-5p	gnl|ZmGDB|GRMZM2G481360_T01	1.5	19.367	1	20	1260	1279	UGCCUGGCUCCCUGUAUGCC	GGCAUCCGGGGAGCCAGGCA	Cleavage	1	GRMZM2G481360	10	125546366..125549564	1
GRMZM2G458180	zma-miR160a-5p	gnl|ZmGDB|GRMZM2G458180_T01	1.5	17.352	1	20	1422	1441	UGCCUGGCUCCCUGUAUGCC	GGCAUCCGGGGAGCCAGGCA	Cleavage	1	GRMZM2G458180	3	109713094..109716519	-1
GRMZM2G162809	zma-miR160a-5p	gnl|ZmGDB|GRMZM2G162809_T01	2.5	18.64	1	20	437	456	UGCCUGGCUCCCUGUAUGCC	AGCGUACAGUGAGCCAGGCA	Translation	1	GRMZM2G162809	5	189764162..189765024	-1
GRMZM2G077386	zma-miR160a-5p	gnl|ZmGDB|GRMZM2G077386_T01	2.5	18.446	1	20	131	150	UGCCUGGCUCCCUGUAUGCC	GGCGUACAUUGAGCCAGGCA	Translation	1	GRMZM2G077386	7	134316140..134316558	1
GRMZM5G861501	zma-miR160a-5p	gnl|ZmGDB|GRMZM5G861501_T01	3	22.084	1	20	502	521	UGCCUGGCUCCCUGUAUGCC	GGCAUGGAGGGAGCCAAGCA	Cleavage	1	GRMZM5G861501	9	9361617..9363747	-1
GRMZM2G704160	zma-miR160a-5p	gnl|ZmGDB|GRMZM2G704160_T01	3	23.339	1	20	16	35	UGCCUGGCUCCCUGUAUGCC	GGCAUGCGCGCAGCCAGGCA	Translation	1	GRMZM2G704160	1	299571594..299572094	1
GRMZM2G328154	zma-miR396f-3p	gnl|ZmGDB|GRMZM2G328154_T01	3	16.736	1	20	87	106	GGUCAAGAAAGCUGUGGGAA	CUUCCACAGCUUUCUUGAAC	Cleavage	1	GRMZM2G328154	9	15357333..15361490	-1
GRMZM2G178990	zma-miR396f-3p	gnl|ZmGDB|GRMZM2G178990_T01	3	22.654	1	20	177	196	GGUCAAGAAAGCUGUGGGAA	CUUCCACAGCUUUCUUGAAC	Cleavage	1	GRMZM2G178990	4	173294957..173295667	1
AC214635.3_FG002	zma-miR396f-3p	gnl|ZmGDB|AC214635.3_FGT002	3	24.182	1	21	823	843	GGUCAAGAAAGCUGUGGGAAG	CUCCCCACUGCUUUCUUGGUC	Cleavage	1	AC214635.3_FG002	4	124358348..124359718	1
GRMZM2G492252	zma-miR396f-3p	gnl|ZmGDB|GRMZM2G492252_T01	3	24.752	1	21	275	295	GGUCAAGAAAGCUGUGGGAAG	CUGCCAACAGUUUUCUUGGCC	Cleavage	1	GRMZM2G492252	9	139947777..139955628	-1
GRMZM2G492252	zma-miR396f-3p	gnl|ZmGDB|GRMZM2G492252_T02	3	24.943	1	21	56	76	GGUCAAGAAAGCUGUGGGAAG	CUGCCAACAGUUUUCUUGGCC	Cleavage	1	GRMZM2G492252	9	139947777..139955628	-1
GRMZM2G150755	zma-miR396f-3p	gnl|ZmGDB|GRMZM2G150755_T02	3	14.695	1	20	392	411	GGUCAAGAAAGCUGUGGGAA	CUCCCUCGGCUUUCUUGAUC	Cleavage	1	GRMZM2G150755	2	176640480..176641635	-1
GRMZM2G150755	zma-miR396f-3p	gnl|ZmGDB|GRMZM2G150755_T01	3	14.695	1	20	206	225	GGUCAAGAAAGCUGUGGGAA	CUCCCUCGGCUUUCUUGAUC	Cleavage	1	GRMZM2G150755	2	176640344..176641635	-1
GRMZM5G849698	zma-miR396f-3p	gnl|ZmGDB|GRMZM5G849698_T01	3	13.182	1	20	211	230	GGUCAAGAAAGCUGUGGGAA	UUCCUGCAGCUCUCUUGGUC	Translation	1	GRMZM5G849698	3	10606755..10607305	-1
GRMZM2G316553	zma-miR396f-3p	gnl|ZmGDB|GRMZM2G316553_T01	3	14.919	1	20	890	909	GGUCAAGAAAGCUGUGGGAA	UGCCGACAGCUUUCUUGGCU	Cleavage	1	GRMZM2G316553	4	189233370..189234290	-1
GRMZM2G078124	zma-miR169r-5p	gnl|ZmGDB|GRMZM2G078124_T01	2	18.351	1	21	282	302	CAGCCAAGGAUGACUUGCCGG	CAGGCAAGUCAUCCUUGGCUA	Cleavage	1	GRMZM2G078124	2	192698625..192701211	-1
GRMZM5G848857	zma-miR169r-5p	gnl|ZmGDB|GRMZM5G848857_T01	3	18.83	1	20	154	173	CAGCCAAGGAUGACUUGCCG	CAGCAAGUCAUCCUUUGUUG	Cleavage	1	GRMZM5G848857	3	70673394..70675245	-1
GRMZM2G146380	zma-miR164h-5p	gnl|ZmGDB|GRMZM2G146380_T01	1	17.042	1	21	434	454	UGGAGAAGCAGGGCACGUGUG	CACACGUGACCUGCUUCUCCA	Cleavage	1	GRMZM2G146380	5	176939481..176940584	-1
GRMZM2G139700	zma-miR164h-5p	gnl|ZmGDB|GRMZM2G139700_T01	1.5	20.392	1	20	738	757	UGGAGAAGCAGGGCACGUGU	GCUCGUGCCCUGCUUCUCCA	Cleavage	1	GRMZM2G139700	3	137579039..137580848	1
GRMZM2G393433	zma-miR164h-5p	gnl|ZmGDB|GRMZM2G393433_T02	1.5	17.089	1	20	759	778	UGGAGAAGCAGGGCACGUGU	GCUCGUGCCCUGCUUCUCCA	Cleavage	1	GRMZM2G393433	6	16291162..16293314	-1
GRMZM2G393433	zma-miR164h-5p	gnl|ZmGDB|GRMZM2G393433_T01	1.5	17.089	1	20	756	775	UGGAGAAGCAGGGCACGUGU	GCUCGUGCCCUGCUUCUCCA	Cleavage	1	GRMZM2G393433	6	16291273..16293492	-1
GRMZM2G114850	zma-miR164h-5p	gnl|ZmGDB|GRMZM2G114850_T01	1.5	20.062	1	20	699	718	UGGAGAAGCAGGGCACGUGU	GCAGGUGCCCUGCUUCUCCA	Cleavage	1	GRMZM2G114850	3	122071793..122076122	1
GRMZM2G063522	zma-miR164h-5p	gnl|ZmGDB|GRMZM2G063522_T01	1.5	19.743	1	20	660	679	UGGAGAAGCAGGGCACGUGU	GCAAGUGCCCUGCUUCUCCA	Cleavage	1	GRMZM2G063522	5	43417416..43421787	-1
GRMZM2G117836	zma-miR164h-5p	gnl|ZmGDB|GRMZM2G117836_T01	3	21.182	1	21	245	265	UGGAGAAGCAGGGCACGUGUG	CACUCGAGCUCUGCUUCUCCG	Cleavage	1	GRMZM2G117836	10	53478171..53482054	1
GRMZM2G078024	zma-miR164h-5p	gnl|ZmGDB|GRMZM2G078024_T01	3	21.573	1	21	158	178	UGGAGAAGCAGGGCACGUGUG	CCUACGUGCUCAGCUUCUCCA	Translation	1	GRMZM2G078024	3	164586526..164589297	-1
GRMZM2G096358	zma-miR164h-5p	gnl|ZmGDB|GRMZM2G096358_T01	3	22.616	1	21	698	718	UGGAGAAGCAGGGCACGUGUG	CGCCGGUGCCCUGCUUCUCCG	Cleavage	1	GRMZM2G096358	8	11483831..11485664	-1
GRMZM2G022616	zma-miR164h-5p	gnl|ZmGDB|GRMZM2G022616_T01	3	20.94	1	21	944	964	UGGAGAAGCAGGGCACGUGUG	CCUACGUCCCCUGUUUCUCCA	Cleavage	1	GRMZM2G022616	7	13604004..13605630	-1
GRMZM2G088028	zma-miR164h-5p	gnl|ZmGDB|GRMZM2G088028_T01	3	22.704	1	21	537	557	UGGAGAAGCAGGGCACGUGUG	CACGAGUGCUAUGCUUCUCCA	Translation	1	GRMZM2G088028	5	37226131..37228257	-1
GRMZM2G088028	zma-miR164h-5p	gnl|ZmGDB|GRMZM2G088028_T02	3	22.704	1	21	471	491	UGGAGAAGCAGGGCACGUGUG	CACGAGUGCUAUGCUUCUCCA	Translation	1	GRMZM2G088028	5	37226131..37228257	-1
GRMZM2G101033	zma-miR164h-5p	gnl|ZmGDB|GRMZM2G101033_T01	3	17.548	1	20	380	399	UGGAGAAGCAGGGCACGUGU	GCAUGUCUUCUGCUUCUCCA	Cleavage	1	GRMZM2G101033	8	158564706..158565559	1
GRMZM2G149952	zma-miR395f-3p	gnl|ZmGDB|GRMZM2G149952_T01	1	21.484	1	21	391	411	GUGAAGUGUUUGGGGGAACUC	GAGUUCCUCCAAACACUUCAU	Cleavage	1	GRMZM2G149952	1	275090703..275094517	-1
GRMZM2G051270	zma-miR395f-3p	gnl|ZmGDB|GRMZM2G051270_T01	1.5	22.338	1	21	397	417	GUGAAGUGUUUGGGGGAACUC	GAGUUCCUCCAAGCACUUCAU	Cleavage	1	GRMZM2G051270	5	7702248..7706223	1
GRMZM2G051270	zma-miR395f-3p	gnl|ZmGDB|GRMZM2G051270_T03	1.5	22.338	1	21	397	417	GUGAAGUGUUUGGGGGAACUC	GAGUUCCUCCAAGCACUUCAU	Cleavage	1	GRMZM2G051270	5	7702336..7706201	1
GRMZM2G051270	zma-miR395f-3p	gnl|ZmGDB|GRMZM2G051270_T02	1.5	19.86	1	21	13	33	GUGAAGUGUUUGGGGGAACUC	GAGUUCCUCCAAGCACUUCAU	Cleavage	1	GRMZM2G051270	5	7702370..7706207	1
GRMZM2G134044	zma-miR395f-3p	gnl|ZmGDB|GRMZM2G134044_T01	3	21.943	1	20	606	625	GUGAAGUGUUUGGGGGAACU	GGUUUCCCCAAAUGCUUCGU	Cleavage	1	GRMZM2G134044	10	102234290..102238464	-1
GRMZM2G134044	zma-miR395f-3p	gnl|ZmGDB|GRMZM2G134044_T02	3	21.943	1	20	606	625	GUGAAGUGUUUGGGGGAACU	GGUUUCCCCAAAUGCUUCGU	Cleavage	1	GRMZM2G134044	10	102234290..102238464	-1
GRMZM2G134044	zma-miR395f-3p	gnl|ZmGDB|GRMZM2G134044_T03	3	21.943	1	20	606	625	GUGAAGUGUUUGGGGGAACU	GGUUUCCCCAAAUGCUUCGU	Cleavage	1	GRMZM2G134044	10	102234290..102238413	-1
GRMZM2G067764	zma-miR395f-3p	gnl|ZmGDB|GRMZM2G067764_T02	3	18.574	1	20	1709	1728	GUGAAGUGUUUGGGGGAACU	AGUACCUCCACGCACUUCAC	Translation	1	GRMZM2G067764	5	28784608..28791076	1
GRMZM2G067764	zma-miR395f-3p	gnl|ZmGDB|GRMZM2G067764_T01	3	18.574	1	20	1709	1728	GUGAAGUGUUUGGGGGAACU	AGUACCUCCACGCACUUCAC	Translation	1	GRMZM2G067764	5	28784608..28791090	1
GRMZM2G029859	zma-miR395f-3p	gnl|ZmGDB|GRMZM2G029859_T01	3	19.932	1	19	2983	3002	GUGAAGUGUU-UGGGGGAAC	GUUCCUCCACAACACUUCAU	Translation	1	GRMZM2G029859	4	167430304..167481588	-1
GRMZM2G029859	zma-miR395f-3p	gnl|ZmGDB|GRMZM2G029859_T02	3	19.932	1	19	2983	3002	GUGAAGUGUU-UGGGGGAAC	GUUCCUCCACAACACUUCAU	Translation	1	GRMZM2G029859	4	167430304..167481588	-1
GRMZM2G172924	zma-miR395f-3p	gnl|ZmGDB|GRMZM2G172924_T01	3	19.638	1	19	37	56	GUGAAGUGUU-UGGGGGAAC	GUUCCUCCACAACACUUCAU	Translation	1	GRMZM2G172924	3	192404434..192406132	1
GRMZM5G838129	zma-miR395f-3p	gnl|ZmGDB|GRMZM5G838129_T01	3	17.396	1	19	211	230	GUGAAGUGUU-UGGGGGAAC	GUUCCUCCACAACACUUCAU	Translation	1	GRMZM5G838129	5	205580677..205582732	-1
GRMZM2G175205	zma-miR169m-3p	gnl|ZmGDB|GRMZM2G175205_T01	2.5	21.885	1	20	76	95	GGCAUCCAUUCUUGGCUAAG	CUUGGGCAGGAAUGGAUGCU	Cleavage	1	GRMZM2G175205	2	195760883..195762256	1
AC209950.3_FG009	zma-miR169m-3p	gnl|ZmGDB|AC209950.3_FGT009	3	20.592	1	20	148	167	GGCAUCCAUUCUUGGCUAAG	CUUGGACACGAAUGGAUGCU	Cleavage	1	AC209950.3_FG009	3	175939225..175939901	-1
GRMZM2G007721	zma-miR172c-5p	gnl|ZmGDB|GRMZM2G007721_T02	3	23.939	1	20	558	577	CAGCACCACCAAGAUUCACA	GGUGCAUCAUGGUGGUGCUG	Cleavage	1	GRMZM2G007721	10	98699874..98715865	1
GRMZM2G007721	zma-miR172c-5p	gnl|ZmGDB|GRMZM2G007721_T01	3	23.939	1	20	1125	1144	CAGCACCACCAAGAUUCACA	GGUGCAUCAUGGUGGUGCUG	Cleavage	1	GRMZM2G007721	10	98697827..98715875	1
AC197581.3_FG002	zma-miR172c-5p	gnl|ZmGDB|AC197581.3_FGT002	3	22.23	1	20	60	79	CAGCACCACCAAGAUUCACA	UUUGGGUCUUGGAGGUGCUG	Cleavage	1	AC197581.3_FG002	6	122242739..122244096	1
GRMZM2G477483	zma-miR172c-5p	gnl|ZmGDB|GRMZM2G477483_T01	3	21.766	1	20	150	169	CAGCACCACCAAGAUUCACA	UUUGGGUCUUGGAGGUGCUG	Cleavage	1	GRMZM2G477483	9	97532702..97534001	-1
GRMZM2G416725	zma-miR172a	gnl|ZmGDB|GRMZM2G416725_T01	0.5	16.96	1	20	129	148	AGAAUCUUGAUGAUGCUGCA	UGCAGCAUCAUCAGGAUUCU	Cleavage	1	GRMZM2G416725	6	29013673..29014420	1
GRMZM5G862109	zma-miR172a	gnl|ZmGDB|GRMZM5G862109_T02	0.5	23.824	1	20	867	886	AGAAUCUUGAUGAUGCUGCA	UGCAGCAUCAUCAGGAUUCU	Cleavage	1	GRMZM5G862109	1	292889740..292893983	1
GRMZM5G862109	zma-miR172a	gnl|ZmGDB|GRMZM5G862109_T01	0.5	23.824	1	20	1191	1210	AGAAUCUUGAUGAUGCUGCA	UGCAGCAUCAUCAGGAUUCU	Cleavage	1	GRMZM5G862109	1	292889740..292893983	1
GRMZM2G700665	zma-miR172a	gnl|ZmGDB|GRMZM2G700665_T02	0.5	21.238	1	20	1248	1267	AGAAUCUUGAUGAUGCUGCA	UGCAGCAUCAUCAGGAUUCU	Cleavage	1	GRMZM2G700665	8	132044001..132047428	1
GRMZM2G700665	zma-miR172a	gnl|ZmGDB|GRMZM2G700665_T03	0.5	21.238	1	20	1293	1312	AGAAUCUUGAUGAUGCUGCA	UGCAGCAUCAUCAGGAUUCU	Cleavage	1	GRMZM2G700665	8	132044001..132047428	1
GRMZM2G176175	zma-miR172a	gnl|ZmGDB|GRMZM2G176175_T01	0.5	16.235	1	20	1467	1486	AGAAUCUUGAUGAUGCUGCA	UGCAGCAUCAUCAGGAUUCU	Cleavage	1	GRMZM2G176175	7	22004372..22015553	1
GRMZM2G176175	zma-miR172a	gnl|ZmGDB|GRMZM2G176175_T02	0.5	16.235	1	20	1470	1489	AGAAUCUUGAUGAUGCUGCA	UGCAGCAUCAUCAGGAUUCU	Cleavage	1	GRMZM2G176175	7	22004372..22015553	1
GRMZM2G076602	zma-miR172a	gnl|ZmGDB|GRMZM2G076602_T01	2.5	16.771	1	20	693	712	AGAAUCUUGAUGAUGCUGCA	UGCAGCAUCAUCACGAUUCC	Cleavage	1	GRMZM2G076602	10	145350317..145352828	1
GRMZM2G174784	zma-miR172a	gnl|ZmGDB|GRMZM2G174784_T01	2.5	15.498	1	20	1383	1402	AGAAUCUUGAUGAUGCUGCA	UGCAGCAUCAUCACGAUUCC	Cleavage	1	GRMZM2G174784	2	5514479..5518846	-1
GRMZM2G423956	zma-miR172a	gnl|ZmGDB|GRMZM2G423956_T04	2	22.173	1	20	980	999	AGAAUCUUGAUGAUGCUGCA	UGCAGCAUUGUCCAGAUUCU	Cleavage	1	GRMZM2G423956	6	1335084..1338778	1
GRMZM2G423956	zma-miR172a	gnl|ZmGDB|GRMZM2G423956_T03	2	22.173	1	20	1487	1506	AGAAUCUUGAUGAUGCUGCA	UGCAGCAUUGUCCAGAUUCU	Cleavage	1	GRMZM2G423956	6	1335084..1338778	1
GRMZM2G423956	zma-miR172a	gnl|ZmGDB|GRMZM2G423956_T02	2	22.173	1	20	1487	1506	AGAAUCUUGAUGAUGCUGCA	UGCAGCAUUGUCCAGAUUCU	Cleavage	1	GRMZM2G423956	6	1334626..1338778	1
GRMZM2G423956	zma-miR172a	gnl|ZmGDB|GRMZM2G423956_T01	2	22.173	1	20	1487	1506	AGAAUCUUGAUGAUGCUGCA	UGCAGCAUUGUCCAGAUUCU	Cleavage	1	GRMZM2G423956	6	1334626..1338778	1
GRMZM5G803935	zma-miR172a	gnl|ZmGDB|GRMZM5G803935_T01	3	21.171	1	20	205	224	AGAAUCUUGAUGAUGCUGCA	AGUGGCAUCAUCAAGAUUCA	Cleavage	1	GRMZM5G803935	3	144884032..144884741	1
GRMZM2G469304	zma-miR172a	gnl|ZmGDB|GRMZM2G469304_T01	2.5	23.535	1	20	48	67	AGAAUCUUGAUGAUGCUGCA	UGCAGCACCAUCAGGAUUCA	Cleavage	1	GRMZM2G469304	1	28961031..28964979	-1
GRMZM2G166064	zma-miR172a	gnl|ZmGDB|GRMZM2G166064_T01	3	16.233	1	20	11	30	AGAAUCUUGAUGAUGCUGCA	UGUUGCACCAUCAGGAUUCU	Cleavage	1	GRMZM2G166064	3	17580074..17584970	1
GRMZM2G353895	zma-miR172a	gnl|ZmGDB|GRMZM2G353895_T01	3	22.312	1	20	11	30	AGAAUCUUGAUGAUGCUGCA	UGUUGCACCAUCAGGAUUCU	Cleavage	1	GRMZM2G353895	8	14546620..14549700	-1
AC193595.3_FG001	zma-miR172a	gnl|ZmGDB|AC193595.3_FGT001	3	24.241	1	20	183	202	AGAAUCUUGAUGAUGCUGCA	UGCAGCAGCAGCUAGAUUCU	Translation	1	AC193595.3_FG001	9	36766383..36767080	-1
GRMZM2G374435	zma-miR172a	gnl|ZmGDB|GRMZM2G374435_T01	3	21.317	1	20	663	682	AGAAUCUUGAUGAUGCUGCA	UGGAGCAUCAAGAAGAUUCU	Translation	1	GRMZM2G374435	3	216545216..216549512	-1
GRMZM2G109987	zma-miR166h-3p	gnl|ZmGDB|GRMZM2G109987_T04	2	24.232	1	20	573	592	UCGGACCAGGCUUCAUUCCC	UGGGAUGAAGCCUGGUCCGG	Cleavage	1	GRMZM2G109987	9	154645740..154650601	-1
GRMZM2G042250	zma-miR166h-3p	gnl|ZmGDB|GRMZM2G042250_T04	2	23.534	1	20	564	583	UCGGACCAGGCUUCAUUCCC	UGGGAUGAAGCCUGGUCCGG	Cleavage	1	GRMZM2G042250	1	2793728..2798869	1
GRMZM2G469551	zma-miR166h-3p	gnl|ZmGDB|GRMZM2G469551_T02	2	19.005	1	20	543	562	UCGGACCAGGCUUCAUUCCC	UGGGAUGAAGCCUGGUCCGG	Cleavage	1	GRMZM2G469551	1	230535887..230547084	-1
GRMZM2G003509	zma-miR166h-3p	gnl|ZmGDB|GRMZM2G003509_T02	2	21.178	1	20	45	64	UCGGACCAGGCUUCAUUCCC	UGGGAUGAAGCCUGGUCCGG	Cleavage	1	GRMZM2G003509	1	173233523..173239064	-1
GRMZM2G109987	zma-miR166h-3p	gnl|ZmGDB|GRMZM2G109987_T01	2	24.232	1	20	573	592	UCGGACCAGGCUUCAUUCCC	UGGGAUGAAGCCUGGUCCGG	Cleavage	1	GRMZM2G109987	9	154642336..154650601	-1
GRMZM2G109987	zma-miR166h-3p	gnl|ZmGDB|GRMZM2G109987_T03	2	24.232	1	20	573	592	UCGGACCAGGCUUCAUUCCC	UGGGAUGAAGCCUGGUCCGG	Cleavage	1	GRMZM2G109987	9	154642336..154650601	-1
GRMZM2G469551	zma-miR166h-3p	gnl|ZmGDB|GRMZM2G469551_T01	2	19.005	1	20	543	562	UCGGACCAGGCUUCAUUCCC	UGGGAUGAAGCCUGGUCCGG	Cleavage	1	GRMZM2G469551	1	230535106..230547084	-1
GRMZM2G042250	zma-miR166h-3p	gnl|ZmGDB|GRMZM2G042250_T01	2	23.534	1	20	564	583	UCGGACCAGGCUUCAUUCCC	UGGGAUGAAGCCUGGUCCGG	Cleavage	1	GRMZM2G042250	1	2793728..2800641	1
GRMZM2G042250	zma-miR166h-3p	gnl|ZmGDB|GRMZM2G042250_T02	2	23.534	1	20	564	583	UCGGACCAGGCUUCAUUCCC	UGGGAUGAAGCCUGGUCCGG	Cleavage	1	GRMZM2G042250	1	2793950..2800638	1
GRMZM2G109987	zma-miR166h-3p	gnl|ZmGDB|GRMZM2G109987_T05	2	24.232	1	20	573	592	UCGGACCAGGCUUCAUUCCC	UGGGAUGAAGCCUGGUCCGG	Cleavage	1	GRMZM2G109987	9	154642733..154649986	-1
GRMZM2G109987	zma-miR166h-3p	gnl|ZmGDB|GRMZM2G109987_T02	2	24.232	1	20	573	592	UCGGACCAGGCUUCAUUCCC	UGGGAUGAAGCCUGGUCCGG	Cleavage	1	GRMZM2G109987	9	154642336..154650601	-1
GRMZM2G003509	zma-miR166h-3p	gnl|ZmGDB|GRMZM2G003509_T01	2	21.036	1	20	588	607	UCGGACCAGGCUUCAUUCCC	UGGGAUGAAGCCUGGUCCGG	Cleavage	1	GRMZM2G003509	1	173233037..173239064	-1
AC187157.4_FG005	zma-miR166h-3p	gnl|ZmGDB|AC187157.4_FGT005	2	23.173	1	20	564	583	UCGGACCAGGCUUCAUUCCC	CGGGAUGAAGCCUGGUCCGG	Cleavage	1	AC187157.4_FG005	8	22640866..22645283	-1
GRMZM2G042250	zma-miR166h-3p	gnl|ZmGDB|GRMZM2G042250_T03	2	23.534	1	20	564	583	UCGGACCAGGCUUCAUUCCC	UGGGAUGAAGCCUGGUCCGG	Cleavage	1	GRMZM2G042250	1	2793728..2800614	1
GRMZM2G178102	zma-miR166h-3p	gnl|ZmGDB|GRMZM2G178102_T01	2	20.931	1	20	882	901	UCGGACCAGGCUUCAUUCCC	UGGGAUGAAGCCUGGUCCGG	Cleavage	1	GRMZM2G178102	3	123263423..123270240	-1
GRMZM2G006062	zma-miR166h-3p	gnl|ZmGDB|GRMZM2G006062_T01	2.5	22.975	1	20	108	127	UCGGACCAGGCUUCAUUCCC	UGGGAUGAAGCUUGGUCCGG	Cleavage	1	GRMZM2G006062	4	169430032..169431340	1
AC208827.3_FG002	zma-miR166h-3p	gnl|ZmGDB|AC208827.3_FGT002	2	16.209	1	20	268	287	UCGGACCAGGCUUCAUUCCC	AGGAAUGCAGCCUGGUCCGA	Cleavage	1	AC208827.3_FG002	10	47167600..47168316	-1
GRMZM2G552083	zma-miR166h-3p	gnl|ZmGDB|GRMZM2G552083_T01	2.5	19.564	1	20	546	565	UCGGACCAGGCUUCAUUCCC	UGGGAUGGAGCCUGGUCCGG	Cleavage	1	GRMZM2G552083	10	142904755..142908069	1
GRMZM2G336718	zma-miR166h-3p	gnl|ZmGDB|GRMZM2G336718_T01	2.5	19.552	1	20	45	64	UCGGACCAGGCUUCAUUCCC	UGGGAUGGAGCCUGGUCCGG	Cleavage	1	GRMZM2G336718	10	102279782..102283839	1
GRMZM2G123644	zma-miR166h-3p	gnl|ZmGDB|GRMZM2G123644_T01	2.5	19.564	1	20	546	565	UCGGACCAGGCUUCAUUCCC	UGGGAUGGAGCCUGGUCCGG	Cleavage	1	GRMZM2G123644	10	71608833..71613973	1
GRMZM2G038198	zma-miR166h-3p	gnl|ZmGDB|GRMZM2G038198_T01	3	17.689	1	20	486	505	UCGGACCAGGCUUCAUUCCC	UGAGAUGAAGCCUGGUCCGG	Cleavage	1	GRMZM2G038198	10	39623082..39627688	-1
GRMZM5G897556	zma-miR166h-3p	gnl|ZmGDB|GRMZM5G897556_T01	2.5	23.965	1	20	254	273	UCGGACCAGGCUUCAUUCCC	GGGGAACAAGCCUGGUCCGA	Cleavage	1	GRMZM5G897556	6	7506596..7507790	-1
GRMZM2G499154	zma-miR166h-3p	gnl|ZmGDB|GRMZM2G499154_T01	2.5	19.184	1	20	1129	1148	UCGGACCAGGCUUCAUUCCC	GGGGAACAAGCCUGGUCCGA	Cleavage	1	GRMZM2G499154	2	179016240..179019876	1
AC208837.3_FG003	zma-miR166h-3p	gnl|ZmGDB|AC208837.3_FGT003	3	20.35	1	20	78	97	UCGGACCAGGCUUCAUUCCC	GGGAAUGGAGCAAGGUCUGA	Translation	1	AC208837.3_FG003	9	130244197..130244475	-1
GRMZM2G109987	zma-miR166d-3p	gnl|ZmGDB|GRMZM2G109987_T04	2	24.232	1	20	573	592	UCGGACCAGGCUUCAUUCCC	UGGGAUGAAGCCUGGUCCGG	Cleavage	1	GRMZM2G109987	9	154645740..154650601	-1
GRMZM2G042250	zma-miR166d-3p	gnl|ZmGDB|GRMZM2G042250_T04	2	23.534	1	20	564	583	UCGGACCAGGCUUCAUUCCC	UGGGAUGAAGCCUGGUCCGG	Cleavage	1	GRMZM2G042250	1	2793728..2798869	1
GRMZM2G469551	zma-miR166d-3p	gnl|ZmGDB|GRMZM2G469551_T02	2	19.005	1	20	543	562	UCGGACCAGGCUUCAUUCCC	UGGGAUGAAGCCUGGUCCGG	Cleavage	1	GRMZM2G469551	1	230535887..230547084	-1
GRMZM2G003509	zma-miR166d-3p	gnl|ZmGDB|GRMZM2G003509_T02	2	21.178	1	20	45	64	UCGGACCAGGCUUCAUUCCC	UGGGAUGAAGCCUGGUCCGG	Cleavage	1	GRMZM2G003509	1	173233523..173239064	-1
GRMZM2G109987	zma-miR166d-3p	gnl|ZmGDB|GRMZM2G109987_T01	2	24.232	1	20	573	592	UCGGACCAGGCUUCAUUCCC	UGGGAUGAAGCCUGGUCCGG	Cleavage	1	GRMZM2G109987	9	154642336..154650601	-1
GRMZM2G109987	zma-miR166d-3p	gnl|ZmGDB|GRMZM2G109987_T03	2	24.232	1	20	573	592	UCGGACCAGGCUUCAUUCCC	UGGGAUGAAGCCUGGUCCGG	Cleavage	1	GRMZM2G109987	9	154642336..154650601	-1
GRMZM2G469551	zma-miR166d-3p	gnl|ZmGDB|GRMZM2G469551_T01	2	19.005	1	20	543	562	UCGGACCAGGCUUCAUUCCC	UGGGAUGAAGCCUGGUCCGG	Cleavage	1	GRMZM2G469551	1	230535106..230547084	-1
GRMZM2G042250	zma-miR166d-3p	gnl|ZmGDB|GRMZM2G042250_T01	2	23.534	1	20	564	583	UCGGACCAGGCUUCAUUCCC	UGGGAUGAAGCCUGGUCCGG	Cleavage	1	GRMZM2G042250	1	2793728..2800641	1
GRMZM2G042250	zma-miR166d-3p	gnl|ZmGDB|GRMZM2G042250_T02	2	23.534	1	20	564	583	UCGGACCAGGCUUCAUUCCC	UGGGAUGAAGCCUGGUCCGG	Cleavage	1	GRMZM2G042250	1	2793950..2800638	1
GRMZM2G109987	zma-miR166d-3p	gnl|ZmGDB|GRMZM2G109987_T05	2	24.232	1	20	573	592	UCGGACCAGGCUUCAUUCCC	UGGGAUGAAGCCUGGUCCGG	Cleavage	1	GRMZM2G109987	9	154642733..154649986	-1
GRMZM2G109987	zma-miR166d-3p	gnl|ZmGDB|GRMZM2G109987_T02	2	24.232	1	20	573	592	UCGGACCAGGCUUCAUUCCC	UGGGAUGAAGCCUGGUCCGG	Cleavage	1	GRMZM2G109987	9	154642336..154650601	-1
GRMZM2G003509	zma-miR166d-3p	gnl|ZmGDB|GRMZM2G003509_T01	2	21.036	1	20	588	607	UCGGACCAGGCUUCAUUCCC	UGGGAUGAAGCCUGGUCCGG	Cleavage	1	GRMZM2G003509	1	173233037..173239064	-1
AC187157.4_FG005	zma-miR166d-3p	gnl|ZmGDB|AC187157.4_FGT005	2	23.173	1	20	564	583	UCGGACCAGGCUUCAUUCCC	CGGGAUGAAGCCUGGUCCGG	Cleavage	1	AC187157.4_FG005	8	22640866..22645283	-1
GRMZM2G042250	zma-miR166d-3p	gnl|ZmGDB|GRMZM2G042250_T03	2	23.534	1	20	564	583	UCGGACCAGGCUUCAUUCCC	UGGGAUGAAGCCUGGUCCGG	Cleavage	1	GRMZM2G042250	1	2793728..2800614	1
GRMZM2G178102	zma-miR166d-3p	gnl|ZmGDB|GRMZM2G178102_T01	2	20.931	1	20	882	901	UCGGACCAGGCUUCAUUCCC	UGGGAUGAAGCCUGGUCCGG	Cleavage	1	GRMZM2G178102	3	123263423..123270240	-1
GRMZM2G006062	zma-miR166d-3p	gnl|ZmGDB|GRMZM2G006062_T01	2.5	22.975	1	20	108	127	UCGGACCAGGCUUCAUUCCC	UGGGAUGAAGCUUGGUCCGG	Cleavage	1	GRMZM2G006062	4	169430032..169431340	1
AC208827.3_FG002	zma-miR166d-3p	gnl|ZmGDB|AC208827.3_FGT002	2	16.209	1	20	268	287	UCGGACCAGGCUUCAUUCCC	AGGAAUGCAGCCUGGUCCGA	Cleavage	1	AC208827.3_FG002	10	47167600..47168316	-1
GRMZM2G552083	zma-miR166d-3p	gnl|ZmGDB|GRMZM2G552083_T01	2.5	19.564	1	20	546	565	UCGGACCAGGCUUCAUUCCC	UGGGAUGGAGCCUGGUCCGG	Cleavage	1	GRMZM2G552083	10	142904755..142908069	1
GRMZM2G336718	zma-miR166d-3p	gnl|ZmGDB|GRMZM2G336718_T01	2.5	19.552	1	20	45	64	UCGGACCAGGCUUCAUUCCC	UGGGAUGGAGCCUGGUCCGG	Cleavage	1	GRMZM2G336718	10	102279782..102283839	1
GRMZM2G123644	zma-miR166d-3p	gnl|ZmGDB|GRMZM2G123644_T01	2.5	19.564	1	20	546	565	UCGGACCAGGCUUCAUUCCC	UGGGAUGGAGCCUGGUCCGG	Cleavage	1	GRMZM2G123644	10	71608833..71613973	1
GRMZM2G038198	zma-miR166d-3p	gnl|ZmGDB|GRMZM2G038198_T01	3	17.689	1	20	486	505	UCGGACCAGGCUUCAUUCCC	UGAGAUGAAGCCUGGUCCGG	Cleavage	1	GRMZM2G038198	10	39623082..39627688	-1
GRMZM5G897556	zma-miR166d-3p	gnl|ZmGDB|GRMZM5G897556_T01	2.5	23.965	1	20	254	273	UCGGACCAGGCUUCAUUCCC	GGGGAACAAGCCUGGUCCGA	Cleavage	1	GRMZM5G897556	6	7506596..7507790	-1
GRMZM2G499154	zma-miR166d-3p	gnl|ZmGDB|GRMZM2G499154_T01	2.5	19.184	1	20	1129	1148	UCGGACCAGGCUUCAUUCCC	GGGGAACAAGCCUGGUCCGA	Cleavage	1	GRMZM2G499154	2	179016240..179019876	1
AC208837.3_FG003	zma-miR166d-3p	gnl|ZmGDB|AC208837.3_FGT003	3	20.35	1	20	78	97	UCGGACCAGGCUUCAUUCCC	GGGAAUGGAGCAAGGUCUGA	Translation	1	AC208837.3_FG003	9	130244197..130244475	-1
GRMZM2G492156	zma-miR444b	gnl|ZmGDB|GRMZM2G492156_T01	0	16.556	1	21	96	116	UGCAGUUGUUGUCUCAAGCUU	AAGCUUGAGACAACAACUGCA	Cleavage	1	GRMZM2G492156	5	177229408..177232968	1
GRMZM2G475478	zma-miR444b	gnl|ZmGDB|GRMZM2G475478_T01	1	23.347	1	21	21	41	UGCAGUUGUUGUCUCAAGCUU	AAGCUUGAGGCAGCAACUGCA	Cleavage	1	GRMZM2G475478	4	82090971..82092519	1
GRMZM2G052123	zma-miR444b	gnl|ZmGDB|GRMZM2G052123_T01	1	21.519	1	21	105	125	UGCAGUUGUUGUCUCAAGCUU	AAGCUUGAGGCAGCAACUGCA	Cleavage	1	GRMZM2G052123	1	214454498..214456759	1
GRMZM2G001024	zma-miR444b	gnl|ZmGDB|GRMZM2G001024_T01	2	19.739	1	21	984	1004	UGCAGUUGUUGUCUCAAGCUU	GAGCCUGAGGCAACAGCUGCA	Cleavage	1	GRMZM2G001024	8	35814361..35816438	1
GRMZM2G001024	zma-miR444b	gnl|ZmGDB|GRMZM2G001024_T03	2	19.739	1	21	984	1004	UGCAGUUGUUGUCUCAAGCUU	GAGCCUGAGGCAACAGCUGCA	Cleavage	1	GRMZM2G001024	8	35814299..35816401	1
GRMZM2G001024	zma-miR444b	gnl|ZmGDB|GRMZM2G001024_T02	2	19.739	1	21	984	1004	UGCAGUUGUUGUCUCAAGCUU	GAGCCUGAGGCAACAGCUGCA	Cleavage	1	GRMZM2G001024	8	35814299..35816424	1
GRMZM2G470305	zma-miR444b	gnl|ZmGDB|GRMZM2G470305_T01	2.5	22.314	1	20	1936	1955	UGCAGUUGUUGUCUCAAGCU	UUCUUGGGACAACAACUGCA	Cleavage	1	GRMZM2G470305	3	2108343..2117008	-1
GRMZM2G352955	zma-miR444b	gnl|ZmGDB|GRMZM2G352955_T01	2.5	19.603	1	21	132	152	UGCAGUUGUUGUCUCAAGCUU	AAGCAUGAGGCUACAACUGCA	Translation	1	GRMZM2G352955	2	136414851..136415663	-1
GRMZM2G177511	zma-miR444b	gnl|ZmGDB|GRMZM2G177511_T01	2.5	22.282	1	21	76	96	UGCAGUUGUUGUCUCAAGCUU	AAGCAUGGGACUACAACUGCA	Translation	1	GRMZM2G177511	2	38201935..38203107	1
GRMZM2G152877	zma-miR444b	gnl|ZmGDB|GRMZM2G152877_T01	2.5	17.633	1	21	913	933	UGCAGUUGUUGUCUCAAGCUU	AAUCUCGAGACAACAAUUGCA	Cleavage	1	GRMZM2G152877	1	66955645..66961361	-1
GRMZM2G462625	zma-miR444b	gnl|ZmGDB|GRMZM2G462625_T01	2.5	24.996	1	20	814	833	UGCAGUUGUUGUCUCAAGCU	AGGUUGGGGCAGCAACUGCA	Cleavage	1	GRMZM2G462625	6	134903616..134906764	1
GRMZM2G081912	zma-miR444b	gnl|ZmGDB|GRMZM2G081912_T01	2.5	18.042	1	21	990	1010	UGCAGUUGUUGUCUCAAGCUU	GAGCCUGAGUCAACAGCUGCA	Cleavage	1	GRMZM2G081912	3	55886762..55888936	-1
GRMZM2G013971	zma-miR444b	gnl|ZmGDB|GRMZM2G013971_T02	2.5	18.042	1	21	990	1010	UGCAGUUGUUGUCUCAAGCUU	GAGCCUGAGUCAACAGCUGCA	Cleavage	1	GRMZM2G013971	3	45024056..45026230	1
GRMZM2G013971	zma-miR444b	gnl|ZmGDB|GRMZM2G013971_T01	2.5	18.042	1	21	990	1010	UGCAGUUGUUGUCUCAAGCUU	GAGCCUGAGUCAACAGCUGCA	Cleavage	1	GRMZM2G013971	3	45024040..45026227	1
GRMZM2G081912	zma-miR444b	gnl|ZmGDB|GRMZM2G081912_T02	2.5	18.042	1	21	990	1010	UGCAGUUGUUGUCUCAAGCUU	GAGCCUGAGUCAACAGCUGCA	Cleavage	1	GRMZM2G081912	3	55886765..55888952	-1
GRMZM2G158831	zma-miR444b	gnl|ZmGDB|GRMZM2G158831_T01	3	23.191	1	21	1263	1283	UGCAGUUGUUGUCUCAAGCUU	GAGCUGGGGGCAGCAGCUGCA	Cleavage	1	GRMZM2G158831	1	246218185..246220572	1
AC206655.3_FG005	zma-miR444b	gnl|ZmGDB|AC206655.3_FGT005	3	17.771	1	21	7	27	UGCAGUUGUUGUCUCAAGCUU	GAGCCUGAGGCAAAAGCUGCA	Cleavage	1	AC206655.3_FG005	6	12734171..12734434	-1
GRMZM2G456123	zma-miR444b	gnl|ZmGDB|GRMZM2G456123_T01	3	18.549	1	20	1093	1112	UGCAGUUGUUGUCUCAAGCU	AGGUUGGGUCAGCAACUGCA	Cleavage	1	GRMZM2G456123	2	12016566..12019055	-1
GRMZM2G064954	zma-miR394b-5p	gnl|ZmGDB|GRMZM2G064954_T01	0	23.112	1	20	1083	1102	UUGGCAUUCUGUCCACCUCC	GGAGGUGGACAGAAUGCCAA	Cleavage	1	GRMZM2G064954	8	161103602..161107787	1
GRMZM2G119650	zma-miR394b-5p	gnl|ZmGDB|GRMZM2G119650_T01	0	22.966	1	20	1083	1102	UUGGCAUUCUGUCCACCUCC	GGAGGUGGACAGAAUGCCAA	Cleavage	1	GRMZM2G119650	3	158566844..158570457	-1
GRMZM2G087649	zma-miR394b-5p	gnl|ZmGDB|GRMZM2G087649_T01	3	24.197	1	20	460	479	UUGGCAUUCUGUCCACCUCC	UGGGGUGAACAGGAUGCCAA	Cleavage	1	GRMZM2G087649	5	140756805..140759709	1
GRMZM2G409020	zma-miR394b-5p	gnl|ZmGDB|GRMZM2G409020_T01	3	18.228	1	20	287	306	UUGGCAUUCUGUCCACCUCC	GGAAGUGGAUAGAAUGCCUA	Cleavage	1	GRMZM2G409020	4	173014770..173022544	-1
GRMZM5G870829	zma-miR394b-5p	gnl|ZmGDB|GRMZM5G870829_T01	3	23.988	1	20	132	151	UUGGCAUUCUGUCCACCUCC	GGAGGUCGACUGGAUGCCAG	Translation	1	GRMZM5G870829	1	285316058..285316683	1
AC196059.3_FG018	zma-miR394b-5p	gnl|ZmGDB|AC196059.3_FGT018	3	13.982	1	20	93	112	UUGGCAUUCUGUCCACCUCC	GGAGGUGGUGAGGGUGCCAA	Translation	1	AC196059.3_FG018	9	150799290..150799679	-1
GRMZM2G003563	zma-miR394b-5p	gnl|ZmGDB|GRMZM2G003563_T01	3	17.619	1	20	618	637	UUGGCAUUCUGUCCACCUCC	GGAGCUGAAGAGAAUGCCAA	Translation	1	GRMZM2G003563	2	217355624..217358253	1
GRMZM2G399189	zma-miR394b-5p	gnl|ZmGDB|GRMZM2G399189_T01	3	20.436	1	20	852	871	UUGGCAUUCUGUCCACCUCC	GGAGCUGAAGAGAAUGCCAA	Translation	1	GRMZM2G399189	3	19097973..19100913	1
AC194135.3_FG008	zma-miR394b-5p	gnl|ZmGDB|AC194135.3_FGT008	3	20.436	1	20	1191	1210	UUGGCAUUCUGUCCACCUCC	GGAGCUGAAGAGAAUGCCAA	Translation	1	AC194135.3_FG008	7	175936633..175939368	-1
GRMZM2G416725	zma-miR172e	gnl|ZmGDB|GRMZM2G416725_T01	1	16.96	1	20	129	148	GGAAUCUUGAUGAUGCUGCA	UGCAGCAUCAUCAGGAUUCU	Cleavage	1	GRMZM2G416725	6	29013673..29014420	1
GRMZM5G862109	zma-miR172e	gnl|ZmGDB|GRMZM5G862109_T02	1	23.824	1	20	867	886	GGAAUCUUGAUGAUGCUGCA	UGCAGCAUCAUCAGGAUUCU	Cleavage	1	GRMZM5G862109	1	292889740..292893983	1
GRMZM5G862109	zma-miR172e	gnl|ZmGDB|GRMZM5G862109_T01	1	23.824	1	20	1191	1210	GGAAUCUUGAUGAUGCUGCA	UGCAGCAUCAUCAGGAUUCU	Cleavage	1	GRMZM5G862109	1	292889740..292893983	1
GRMZM2G700665	zma-miR172e	gnl|ZmGDB|GRMZM2G700665_T02	1	21.238	1	20	1248	1267	GGAAUCUUGAUGAUGCUGCA	UGCAGCAUCAUCAGGAUUCU	Cleavage	1	GRMZM2G700665	8	132044001..132047428	1
GRMZM2G700665	zma-miR172e	gnl|ZmGDB|GRMZM2G700665_T03	1	21.238	1	20	1293	1312	GGAAUCUUGAUGAUGCUGCA	UGCAGCAUCAUCAGGAUUCU	Cleavage	1	GRMZM2G700665	8	132044001..132047428	1
GRMZM2G176175	zma-miR172e	gnl|ZmGDB|GRMZM2G176175_T01	1	16.235	1	20	1467	1486	GGAAUCUUGAUGAUGCUGCA	UGCAGCAUCAUCAGGAUUCU	Cleavage	1	GRMZM2G176175	7	22004372..22015553	1
GRMZM2G176175	zma-miR172e	gnl|ZmGDB|GRMZM2G176175_T02	1	16.235	1	20	1470	1489	GGAAUCUUGAUGAUGCUGCA	UGCAGCAUCAUCAGGAUUCU	Cleavage	1	GRMZM2G176175	7	22004372..22015553	1
GRMZM2G076602	zma-miR172e	gnl|ZmGDB|GRMZM2G076602_T01	1.5	16.771	1	20	693	712	GGAAUCUUGAUGAUGCUGCA	UGCAGCAUCAUCACGAUUCC	Cleavage	1	GRMZM2G076602	10	145350317..145352828	1
GRMZM2G174784	zma-miR172e	gnl|ZmGDB|GRMZM2G174784_T01	1.5	15.498	1	20	1383	1402	GGAAUCUUGAUGAUGCUGCA	UGCAGCAUCAUCACGAUUCC	Cleavage	1	GRMZM2G174784	2	5514479..5518846	-1
GRMZM5G856084	zma-miR172e	gnl|ZmGDB|GRMZM5G856084_T01	2.5	14.618	1	21	206	226	GGAAUCUUGAUGAUGCUGCAU	AUGUACCAUCGUCAAGAUUUC	Cleavage	1	GRMZM5G856084	10	82046176..82050508	-1
GRMZM2G469304	zma-miR172e	gnl|ZmGDB|GRMZM2G469304_T01	2.5	23.535	1	21	47	67	GGAAUCUUGAUGAUGCUGCAU	GUGCAGCACCAUCAGGAUUCA	Cleavage	1	GRMZM2G469304	1	28961031..28964979	-1
GRMZM5G803935	zma-miR172e	gnl|ZmGDB|GRMZM5G803935_T01	3	21.171	1	20	205	224	GGAAUCUUGAUGAUGCUGCA	AGUGGCAUCAUCAAGAUUCA	Cleavage	1	GRMZM5G803935	3	144884032..144884741	1
GRMZM2G423956	zma-miR172e	gnl|ZmGDB|GRMZM2G423956_T04	2.5	22.173	1	20	980	999	GGAAUCUUGAUGAUGCUGCA	UGCAGCAUUGUCCAGAUUCU	Cleavage	1	GRMZM2G423956	6	1335084..1338778	1
GRMZM2G423956	zma-miR172e	gnl|ZmGDB|GRMZM2G423956_T03	2.5	22.173	1	20	1487	1506	GGAAUCUUGAUGAUGCUGCA	UGCAGCAUUGUCCAGAUUCU	Cleavage	1	GRMZM2G423956	6	1335084..1338778	1
GRMZM2G423956	zma-miR172e	gnl|ZmGDB|GRMZM2G423956_T01	2.5	22.173	1	20	1487	1506	GGAAUCUUGAUGAUGCUGCA	UGCAGCAUUGUCCAGAUUCU	Cleavage	1	GRMZM2G423956	6	1334626..1338778	1
GRMZM2G423956	zma-miR172e	gnl|ZmGDB|GRMZM2G423956_T02	2.5	22.173	1	20	1487	1506	GGAAUCUUGAUGAUGCUGCA	UGCAGCAUUGUCCAGAUUCU	Cleavage	1	GRMZM2G423956	6	1334626..1338778	1
GRMZM2G149977	zma-miR172e	gnl|ZmGDB|GRMZM2G149977_T01	3	22.225	1	21	72	92	GGAAUCUUGAUGAUGCUGCAU	AUGCAGAAAUAUCGAGAUUCC	Cleavage	1	GRMZM2G149977	5	170419737..170421831	1
GRMZM2G061980	zma-miR172e	gnl|ZmGDB|GRMZM2G061980_T02	3	18.163	1	20	557	576	GGAAUCUUGAUGAUGCUGCA	GGCAGCAUCUUCAAGGUUUC	Translation	1	GRMZM2G061980	6	135452271..135465474	1
GRMZM2G061980	zma-miR172e	gnl|ZmGDB|GRMZM2G061980_T01	3	18.163	1	20	557	576	GGAAUCUUGAUGAUGCUGCA	GGCAGCAUCUUCAAGGUUUC	Translation	1	GRMZM2G061980	6	135452271..135467313	1
GRMZM2G157598	zma-miR172e	gnl|ZmGDB|GRMZM2G157598_T01	3	20.196	1	21	340	359	GGAAUCUUGAUGAUGCUGCAU	AUGCAACAUCA-CAAGAUUCC	Translation	1	GRMZM2G157598	7	165029759..165035600	-1
GRMZM2G577445	zma-miR2118g	gnl|ZmGDB|GRMZM2G577445_T01	2	23.496	1	21	3	23	UUCCUGAUGCCUCCUAUUCCU	AGGAAUAGGAGCCAUUAGGAG	Translation	1	GRMZM2G577445	6	120680336..120680427	-1
GRMZM2G022651	zma-miR2118g	gnl|ZmGDB|GRMZM2G022651_T01	2.5	17.195	1	21	227	247	UUCCUGAUGCCUCCUAUUCCU	AGGAAGAGGAGGCGUCGGGGA	Cleavage	1	GRMZM2G022651	3	4894111..4896145	-1
GRMZM2G133233	zma-miR2118g	gnl|ZmGDB|GRMZM2G133233_T01	3	22.107	1	22	92	113	UUCCUGAUGCCUCCUAUUCCUA	UAGGAUUGGUAGGCAUUAGGAA	Cleavage	1	GRMZM2G133233	10	116473096..116473758	1
AC189752.3_FG003	zma-miR2118g	gnl|ZmGDB|AC189752.3_FGT003	3	17.545	1	21	326	346	UUCCUGAUGCCUCCUAUUCCU	AGGAAGAGGGGGCGUCAGGGG	Cleavage	1	AC189752.3_FG003	4	209094337..209094840	1
GRMZM2G548519	zma-miR2118g	gnl|ZmGDB|GRMZM2G548519_T01	3	12.319	1	22	54	75	UUCCUGAUGCCUCCUAUUCCUA	UGGGUAUAAGAGGAAUCAGGAA	Translation	1	GRMZM2G548519	6	66619999..66620549	1
AC210828.3_FG007	zma-miR2118g	gnl|ZmGDB|AC210828.3_FGT007	3	12.263	1	21	9	29	UUCCUGAUGCCUCCUAUUCCU	GGGAGGUGGAGGCAUCAGGGA	Cleavage	1	AC210828.3_FG007	1	172839225..172839734	-1
GRMZM2G343570	zma-miR2118g	gnl|ZmGDB|GRMZM2G343570_T01	3	24.89	1	22	155	176	UUCCUGAUGCCUCCUAUUCCUA	UUGGAAGAGGAGGCUUCGGGAG	Cleavage	1	GRMZM2G343570	6	102721301..102722417	1
GRMZM2G125378	zma-miR399d-5p	gnl|ZmGDB|GRMZM2G125378_T01	3	17.249	1	21	30	49	GUGUGGCUCUCCUCUGGCAUG	CAUGCCAGAGGAGAGC-ACAU	Cleavage	1	GRMZM2G125378	4	165973008..165976049	-1
GRMZM2G030422	zma-miR399d-5p	gnl|ZmGDB|GRMZM2G030422_T03	3	17.533	1	21	936	956	GUGUGGCUCUCCUCUGGCAUG	CAUGUCUGAGGAGAGCCAUAA	Cleavage	1	GRMZM2G030422	1	35240624..35250929	-1
GRMZM2G146395	zma-miR399d-5p	gnl|ZmGDB|GRMZM2G146395_T01	2.5	24.268	1	20	229	248	GUGUGGCUCUCCUCUGGCAU	GUGCCAGAGGACAGCUACAU	Translation	1	GRMZM2G146395	2	57540774..57543444	-1
AC193398.3_FG001	zma-miR399d-5p	gnl|ZmGDB|AC193398.3_FGT001	2.5	12.344	1	20	1	20	GUGUGGCUCUCCUCUGGCAU	AUGCCAGAAGGGAGUUACAC	Cleavage	1	AC193398.3_FG001	4	3583981..3585585	-1
GRMZM2G310674	zma-miR399d-5p	gnl|ZmGDB|GRMZM2G310674_T02	3	17.345	1	21	333	353	GUGUGGCUCUCCUCUGGCAUG	UAUGCCGGAUGAGAGGCACAC	Cleavage	1	GRMZM2G310674	10	16355064..16361012	1
GRMZM2G065268	zma-miR399d-5p	gnl|ZmGDB|GRMZM2G065268_T01	3	18.329	1	20	437	456	GUGUGGCUCUCCUCUGGCAU	AUGCUAGGAGAAAGCCACAC	Translation	1	GRMZM2G065268	5	35597515..35600959	-1
GRMZM2G081016	zma-miR399d-5p	gnl|ZmGDB|GRMZM2G081016_T01	3	17.186	1	20	23	42	GUGUGGCUCUCCUCUGGCAU	AUGCUAGGAGAAAGCCACAC	Translation	1	GRMZM2G081016	3	137300524..137302108	1
GRMZM2G081016	zma-miR399d-5p	gnl|ZmGDB|GRMZM2G081016_T02	3	17.186	1	20	23	42	GUGUGGCUCUCCUCUGGCAU	AUGCUAGGAGAAAGCCACAC	Translation	1	GRMZM2G081016	3	137300524..137303257	1
GRMZM2G000052	zma-miR399d-5p	gnl|ZmGDB|GRMZM2G000052_T02	3	19.99	1	20	23	42	GUGUGGCUCUCCUCUGGCAU	AUGCUAGGAGAAAGCCACAC	Translation	1	GRMZM2G000052	2	8994920..8997876	1
GRMZM2G000052	zma-miR399d-5p	gnl|ZmGDB|GRMZM2G000052_T01	3	21.589	1	20	29	48	GUGUGGCUCUCCUCUGGCAU	AUGCUAGGAGAAAGCCACAC	Translation	1	GRMZM2G000052	2	8992621..8997876	1
GRMZM2G070523	zma-miR159e-3p	gnl|ZmGDB|GRMZM2G070523_T01	0	16.911	1	21	869	889	AUUGGUUUGAAGGGAGCUCCA	UGGAGCUCCCUUCAAACCAAU	Cleavage	1	GRMZM2G070523	5	20197754..20200691	-1
GRMZM2G070523	zma-miR159e-3p	gnl|ZmGDB|GRMZM2G070523_T02	0	16.911	1	21	869	889	AUUGGUUUGAAGGGAGCUCCA	UGGAGCUCCCUUCAAACCAAU	Cleavage	1	GRMZM2G070523	5	20199067..20200640	-1
GRMZM2G070523	zma-miR159e-3p	gnl|ZmGDB|GRMZM2G070523_T03	0	16.911	1	21	869	889	AUUGGUUUGAAGGGAGCUCCA	UGGAGCUCCCUUCAAACCAAU	Cleavage	1	GRMZM2G070523	5	20197986..20200588	-1
GRMZM2G085550	zma-miR159e-3p	gnl|ZmGDB|GRMZM2G085550_T02	2	19.999	1	20	489	508	AUUGGUUUGAAGGGAGCUCC	GGAGCCCCCUUCAAACCAAA	Cleavage	1	GRMZM2G085550	3	3558092..3560574	1
GRMZM2G161512	zma-miR159e-3p	gnl|ZmGDB|GRMZM2G161512_T04	2.5	18.596	1	20	735	754	AUUGGUUUGAAGGGAGCUCC	GGAGCUACAUUCGAACCAAU	Cleavage	1	GRMZM2G161512	5	41686328..41688450	1
GRMZM2G161512	zma-miR159e-3p	gnl|ZmGDB|GRMZM2G161512_T03	2.5	18.596	1	20	735	754	AUUGGUUUGAAGGGAGCUCC	GGAGCUACAUUCGAACCAAU	Cleavage	1	GRMZM2G161512	5	41686328..41688450	1
GRMZM2G161512	zma-miR159e-3p	gnl|ZmGDB|GRMZM2G161512_T01	2.5	18.596	1	20	735	754	AUUGGUUUGAAGGGAGCUCC	GGAGCUACAUUCGAACCAAU	Cleavage	1	GRMZM2G161512	5	41686328..41688450	1
GRMZM2G161512	zma-miR159e-3p	gnl|ZmGDB|GRMZM2G161512_T02	2.5	18.596	1	20	735	754	AUUGGUUUGAAGGGAGCUCC	GGAGCUACAUUCGAACCAAU	Cleavage	1	GRMZM2G161512	5	41686328..41688450	1
GRMZM2G161512	zma-miR159e-3p	gnl|ZmGDB|GRMZM2G161512_T05	2.5	18.596	1	20	474	493	AUUGGUUUGAAGGGAGCUCC	GGAGCUACAUUCGAACCAAU	Cleavage	1	GRMZM2G161512	5	41686378..41688346	1
GRMZM5G883034	zma-miR164c-3p	gnl|ZmGDB|GRMZM5G883034_T01	3	17.852	1	21	21	41	CAUGUGCCCUUCUUCUCCAUC	GGUGGGCGAGGAGGGCACAUG	Cleavage	1	GRMZM5G883034	8	22022395..22022652	-1
GRMZM2G012584	zma-miR164c-3p	gnl|ZmGDB|GRMZM2G012584_T02	2.5	19.237	1	20	1	20	CAUGUGCCCUUCUUCUCCAU	AUGGGGAAGAAGGGCAAGUG	Cleavage	1	GRMZM2G012584	8	131678500..131682270	-1
GRMZM2G012584	zma-miR164c-3p	gnl|ZmGDB|GRMZM2G012584_T01	2.5	19.237	1	20	1	20	CAUGUGCCCUUCUUCUCCAU	AUGGGGAAGAAGGGCAAGUG	Cleavage	1	GRMZM2G012584	8	131678500..131682399	-1
GRMZM5G826979	zma-miR164c-3p	gnl|ZmGDB|GRMZM5G826979_T01	2.5	18.454	1	20	1	20	CAUGUGCCCUUCUUCUCCAU	AUGGGGAAGAAGGGCAAGUG	Cleavage	1	GRMZM5G826979	6	27902005..27905819	-1
GRMZM5G826979	zma-miR164c-3p	gnl|ZmGDB|GRMZM5G826979_T05	2.5	18.454	1	20	1	20	CAUGUGCCCUUCUUCUCCAU	AUGGGGAAGAAGGGCAAGUG	Cleavage	1	GRMZM5G826979	6	27902005..27906109	-1
GRMZM5G826979	zma-miR164c-3p	gnl|ZmGDB|GRMZM5G826979_T04	2.5	18.454	1	20	1	20	CAUGUGCCCUUCUUCUCCAU	AUGGGGAAGAAGGGCAAGUG	Cleavage	1	GRMZM5G826979	6	27902005..27906109	-1
GRMZM5G826979	zma-miR164c-3p	gnl|ZmGDB|GRMZM5G826979_T03	2.5	18.454	1	20	1	20	CAUGUGCCCUUCUUCUCCAU	AUGGGGAAGAAGGGCAAGUG	Cleavage	1	GRMZM5G826979	6	27902005..27906109	-1
GRMZM2G700716	zma-miR164c-3p	gnl|ZmGDB|GRMZM2G700716_T01	3	19.433	1	20	779	798	CAUGUGCCCUUCUUCUCCAU	UCGGAGGAGGAGGGCACAUG	Cleavage	1	GRMZM2G700716	8	153480244..153485672	-1
AC233936.1_FG002	zma-miR164c-3p	gnl|ZmGDB|AC233936.1_FGT002	3	11.783	1	20	391	410	CAUGUGCCCUUCUUCUCCAU	GUGGAGAGGGAGGGCACAAG	Cleavage	1	AC233936.1_FG002	6	96152276..96152824	1
GRMZM2G134223	zma-miR164c-3p	gnl|ZmGDB|GRMZM2G134223_T01	2.5	14.742	1	20	454	473	CAUGUGCCCUUCUUCUCCAU	AUGCAGAAGAAGGGCAAAUG	Cleavage	1	GRMZM2G134223	2	139758662..139764512	-1
GRMZM2G134223	zma-miR164c-3p	gnl|ZmGDB|GRMZM2G134223_T03	2.5	14.742	1	20	454	473	CAUGUGCCCUUCUUCUCCAU	AUGCAGAAGAAGGGCAAAUG	Cleavage	1	GRMZM2G134223	2	139758662..139760466	-1
GRMZM2G397339	zma-miR164c-3p	gnl|ZmGDB|GRMZM2G397339_T01	3	18.806	1	20	446	465	CAUGUGCCCUUCUUCUCCAU	AUGGAAAGGAAGGACACAUG	Cleavage	1	GRMZM2G397339	1	12202089..12208600	1
GRMZM2G423567	zma-miR164c-3p	gnl|ZmGDB|GRMZM2G423567_T01	3	13.388	1	21	2195	2215	CAUGUGCCCUUCUUCUCCAUC	GAUUGAGAAUAAGGGUAUAUG	Cleavage	1	GRMZM2G423567	7	137543615..137549102	-1
GRMZM2G422045	zma-miR164c-3p	gnl|ZmGDB|GRMZM2G422045_T01	3	10.328	1	21	2207	2227	CAUGUGCCCUUCUUCUCCAUC	GAUUGAGAAUAAGGGUAUAUG	Cleavage	1	GRMZM2G422045	2	191281534..191287472	1
GRMZM2G102181	zma-miR164c-3p	gnl|ZmGDB|GRMZM2G102181_T01	3	20.566	1	20	1012	1031	CAUGUGCCCUUCUUCUCCAU	AUGGAGAAGAAUGGCAUAGG	Translation	1	GRMZM2G102181	7	137525427..137534751	-1
AC214126.4_FG006	zma-miR164c-3p	gnl|ZmGDB|AC214126.4_FGT006	3	17.051	1	20	1	20	CAUGUGCCCUUCUUCUCCAU	AUGGAGCAGGAGAGCACGUG	Cleavage	1	AC214126.4_FG006	1	245846638..245846907	-1
GRMZM2G149952	zma-miR395e-3p	gnl|ZmGDB|GRMZM2G149952_T01	1	21.484	1	21	391	411	GUGAAGUGUUUGGGGGAACUC	GAGUUCCUCCAAACACUUCAU	Cleavage	1	GRMZM2G149952	1	275090703..275094517	-1
GRMZM2G051270	zma-miR395e-3p	gnl|ZmGDB|GRMZM2G051270_T01	1.5	22.338	1	21	397	417	GUGAAGUGUUUGGGGGAACUC	GAGUUCCUCCAAGCACUUCAU	Cleavage	1	GRMZM2G051270	5	7702248..7706223	1
GRMZM2G051270	zma-miR395e-3p	gnl|ZmGDB|GRMZM2G051270_T03	1.5	22.338	1	21	397	417	GUGAAGUGUUUGGGGGAACUC	GAGUUCCUCCAAGCACUUCAU	Cleavage	1	GRMZM2G051270	5	7702336..7706201	1
GRMZM2G051270	zma-miR395e-3p	gnl|ZmGDB|GRMZM2G051270_T02	1.5	19.86	1	21	13	33	GUGAAGUGUUUGGGGGAACUC	GAGUUCCUCCAAGCACUUCAU	Cleavage	1	GRMZM2G051270	5	7702370..7706207	1
GRMZM2G134044	zma-miR395e-3p	gnl|ZmGDB|GRMZM2G134044_T01	3	21.943	1	20	606	625	GUGAAGUGUUUGGGGGAACU	GGUUUCCCCAAAUGCUUCGU	Cleavage	1	GRMZM2G134044	10	102234290..102238464	-1
GRMZM2G134044	zma-miR395e-3p	gnl|ZmGDB|GRMZM2G134044_T02	3	21.943	1	20	606	625	GUGAAGUGUUUGGGGGAACU	GGUUUCCCCAAAUGCUUCGU	Cleavage	1	GRMZM2G134044	10	102234290..102238464	-1
GRMZM2G134044	zma-miR395e-3p	gnl|ZmGDB|GRMZM2G134044_T03	3	21.943	1	20	606	625	GUGAAGUGUUUGGGGGAACU	GGUUUCCCCAAAUGCUUCGU	Cleavage	1	GRMZM2G134044	10	102234290..102238413	-1
GRMZM2G067764	zma-miR395e-3p	gnl|ZmGDB|GRMZM2G067764_T02	3	18.574	1	20	1709	1728	GUGAAGUGUUUGGGGGAACU	AGUACCUCCACGCACUUCAC	Translation	1	GRMZM2G067764	5	28784608..28791076	1
GRMZM2G067764	zma-miR395e-3p	gnl|ZmGDB|GRMZM2G067764_T01	3	18.574	1	20	1709	1728	GUGAAGUGUUUGGGGGAACU	AGUACCUCCACGCACUUCAC	Translation	1	GRMZM2G067764	5	28784608..28791090	1
GRMZM2G029859	zma-miR395e-3p	gnl|ZmGDB|GRMZM2G029859_T01	3	19.932	1	19	2983	3002	GUGAAGUGUU-UGGGGGAAC	GUUCCUCCACAACACUUCAU	Translation	1	GRMZM2G029859	4	167430304..167481588	-1
GRMZM2G029859	zma-miR395e-3p	gnl|ZmGDB|GRMZM2G029859_T02	3	19.932	1	19	2983	3002	GUGAAGUGUU-UGGGGGAAC	GUUCCUCCACAACACUUCAU	Translation	1	GRMZM2G029859	4	167430304..167481588	-1
GRMZM2G172924	zma-miR395e-3p	gnl|ZmGDB|GRMZM2G172924_T01	3	19.638	1	19	37	56	GUGAAGUGUU-UGGGGGAAC	GUUCCUCCACAACACUUCAU	Translation	1	GRMZM2G172924	3	192404434..192406132	1
GRMZM5G838129	zma-miR395e-3p	gnl|ZmGDB|GRMZM5G838129_T01	3	17.396	1	19	211	230	GUGAAGUGUU-UGGGGGAAC	GUUCCUCCACAACACUUCAU	Translation	1	GRMZM5G838129	5	205580677..205582732	-1
GRMZM2G139688	zma-miR159g-3p	gnl|ZmGDB|GRMZM2G139688_T01	1.5	17.184	1	21	977	997	UUUGGAGUGAAGGGAGUUCUG	UGGAGCUCCCUUCACUCCAAG	Cleavage	1	GRMZM2G139688	3	187002242..187006264	-1
GRMZM2G147619	zma-miR159g-3p	gnl|ZmGDB|GRMZM2G147619_T01	3	17.699	1	21	673	693	UUUGGAGUGAAGGGAGUUCUG	CAGAACUCCCUUCUCUUAAAA	Cleavage	1	GRMZM2G147619	2	51820670..51827266	-1
GRMZM2G565459	zma-miR159g-3p	gnl|ZmGDB|GRMZM2G565459_T01	2	3.713	1	20	38	57	UUUGGAGUGAAGGGAGUUCU	AGUACUCCCUUCGUUCCAAA	Cleavage	1	GRMZM2G565459	4	241273386..241273504	-1
GRMZM2G416652	zma-miR159g-3p	gnl|ZmGDB|GRMZM2G416652_T01	3	20.367	1	20	798	817	UUUGGAGUGAAGGGAGUUCU	CGAGCUCCCUUCAAUCCAAA	Cleavage	1	GRMZM2G416652	9	90038076..90047250	-1
GRMZM2G004090	zma-miR159g-3p	gnl|ZmGDB|GRMZM2G004090_T01	3	20.447	1	20	798	817	UUUGGAGUGAAGGGAGUUCU	CGAGCUCCCUUCAGUCCAAA	Cleavage	1	GRMZM2G004090	9	90125460..90132277	-1
GRMZM2G416652	zma-miR159g-3p	gnl|ZmGDB|GRMZM2G416652_T02	3	20.367	1	20	798	817	UUUGGAGUGAAGGGAGUUCU	CGAGCUCCCUUCAAUCCAAA	Cleavage	1	GRMZM2G416652	9	90038338..90047250	-1
GRMZM2G167088	zma-miR159g-3p	gnl|ZmGDB|GRMZM2G167088_T01	3	20.367	1	20	798	817	UUUGGAGUGAAGGGAGUUCU	CGAGCUCCCUUCAAUCCAAA	Cleavage	1	GRMZM2G167088	9	90079570..90086572	-1
GRMZM2G090980	zma-miR159g-3p	gnl|ZmGDB|GRMZM2G090980_T01	3	17.27	1	20	725	744	UUUGGAGUGAAGGGAGUUCU	AGAACUCCCUGCACUUCAUA	Translation	1	GRMZM2G090980	9	11502987..11506773	-1
GRMZM2G090980	zma-miR159g-3p	gnl|ZmGDB|GRMZM2G090980_T03	3	17.27	1	20	725	744	UUUGGAGUGAAGGGAGUUCU	AGAACUCCCUGCACUUCAUA	Translation	1	GRMZM2G090980	9	11503048..11506769	-1
GRMZM2G090980	zma-miR159g-3p	gnl|ZmGDB|GRMZM2G090980_T05	3	17.27	1	20	725	744	UUUGGAGUGAAGGGAGUUCU	AGAACUCCCUGCACUUCAUA	Translation	1	GRMZM2G090980	9	11503048..11506726	-1
GRMZM2G090980	zma-miR159g-3p	gnl|ZmGDB|GRMZM2G090980_T04	3	17.27	1	20	725	744	UUUGGAGUGAAGGGAGUUCU	AGAACUCCCUGCACUUCAUA	Translation	1	GRMZM2G090980	9	11503048..11506768	-1
GRMZM2G090980	zma-miR159g-3p	gnl|ZmGDB|GRMZM2G090980_T06	3	17.27	1	20	599	618	UUUGGAGUGAAGGGAGUUCU	AGAACUCCCUGCACUUCAUA	Translation	1	GRMZM2G090980	9	11503048..11506726	-1
GRMZM2G090980	zma-miR159g-3p	gnl|ZmGDB|GRMZM2G090980_T02	3	17.27	1	20	599	618	UUUGGAGUGAAGGGAGUUCU	AGAACUCCCUGCACUUCAUA	Translation	1	GRMZM2G090980	9	11503038..11506759	-1
AC204515.4_FG006	zma-miR159g-3p	gnl|ZmGDB|AC204515.4_FGT006	3	21.143	1	21	301	321	UUUGGAGUGAAGGGAGUUCUG	UACGACACCCUUCACUCCAAG	Cleavage	1	AC204515.4_FG006	3	188528710..188530299	1
GRMZM2G535831	zma-miR159g-3p	gnl|ZmGDB|GRMZM2G535831_T01	3	10.197	1	21	38	58	UUUGGAGUGAAGGGAGUUCUG	UAGUACCCCUUUCAUUCCAAA	Cleavage	1	GRMZM2G535831	3	215200093..215200191	-1
GRMZM2G039329	zma-miR159g-3p	gnl|ZmGDB|GRMZM2G039329_T01	3	14.046	1	20	5	24	UUUGGAGUGAAGGGAGUUCU	AGAUCUCCUUCCACUUCAAA	Translation	1	GRMZM2G039329	5	124252379..124255594	-1
GRMZM2G048276	zma-miR395k-3p	gnl|ZmGDB|GRMZM2G048276_T01	2.5	11.112	1	20	2265	2284	GUGAAGUGUUUGAGGAAACU	AGUUUCUUCAGAUGCUUCAU	Cleavage	1	GRMZM2G048276	1	210219079..210224111	1
GRMZM2G053500	zma-miR395k-3p	gnl|ZmGDB|GRMZM2G053500_T01	2.5	17.237	1	20	819	838	GUGAAGUGUUUGAGGAAACU	AGUUUCUUUUGACACUUCAC	Translation	1	GRMZM2G053500	5	60029026..60035483	-1
GRMZM2G149952	zma-miR395k-3p	gnl|ZmGDB|GRMZM2G149952_T01	3	21.484	1	21	391	411	GUGAAGUGUUUGAGGAAACUC	GAGUUCCUCCAAACACUUCAU	Cleavage	1	GRMZM2G149952	1	275090703..275094517	-1
GRMZM2G021299	zma-miR395k-3p	gnl|ZmGDB|GRMZM2G021299_T01	3	14.467	1	20	10696	10715	GUGAAGUGUUUGAGGAAACU	GGUUUCCUUGAAGGCUUCAC	Cleavage	1	GRMZM2G021299	2	155072701..155102547	1
GRMZM2G108655	zma-miR395k-3p	gnl|ZmGDB|GRMZM2G108655_T01	3	15.379	1	20	344	363	GUGAAGUGUUUGAGGAAACU	AGUUUCAUCAAUCACUUUAU	Translation	1	GRMZM2G108655	9	131725177..131732470	1
GRMZM2G108655	zma-miR395k-3p	gnl|ZmGDB|GRMZM2G108655_T02	3	17.996	1	20	26	45	GUGAAGUGUUUGAGGAAACU	AGUUUCAUCAAUCACUUUAU	Translation	1	GRMZM2G108655	9	131725821..131731767	1
GRMZM2G421231	zma-miR395k-3p	gnl|ZmGDB|GRMZM2G421231_T01	3	19.052	1	20	1698	1717	GUGAAGUGUUUGAGGAAACU	AGUUACCUUCAACACUUUAC	Translation	1	GRMZM2G421231	5	174590466..174593568	-1
GRMZM2G149952	zma-miR395a-3p	gnl|ZmGDB|GRMZM2G149952_T01	1	21.484	1	21	391	411	GUGAAGUGUUUGGGGGAACUC	GAGUUCCUCCAAACACUUCAU	Cleavage	1	GRMZM2G149952	1	275090703..275094517	-1
GRMZM2G051270	zma-miR395a-3p	gnl|ZmGDB|GRMZM2G051270_T01	1.5	22.338	1	21	397	417	GUGAAGUGUUUGGGGGAACUC	GAGUUCCUCCAAGCACUUCAU	Cleavage	1	GRMZM2G051270	5	7702248..7706223	1
GRMZM2G051270	zma-miR395a-3p	gnl|ZmGDB|GRMZM2G051270_T03	1.5	22.338	1	21	397	417	GUGAAGUGUUUGGGGGAACUC	GAGUUCCUCCAAGCACUUCAU	Cleavage	1	GRMZM2G051270	5	7702336..7706201	1
GRMZM2G051270	zma-miR395a-3p	gnl|ZmGDB|GRMZM2G051270_T02	1.5	19.86	1	21	13	33	GUGAAGUGUUUGGGGGAACUC	GAGUUCCUCCAAGCACUUCAU	Cleavage	1	GRMZM2G051270	5	7702370..7706207	1
GRMZM2G134044	zma-miR395a-3p	gnl|ZmGDB|GRMZM2G134044_T01	3	21.943	1	20	606	625	GUGAAGUGUUUGGGGGAACU	GGUUUCCCCAAAUGCUUCGU	Cleavage	1	GRMZM2G134044	10	102234290..102238464	-1
GRMZM2G134044	zma-miR395a-3p	gnl|ZmGDB|GRMZM2G134044_T02	3	21.943	1	20	606	625	GUGAAGUGUUUGGGGGAACU	GGUUUCCCCAAAUGCUUCGU	Cleavage	1	GRMZM2G134044	10	102234290..102238464	-1
GRMZM2G134044	zma-miR395a-3p	gnl|ZmGDB|GRMZM2G134044_T03	3	21.943	1	20	606	625	GUGAAGUGUUUGGGGGAACU	GGUUUCCCCAAAUGCUUCGU	Cleavage	1	GRMZM2G134044	10	102234290..102238413	-1
GRMZM2G067764	zma-miR395a-3p	gnl|ZmGDB|GRMZM2G067764_T02	3	18.574	1	20	1709	1728	GUGAAGUGUUUGGGGGAACU	AGUACCUCCACGCACUUCAC	Translation	1	GRMZM2G067764	5	28784608..28791076	1
GRMZM2G067764	zma-miR395a-3p	gnl|ZmGDB|GRMZM2G067764_T01	3	18.574	1	20	1709	1728	GUGAAGUGUUUGGGGGAACU	AGUACCUCCACGCACUUCAC	Translation	1	GRMZM2G067764	5	28784608..28791090	1
GRMZM2G029859	zma-miR395a-3p	gnl|ZmGDB|GRMZM2G029859_T01	3	19.932	1	19	2983	3002	GUGAAGUGUU-UGGGGGAAC	GUUCCUCCACAACACUUCAU	Translation	1	GRMZM2G029859	4	167430304..167481588	-1
GRMZM2G029859	zma-miR395a-3p	gnl|ZmGDB|GRMZM2G029859_T02	3	19.932	1	19	2983	3002	GUGAAGUGUU-UGGGGGAAC	GUUCCUCCACAACACUUCAU	Translation	1	GRMZM2G029859	4	167430304..167481588	-1
GRMZM2G172924	zma-miR395a-3p	gnl|ZmGDB|GRMZM2G172924_T01	3	19.638	1	19	37	56	GUGAAGUGUU-UGGGGGAAC	GUUCCUCCACAACACUUCAU	Translation	1	GRMZM2G172924	3	192404434..192406132	1
GRMZM5G838129	zma-miR395a-3p	gnl|ZmGDB|GRMZM5G838129_T01	3	17.396	1	19	211	230	GUGAAGUGUU-UGGGGGAAC	GUUCCUCCACAACACUUCAU	Translation	1	GRMZM5G838129	5	205580677..205582732	-1
GRMZM2G306193	zma-miR393c-3p	gnl|ZmGDB|GRMZM2G306193_T01	2.5	20.52	1	20	1081	1100	GUCAGUGCAAUCCCUUUGGA	UCCAAAGGGUUUGUGCUGGC	Translation	1	GRMZM2G306193	3	106123061..106131455	-1
GRMZM2G156756	zma-miR393c-3p	gnl|ZmGDB|GRMZM2G156756_T01	3	16.658	1	22	2345	2366	GUCAGUGCAAUCCCUUUGGAAU	ACUCCAAGGGGACUGCACAGAC	Translation	1	GRMZM2G156756	1	295421788..295428738	1
GRMZM2G417746	zma-miR393c-3p	gnl|ZmGDB|GRMZM2G417746_T01	3	19.853	1	20	433	452	GUCAGUGCAAUCCCUUUGGA	UCCAAAGGGUUUGUGCUGGU	Translation	1	GRMZM2G417746	1	126945132..126947322	-1
GRMZM2G003640	zma-miR393c-3p	gnl|ZmGDB|GRMZM2G003640_T07	3	22.327	1	22	50	71	GUCAGUGCAAUCCCUUUGGAAU	AGUCCCGAGGGAUAGCACUGAU	Translation	1	GRMZM2G003640	1	256296778..256306481	-1
GRMZM2G003640	zma-miR393c-3p	gnl|ZmGDB|GRMZM2G003640_T06	3	22.327	1	22	50	71	GUCAGUGCAAUCCCUUUGGAAU	AGUCCCGAGGGAUAGCACUGAU	Translation	1	GRMZM2G003640	1	256296778..256306481	-1
GRMZM2G003640	zma-miR393c-3p	gnl|ZmGDB|GRMZM2G003640_T05	3	22.327	1	22	50	71	GUCAGUGCAAUCCCUUUGGAAU	AGUCCCGAGGGAUAGCACUGAU	Translation	1	GRMZM2G003640	1	256296778..256306481	-1
GRMZM2G003640	zma-miR393c-3p	gnl|ZmGDB|GRMZM2G003640_T04	3	22.327	1	22	50	71	GUCAGUGCAAUCCCUUUGGAAU	AGUCCCGAGGGAUAGCACUGAU	Translation	1	GRMZM2G003640	1	256296778..256306481	-1
GRMZM2G003640	zma-miR393c-3p	gnl|ZmGDB|GRMZM2G003640_T02	3	22.327	1	22	50	71	GUCAGUGCAAUCCCUUUGGAAU	AGUCCCGAGGGAUAGCACUGAU	Translation	1	GRMZM2G003640	1	256296778..256306481	-1
GRMZM2G003640	zma-miR393c-3p	gnl|ZmGDB|GRMZM2G003640_T01	3	22.327	1	22	50	71	GUCAGUGCAAUCCCUUUGGAAU	AGUCCCGAGGGAUAGCACUGAU	Translation	1	GRMZM2G003640	1	256296778..256306481	-1
GRMZM2G003640	zma-miR393c-3p	gnl|ZmGDB|GRMZM2G003640_T03	3	22.327	1	22	50	71	GUCAGUGCAAUCCCUUUGGAAU	AGUCCCGAGGGAUAGCACUGAU	Translation	1	GRMZM2G003640	1	256296778..256306481	-1
GRMZM2G099382	zma-miR397b-3p	gnl|ZmGDB|GRMZM2G099382_T02	3	15.084	1	21	783	803	CCAGCGCUGCACUCAAUUACG	CGUAAUUGGGUUCAGCACUGG	Translation	1	GRMZM2G099382	3	215902942..215905725	1
GRMZM2G099382	zma-miR397b-3p	gnl|ZmGDB|GRMZM2G099382_T01	3	15.084	1	21	1506	1526	CCAGCGCUGCACUCAAUUACG	CGUAAUUGGGUUCAGCACUGG	Translation	1	GRMZM2G099382	3	215902932..215905725	1
GRMZM2G147420	zma-miR397b-3p	gnl|ZmGDB|GRMZM2G147420_T01	3	24.468	1	20	1838	1856	CCAGCGCUGCACUCAAUUAC	GUAAUGGAG-GCAGCGCUGG	Translation	1	GRMZM2G147420	2	148876993..148880122	1
GRMZM2G109987	zma-miR166f	gnl|ZmGDB|GRMZM2G109987_T04	2	24.232	1	20	573	592	UCGGACCAGGCUUCAUUCCC	UGGGAUGAAGCCUGGUCCGG	Cleavage	1	GRMZM2G109987	9	154645740..154650601	-1
GRMZM2G042250	zma-miR166f	gnl|ZmGDB|GRMZM2G042250_T04	2	23.534	1	20	564	583	UCGGACCAGGCUUCAUUCCC	UGGGAUGAAGCCUGGUCCGG	Cleavage	1	GRMZM2G042250	1	2793728..2798869	1
GRMZM2G469551	zma-miR166f	gnl|ZmGDB|GRMZM2G469551_T02	2	19.005	1	20	543	562	UCGGACCAGGCUUCAUUCCC	UGGGAUGAAGCCUGGUCCGG	Cleavage	1	GRMZM2G469551	1	230535887..230547084	-1
GRMZM2G003509	zma-miR166f	gnl|ZmGDB|GRMZM2G003509_T02	2	21.178	1	20	45	64	UCGGACCAGGCUUCAUUCCC	UGGGAUGAAGCCUGGUCCGG	Cleavage	1	GRMZM2G003509	1	173233523..173239064	-1
GRMZM2G109987	zma-miR166f	gnl|ZmGDB|GRMZM2G109987_T01	2	24.232	1	20	573	592	UCGGACCAGGCUUCAUUCCC	UGGGAUGAAGCCUGGUCCGG	Cleavage	1	GRMZM2G109987	9	154642336..154650601	-1
GRMZM2G109987	zma-miR166f	gnl|ZmGDB|GRMZM2G109987_T03	2	24.232	1	20	573	592	UCGGACCAGGCUUCAUUCCC	UGGGAUGAAGCCUGGUCCGG	Cleavage	1	GRMZM2G109987	9	154642336..154650601	-1
GRMZM2G469551	zma-miR166f	gnl|ZmGDB|GRMZM2G469551_T01	2	19.005	1	20	543	562	UCGGACCAGGCUUCAUUCCC	UGGGAUGAAGCCUGGUCCGG	Cleavage	1	GRMZM2G469551	1	230535106..230547084	-1
GRMZM2G042250	zma-miR166f	gnl|ZmGDB|GRMZM2G042250_T01	2	23.534	1	20	564	583	UCGGACCAGGCUUCAUUCCC	UGGGAUGAAGCCUGGUCCGG	Cleavage	1	GRMZM2G042250	1	2793728..2800641	1
GRMZM2G042250	zma-miR166f	gnl|ZmGDB|GRMZM2G042250_T02	2	23.534	1	20	564	583	UCGGACCAGGCUUCAUUCCC	UGGGAUGAAGCCUGGUCCGG	Cleavage	1	GRMZM2G042250	1	2793950..2800638	1
GRMZM2G109987	zma-miR166f	gnl|ZmGDB|GRMZM2G109987_T05	2	24.232	1	20	573	592	UCGGACCAGGCUUCAUUCCC	UGGGAUGAAGCCUGGUCCGG	Cleavage	1	GRMZM2G109987	9	154642733..154649986	-1
GRMZM2G109987	zma-miR166f	gnl|ZmGDB|GRMZM2G109987_T02	2	24.232	1	20	573	592	UCGGACCAGGCUUCAUUCCC	UGGGAUGAAGCCUGGUCCGG	Cleavage	1	GRMZM2G109987	9	154642336..154650601	-1
GRMZM2G003509	zma-miR166f	gnl|ZmGDB|GRMZM2G003509_T01	2	21.036	1	20	588	607	UCGGACCAGGCUUCAUUCCC	UGGGAUGAAGCCUGGUCCGG	Cleavage	1	GRMZM2G003509	1	173233037..173239064	-1
AC187157.4_FG005	zma-miR166f	gnl|ZmGDB|AC187157.4_FGT005	2	23.173	1	20	564	583	UCGGACCAGGCUUCAUUCCC	CGGGAUGAAGCCUGGUCCGG	Cleavage	1	AC187157.4_FG005	8	22640866..22645283	-1
GRMZM2G042250	zma-miR166f	gnl|ZmGDB|GRMZM2G042250_T03	2	23.534	1	20	564	583	UCGGACCAGGCUUCAUUCCC	UGGGAUGAAGCCUGGUCCGG	Cleavage	1	GRMZM2G042250	1	2793728..2800614	1
GRMZM2G178102	zma-miR166f	gnl|ZmGDB|GRMZM2G178102_T01	2	20.931	1	20	882	901	UCGGACCAGGCUUCAUUCCC	UGGGAUGAAGCCUGGUCCGG	Cleavage	1	GRMZM2G178102	3	123263423..123270240	-1
GRMZM2G006062	zma-miR166f	gnl|ZmGDB|GRMZM2G006062_T01	2.5	22.975	1	20	108	127	UCGGACCAGGCUUCAUUCCC	UGGGAUGAAGCUUGGUCCGG	Cleavage	1	GRMZM2G006062	4	169430032..169431340	1
AC208827.3_FG002	zma-miR166f	gnl|ZmGDB|AC208827.3_FGT002	2	16.209	1	20	268	287	UCGGACCAGGCUUCAUUCCC	AGGAAUGCAGCCUGGUCCGA	Cleavage	1	AC208827.3_FG002	10	47167600..47168316	-1
GRMZM2G552083	zma-miR166f	gnl|ZmGDB|GRMZM2G552083_T01	2.5	19.564	1	20	546	565	UCGGACCAGGCUUCAUUCCC	UGGGAUGGAGCCUGGUCCGG	Cleavage	1	GRMZM2G552083	10	142904755..142908069	1
GRMZM2G336718	zma-miR166f	gnl|ZmGDB|GRMZM2G336718_T01	2.5	19.552	1	20	45	64	UCGGACCAGGCUUCAUUCCC	UGGGAUGGAGCCUGGUCCGG	Cleavage	1	GRMZM2G336718	10	102279782..102283839	1
GRMZM2G123644	zma-miR166f	gnl|ZmGDB|GRMZM2G123644_T01	2.5	19.564	1	20	546	565	UCGGACCAGGCUUCAUUCCC	UGGGAUGGAGCCUGGUCCGG	Cleavage	1	GRMZM2G123644	10	71608833..71613973	1
GRMZM2G038198	zma-miR166f	gnl|ZmGDB|GRMZM2G038198_T01	3	17.689	1	20	486	505	UCGGACCAGGCUUCAUUCCC	UGAGAUGAAGCCUGGUCCGG	Cleavage	1	GRMZM2G038198	10	39623082..39627688	-1
GRMZM5G897556	zma-miR166f	gnl|ZmGDB|GRMZM5G897556_T01	2.5	23.965	1	20	254	273	UCGGACCAGGCUUCAUUCCC	GGGGAACAAGCCUGGUCCGA	Cleavage	1	GRMZM5G897556	6	7506596..7507790	-1
GRMZM2G499154	zma-miR166f	gnl|ZmGDB|GRMZM2G499154_T01	2.5	19.184	1	20	1129	1148	UCGGACCAGGCUUCAUUCCC	GGGGAACAAGCCUGGUCCGA	Cleavage	1	GRMZM2G499154	2	179016240..179019876	1
AC208837.3_FG003	zma-miR166f	gnl|ZmGDB|AC208837.3_FGT003	3	20.35	1	20	78	97	UCGGACCAGGCUUCAUUCCC	GGGAAUGGAGCAAGGUCUGA	Translation	1	AC208837.3_FG003	9	130244197..130244475	-1
GRMZM2G011140	zma-miR169b-3p	gnl|ZmGDB|GRMZM2G011140_T02	2.5	22.276	1	21	206	226	GGCAAGUUGUUCUUGGCUACA	UGCAGCCAAGGAUGACUUGCC	Cleavage	1	GRMZM2G011140	2	11299777..11300748	1
GRMZM2G011140	zma-miR169b-3p	gnl|ZmGDB|GRMZM2G011140_T01	2.5	22.276	1	21	206	226	GGCAAGUUGUUCUUGGCUACA	UGCAGCCAAGGAUGACUUGCC	Cleavage	1	GRMZM2G011140	2	11299777..11300750	1
GRMZM5G872861	zma-miR169b-3p	gnl|ZmGDB|GRMZM5G872861_T01	3	24.102	1	20	194	213	GGCAAGUUGUUCUUGGCUAC	UUAGCCAAGAACAGCUUCCC	Cleavage	1	GRMZM5G872861	9	7308372..7309689	-1
AC192581.3_FG002	zma-miR169b-3p	gnl|ZmGDB|AC192581.3_FGT002	3	20.643	1	21	378	398	GGCAAGUUGUUCUUGGCUACA	UGUGGCGAGCAACAACUUGCC	Cleavage	1	AC192581.3_FG002	7	91640396..91641025	-1
AC206165.3_FG001	zma-miR399a-3p	gnl|ZmGDB|AC206165.3_FGT001	2.5	18.768	1	21	34	54	UGCCAAAGGAGAAUUGCCCUG	CAGGGUACGUCUCCUUUGGCA	Cleavage	1	AC206165.3_FG001	6	159694621..159696531	1
GRMZM2G078124	zma-miR169q-5p	gnl|ZmGDB|GRMZM2G078124_T01	1.5	18.351	1	20	283	302	UAGCCAAGAAUGGCUUGCCU	AGGCAAGUCAUCCUUGGCUA	Translation	1	GRMZM2G078124	2	192698625..192701211	-1
GRMZM2G000236	zma-miR169q-5p	gnl|ZmGDB|GRMZM2G000236_T01	3	20.76	1	20	963	982	UAGCCAAGAAUGGCUUGCCU	UGGGAAGCUGUUCUUGGCUA	Cleavage	1	GRMZM2G000236	9	7308153..7309906	1
GRMZM2G427031	zma-miR169q-5p	gnl|ZmGDB|GRMZM2G427031_T03	3	17.055	1	20	807	826	UAGCCAAGAAUGGCUUGCCU	UGGCAAGCCACUGUUGGCUA	Translation	1	GRMZM2G427031	10	144724838..144728122	1
GRMZM2G427031	zma-miR169q-5p	gnl|ZmGDB|GRMZM2G427031_T01	3	17.055	1	20	2091	2110	UAGCCAAGAAUGGCUUGCCU	UGGCAAGCCACUGUUGGCUA	Translation	1	GRMZM2G427031	10	144716135..144739736	1
GRMZM2G133233	zma-miR2118c	gnl|ZmGDB|GRMZM2G133233_T01	2	22.107	1	22	92	113	UUCCUAAUGCCUCCCAUUCCUA	UAGGAUUGGUAGGCAUUAGGAA	Cleavage	1	GRMZM2G133233	10	116473096..116473758	1
GRMZM2G577445	zma-miR2118c	gnl|ZmGDB|GRMZM2G577445_T01	2.5	23.496	1	21	3	23	UUCCUAAUGCCUCCCAUUCCU	AGGAAUAGGAGCCAUUAGGAG	Translation	1	GRMZM2G577445	6	120680336..120680427	-1
GRMZM2G327659	zma-miR2118c	gnl|ZmGDB|GRMZM2G327659_T01	2.5	21.822	1	22	677	698	UUCCUAAUGCCUCCCAUUCCUA	UUGGAAUGGGGGGCAUUGGCAA	Cleavage	1	GRMZM2G327659	4	200734715..200738675	-1
GRMZM2G157869	zma-miR2118c	gnl|ZmGDB|GRMZM2G157869_T01	3	12.863	1	21	662	682	UUCCUAAUGCCUCCCAUUCCU	AGGGAUGGUGGGUAUUAGGAG	Cleavage	1	GRMZM2G157869	2	52494806..52495922	-1
GRMZM2G565520	zma-miR2118c	gnl|ZmGDB|GRMZM2G565520_T01	3	8.588	1	21	41	61	UUCCUAAUGCCUCCCAUUCCU	GGGAAUGGGAGGAAUGGGGAA	Translation	1	GRMZM2G565520	8	83080578..83080700	1
GRMZM2G172485	zma-miR2118c	gnl|ZmGDB|GRMZM2G172485_T01	3	20.535	1	21	1821	1841	UUCCUAAUGCCUCCCAUUCCU	AGCAACGGGAGGCAUUAGGAU	Cleavage	1	GRMZM2G172485	2	217010540..217013071	-1
AC204407.3_FG004	zma-miR2118c	gnl|ZmGDB|AC204407.3_FGT004	2.5	22.226	1	21	1236	1256	UUCCUAAUGCCUCCCAUUCCU	GGGAAUGGGAGGACUUGGGAA	Translation	1	AC204407.3_FG004	10	9892856..9895225	1
GRMZM5G897958	zma-miR2118c	gnl|ZmGDB|GRMZM5G897958_T01	3	22.466	1	22	1031	1052	UUCCUAAUGCCUCCCAUUCCUA	UUGGAGUUGGAGGCUUUGGGAA	Cleavage	1	GRMZM5G897958	6	124877396..124879706	-1
GRMZM2G416652	zma-miR159a-3p	gnl|ZmGDB|GRMZM2G416652_T01	1	20.367	1	20	798	817	UUUGGAUUGAAGGGAGCUCU	CGAGCUCCCUUCAAUCCAAA	Cleavage	1	GRMZM2G416652	9	90038076..90047250	-1
GRMZM2G416652	zma-miR159a-3p	gnl|ZmGDB|GRMZM2G416652_T02	1	20.367	1	20	798	817	UUUGGAUUGAAGGGAGCUCU	CGAGCUCCCUUCAAUCCAAA	Cleavage	1	GRMZM2G416652	9	90038338..90047250	-1
GRMZM2G167088	zma-miR159a-3p	gnl|ZmGDB|GRMZM2G167088_T01	1	20.367	1	20	798	817	UUUGGAUUGAAGGGAGCUCU	CGAGCUCCCUUCAAUCCAAA	Cleavage	1	GRMZM2G167088	9	90079570..90086572	-1
GRMZM2G423833	zma-miR159a-3p	gnl|ZmGDB|GRMZM2G423833_T01	1.5	16.255	1	21	905	925	UUUGGAUUGAAGGGAGCUCUG	CAGAGAUCCCUUCGAUCCAAA	Cleavage	1	GRMZM2G423833	6	89138035..89141019	-1
GRMZM2G004090	zma-miR159a-3p	gnl|ZmGDB|GRMZM2G004090_T01	1.5	20.447	1	20	798	817	UUUGGAUUGAAGGGAGCUCU	CGAGCUCCCUUCAGUCCAAA	Cleavage	1	GRMZM2G004090	9	90125460..90132277	-1
GRMZM2G093789	zma-miR159a-3p	gnl|ZmGDB|GRMZM2G093789_T01	2	17.64	1	21	872	892	UUUGGAUUGAAGGGAGCUCUG	CAGAGAUUCCUUCGAUCCAAA	Cleavage	1	GRMZM2G093789	6	89240540..89253660	-1
GRMZM2G075064	zma-miR159a-3p	gnl|ZmGDB|GRMZM2G075064_T01	2	18.026	1	21	617	637	UUUGGAUUGAAGGGAGCUCUG	CGGAGAUCCCUUCGAUCCAAA	Cleavage	1	GRMZM2G075064	6	102317765..102320107	-1
AC209015.3_FG004	zma-miR159a-3p	gnl|ZmGDB|AC209015.3_FGT004	2	13.983	1	21	328	348	UUUGGAUUGAAGGGAGCUCUG	CGGAGAUCCCUUCGAUCCAAA	Cleavage	1	AC209015.3_FG004	6	102323695..102324231	-1
GRMZM2G139688	zma-miR159a-3p	gnl|ZmGDB|GRMZM2G139688_T01	2.5	17.184	1	21	977	997	UUUGGAUUGAAGGGAGCUCUG	UGGAGCUCCCUUCACUCCAAG	Cleavage	1	GRMZM2G139688	3	187002242..187006264	-1
GRMZM2G028054	zma-miR159a-3p	gnl|ZmGDB|GRMZM2G028054_T02	2	16.122	1	21	971	991	UUUGGAUUGAAGGGAGCUCUG	UGGAGCCCCCUUCAGUCCAAA	Cleavage	1	GRMZM2G028054	8	171172099..171175888	-1
GRMZM2G028054	zma-miR159a-3p	gnl|ZmGDB|GRMZM2G028054_T03	2	16.122	1	21	971	991	UUUGGAUUGAAGGGAGCUCUG	UGGAGCCCCCUUCAGUCCAAA	Cleavage	1	GRMZM2G028054	8	171172099..171175888	-1
GRMZM2G028054	zma-miR159a-3p	gnl|ZmGDB|GRMZM2G028054_T01	2	16.122	1	21	971	991	UUUGGAUUGAAGGGAGCUCUG	UGGAGCCCCCUUCAGUCCAAA	Cleavage	1	GRMZM2G028054	8	171172057..171175888	-1
AC204352.3_FG012	zma-miR159a-3p	gnl|ZmGDB|AC204352.3_FGT012	2.5	20.466	1	21	650	670	UUUGGAUUGAAGGGAGCUCUG	CAGAGCACCCUUCAAGCCAAA	Cleavage	1	AC204352.3_FG012	6	156830401..156831790	-1
GRMZM2G046443	zma-miR159a-3p	gnl|ZmGDB|GRMZM2G046443_T01	2	24.756	1	21	292	312	UUUGGAUUGAAGGGAGCUCUG	UGGAGCUCCAUUCGAUCCAAA	Cleavage	1	GRMZM2G046443	1	190313406..190314657	1
GRMZM2G376684	zma-miR159a-3p	gnl|ZmGDB|GRMZM2G376684_T01	2	13.939	1	21	764	784	UUUGGAUUGAAGGGAGCUCUG	UGGAGAUCCCUUCGAUCCAAA	Cleavage	1	GRMZM2G376684	6	102313193..102315769	-1
GRMZM2G070523	zma-miR159a-3p	gnl|ZmGDB|GRMZM2G070523_T01	3	16.911	1	21	869	889	UUUGGAUUGAAGGGAGCUCUG	UGGAGCUCCCUUCAAACCAAU	Cleavage	1	GRMZM2G070523	5	20197754..20200691	-1
GRMZM2G070523	zma-miR159a-3p	gnl|ZmGDB|GRMZM2G070523_T03	3	16.911	1	21	869	889	UUUGGAUUGAAGGGAGCUCUG	UGGAGCUCCCUUCAAACCAAU	Cleavage	1	GRMZM2G070523	5	20197986..20200588	-1
GRMZM2G070523	zma-miR159a-3p	gnl|ZmGDB|GRMZM2G070523_T02	3	16.911	1	21	869	889	UUUGGAUUGAAGGGAGCUCUG	UGGAGCUCCCUUCAAACCAAU	Cleavage	1	GRMZM2G070523	5	20199067..20200640	-1
GRMZM2G038195	zma-miR159a-3p	gnl|ZmGDB|GRMZM2G038195_T02	3	16.182	1	21	841	861	UUUGGAUUGAAGGGAGCUCUG	CAGAACUUCCUUCAAUUCAAC	Cleavage	1	GRMZM2G038195	4	230556482..230569470	1
GRMZM2G038195	zma-miR159a-3p	gnl|ZmGDB|GRMZM2G038195_T01	3	16.182	1	21	841	861	UUUGGAUUGAAGGGAGCUCUG	CAGAACUUCCUUCAAUUCAAC	Cleavage	1	GRMZM2G038195	4	230556470..230569433	1
GRMZM2G085550	zma-miR159a-3p	gnl|ZmGDB|GRMZM2G085550_T02	3	19.999	1	21	488	508	UUUGGAUUGAAGGGAGCUCUG	CGGAGCCCCCUUCAAACCAAA	Cleavage	1	GRMZM2G085550	3	3558092..3560574	1
GRMZM2G333337	zma-miR159a-3p	gnl|ZmGDB|GRMZM2G333337_T02	3	17	1	21	258	278	UUUGGAUUGAAGGGAGCUCUG	CAGACCUCCUUCUAAUCCAAA	Translation	1	GRMZM2G333337	7	2722126..2730093	1
GRMZM2G503279	zma-miR159a-3p	gnl|ZmGDB|GRMZM2G503279_T01	3	23.924	1	20	103	122	UUUGGAUUGAAGGGAGCUCU	GGAGCACCCUUCAGUCCAAC	Cleavage	1	GRMZM2G503279	8	148276552..148277605	1
GRMZM2G112769	zma-miR167d-5p	gnl|ZmGDB|GRMZM2G112769_T01	3	17.536	1	20	1007	1027	UGAAGCUGCCAGCA-UGAUCU	AGAUUAAUGCUGGCAGUUUCA	Cleavage	1	GRMZM2G112769	1	103774646..103779085	1
GRMZM2G042623	zma-miR167d-5p	gnl|ZmGDB|GRMZM2G042623_T02	3	17.536	1	20	995	1015	UGAAGCUGCCAGCA-UGAUCU	AGAUUAAUGCUGGCAGUUUCA	Cleavage	1	GRMZM2G042623	8	134370594..134377908	1
GRMZM2G042623	zma-miR167d-5p	gnl|ZmGDB|GRMZM2G042623_T01	3	17.536	1	20	1007	1027	UGAAGCUGCCAGCA-UGAUCU	AGAUUAAUGCUGGCAGUUUCA	Cleavage	1	GRMZM2G042623	8	134370592..134377931	1
GRMZM2G363338	zma-miR167d-5p	gnl|ZmGDB|GRMZM2G363338_T01	3	17.457	1	20	835	854	UGAAGCUGCCAGCAUGAUCU	ACAUCAUGGUGGCGGCUUUA	Cleavage	1	GRMZM2G363338	8	117799130..117801199	1
GRMZM2G087671	zma-miR396a-5p	gnl|ZmGDB|GRMZM2G087671_T01	3	21.968	1	20	737	756	UUCCACAGCUUUCUUGAACU	AGUUUAAGAAAGCUGUCGAU	Cleavage	1	GRMZM2G087671	6	135779127..135782735	1
GRMZM2G008283	zma-miR396a-5p	gnl|ZmGDB|GRMZM2G008283_T01	2.5	17.991	1	21	157	177	UUCCACAGCUUUCUUGAACUG	UACUUCAAGACAGUUGUGGAA	Translation	1	GRMZM2G008283	3	8587471..8592158	-1
GRMZM2G008283	zma-miR396a-5p	gnl|ZmGDB|GRMZM2G008283_T02	2.5	17.991	1	21	187	207	UUCCACAGCUUUCUUGAACUG	UACUUCAAGACAGUUGUGGAA	Translation	1	GRMZM2G008283	3	8587471..8592158	-1
GRMZM2G152526	zma-miR396a-5p	gnl|ZmGDB|GRMZM2G152526_T01	3	20.585	1	20	371	390	UUCCACAGCUUUCUUGAACU	AGUUUGGGAAGGUUGUGGAG	Cleavage	1	GRMZM2G152526	1	143622295..143626633	1
GRMZM2G156656	zma-miR396a-5p	gnl|ZmGDB|GRMZM2G156656_T01	3	21.789	1	20	806	825	UUCCACAGCUUUCUUGAACU	AGUUUAAGAAGGUUGUAGAA	Cleavage	1	GRMZM2G156656	1	295470099..295474847	1
GRMZM2G178983	zma-miR396a-5p	gnl|ZmGDB|GRMZM2G178983_T01	3	19.805	1	20	136	155	UUCCACAGCUUUCUUGAACU	AGGUCAAGAAAGCCGUGGGA	Cleavage	1	GRMZM2G178983	4	173299838..173300267	-1
GRMZM2G099862	zma-miR396a-5p	gnl|ZmGDB|GRMZM2G099862_T04	2	24.834	1	21	318	339	UUCCACA-GCUUUCUUGAACUG	CCGUUCAAGAAAGCAUGUGGAA	Cleavage	1	GRMZM2G099862	2	225159573..225162090	-1
GRMZM2G119359	zma-miR396a-5p	gnl|ZmGDB|GRMZM2G119359_T01	2	17.432	1	21	18	39	UUCCACA-GCUUUCUUGAACUG	CCGUUCAAGAAAGCCUGUGGAA	Cleavage	1	GRMZM2G119359	9	25709471..25712485	1
GRMZM2G129147	zma-miR396a-5p	gnl|ZmGDB|GRMZM2G129147_T02	2	22.507	1	21	18	39	UUCCACA-GCUUUCUUGAACUG	CCGUUCAAGAAAGCCUGUGGAA	Cleavage	1	GRMZM2G129147	10	140968794..140971765	-1
GRMZM2G098594	zma-miR396a-5p	gnl|ZmGDB|GRMZM2G098594_T03	2	15.604	1	21	18	39	UUCCACA-GCUUUCUUGAACUG	CCGUUCAAGAAAGCCUGUGGAA	Cleavage	1	GRMZM2G098594	6	60193365..60196491	-1
GRMZM2G098594	zma-miR396a-5p	gnl|ZmGDB|GRMZM2G098594_T04	2	15.604	1	21	18	39	UUCCACA-GCUUUCUUGAACUG	CCGUUCAAGAAAGCCUGUGGAA	Cleavage	1	GRMZM2G098594	6	60193371..60196425	-1
GRMZM2G067743	zma-miR396a-5p	gnl|ZmGDB|GRMZM2G067743_T01	2	21.025	1	21	147	168	UUCCACA-GCUUUCUUGAACUG	CCGUUCAAGAAAGCCUGUGGAA	Cleavage	1	GRMZM2G067743	9	9812369..9814204	-1
GRMZM2G033612	zma-miR396a-5p	gnl|ZmGDB|GRMZM2G033612_T02	2	9.814	1	21	48	69	UUCCACA-GCUUUCUUGAACUG	CCGUUCAAGAAAGCCUGUGGAA	Cleavage	1	GRMZM2G033612	5	13806785..13809605	-1
GRMZM2G067743	zma-miR396a-5p	gnl|ZmGDB|GRMZM2G067743_T02	2	21.025	1	21	364	385	UUCCACA-GCUUUCUUGAACUG	CCGUUCAAGAAAGCCUGUGGAA	Cleavage	1	GRMZM2G067743	9	9812369..9814204	-1
GRMZM2G099862	zma-miR396a-5p	gnl|ZmGDB|GRMZM2G099862_T03	2	24.834	1	21	318	339	UUCCACA-GCUUUCUUGAACUG	CCGUUCAAGAAAGCAUGUGGAA	Cleavage	1	GRMZM2G099862	2	225159572..225162289	-1
GRMZM2G517007	zma-miR396a-5p	gnl|ZmGDB|GRMZM2G517007_T01	3	16.296	1	20	15	34	UUCCACAGCUUUCUUGAACU	AGUUUGUGAGGGCUGUGGAA	Cleavage	1	GRMZM2G517007	6	7094066..7095657	-1
GRMZM5G893117	zma-miR396a-5p	gnl|ZmGDB|GRMZM5G893117_T01	2	20.913	1	21	373	394	UUCCACA-GCUUUCUUGAACUG	CCGUUCAAGAAAGCCUGUGGAA	Cleavage	1	GRMZM5G893117	5	211724540..211725862	-1
GRMZM2G067743	zma-miR396a-5p	gnl|ZmGDB|GRMZM2G067743_T03	2	18.306	1	21	363	384	UUCCACA-GCUUUCUUGAACUG	CCGUUCAAGAAAGCCUGUGGAA	Cleavage	1	GRMZM2G067743	9	9812369..9814204	-1
GRMZM2G034876	zma-miR396a-5p	gnl|ZmGDB|GRMZM2G034876_T03	2	24.616	1	21	468	489	UUCCACA-GCUUUCUUGAACUG	CCGUUCAAGAAAGCCUGUGGAA	Cleavage	1	GRMZM2G034876	5	200291901..200295328	-1
GRMZM2G018414	zma-miR396a-5p	gnl|ZmGDB|GRMZM2G018414_T02	2	14.213	1	21	264	285	UUCCACA-GCUUUCUUGAACUG	CCGUUCAAGAAAGCCUGUGGAA	Cleavage	1	GRMZM2G018414	1	257186167..257188183	-1
GRMZM5G850129	zma-miR396a-5p	gnl|ZmGDB|GRMZM5G850129_T03	2	16.03	1	21	366	387	UUCCACA-GCUUUCUUGAACUG	CCGUUCAAGAAAGCCUGUGGAA	Cleavage	1	GRMZM5G850129	6	108305466..108307341	1
GRMZM5G850129	zma-miR396a-5p	gnl|ZmGDB|GRMZM5G850129_T01	2	16.03	1	21	366	387	UUCCACA-GCUUUCUUGAACUG	CCGUUCAAGAAAGCCUGUGGAA	Cleavage	1	GRMZM5G850129	6	108305466..108307189	1
GRMZM2G335907	zma-miR396a-5p	gnl|ZmGDB|GRMZM2G335907_T01	2	19.76	1	19	20	39	UUCCACA-GCUUUCUUGAAC	GUUCAAGAAAGCAUGUGGAA	Cleavage	1	GRMZM2G335907	2	198492793..198493658	1
GRMZM2G508397	zma-miR396a-5p	gnl|ZmGDB|GRMZM2G508397_T01	3	19.615	1	20	57	76	UUCCACAGCUUUCUUGAACU	AGUUUGUGAGGGCUGUGGAA	Cleavage	1	GRMZM2G508397	2	196999509..197000799	1
GRMZM2G099862	zma-miR396a-5p	gnl|ZmGDB|GRMZM2G099862_T02	2	24.834	1	21	483	504	UUCCACA-GCUUUCUUGAACUG	CCGUUCAAGAAAGCAUGUGGAA	Cleavage	1	GRMZM2G099862	2	225159571..225162289	-1
GRMZM5G850129	zma-miR396a-5p	gnl|ZmGDB|GRMZM5G850129_T04	2	16.03	1	21	498	519	UUCCACA-GCUUUCUUGAACUG	CCGUUCAAGAAAGCCUGUGGAA	Cleavage	1	GRMZM5G850129	6	108305466..108307341	1
GRMZM2G099862	zma-miR396a-5p	gnl|ZmGDB|GRMZM2G099862_T01	2	24.834	1	21	489	510	UUCCACA-GCUUUCUUGAACUG	CCGUUCAAGAAAGCAUGUGGAA	Cleavage	1	GRMZM2G099862	2	225159420..225162831	-1
GRMZM2G098594	zma-miR396a-5p	gnl|ZmGDB|GRMZM2G098594_T02	2	17.329	1	21	411	432	UUCCACA-GCUUUCUUGAACUG	CCGUUCAAGAAAGCCUGUGGAA	Cleavage	1	GRMZM2G098594	6	60193338..60196474	-1
GRMZM2G129147	zma-miR396a-5p	gnl|ZmGDB|GRMZM2G129147_T01	2	23.094	1	21	435	456	UUCCACA-GCUUUCUUGAACUG	CCGUUCAAGAAAGCCUGUGGAA	Cleavage	1	GRMZM2G129147	10	140968794..140972587	-1
GRMZM2G098594	zma-miR396a-5p	gnl|ZmGDB|GRMZM2G098594_T01	2	17.329	1	21	411	432	UUCCACA-GCUUUCUUGAACUG	CCGUUCAAGAAAGCCUGUGGAA	Cleavage	1	GRMZM2G098594	6	60193338..60196491	-1
GRMZM2G041223	zma-miR396a-5p	gnl|ZmGDB|GRMZM2G041223_T01	2	24.999	1	21	447	468	UUCCACA-GCUUUCUUGAACUG	CCGUUCAAGAAAGCCUGUGGAA	Cleavage	1	GRMZM2G041223	2	12195366..12200646	1
GRMZM2G098594	zma-miR396a-5p	gnl|ZmGDB|GRMZM2G098594_T06	2	17.329	1	21	411	432	UUCCACA-GCUUUCUUGAACUG	CCGUUCAAGAAAGCCUGUGGAA	Cleavage	1	GRMZM2G098594	6	60193588..60196413	-1
GRMZM5G850129	zma-miR396a-5p	gnl|ZmGDB|GRMZM5G850129_T02	2	16.03	1	21	498	519	UUCCACA-GCUUUCUUGAACUG	CCGUUCAAGAAAGCCUGUGGAA	Cleavage	1	GRMZM5G850129	6	108305466..108307189	1
GRMZM2G105335	zma-miR396a-5p	gnl|ZmGDB|GRMZM2G105335_T02	2	20.098	1	21	378	399	UUCCACA-GCUUUCUUGAACUG	CCGUUCAAGAAAGCCUGUGGAA	Cleavage	1	GRMZM2G105335	4	177122616..177124549	1
GRMZM2G105335	zma-miR396a-5p	gnl|ZmGDB|GRMZM2G105335_T01	2	20.098	1	21	378	399	UUCCACA-GCUUUCUUGAACUG	CCGUUCAAGAAAGCCUGUGGAA	Cleavage	1	GRMZM2G105335	4	177122616..177124549	1
GRMZM2G034876	zma-miR396a-5p	gnl|ZmGDB|GRMZM2G034876_T02	2	24.616	1	21	468	489	UUCCACA-GCUUUCUUGAACUG	CCGUUCAAGAAAGCCUGUGGAA	Cleavage	1	GRMZM2G034876	5	200291882..200295328	-1
GRMZM2G034876	zma-miR396a-5p	gnl|ZmGDB|GRMZM2G034876_T01	2	24.616	1	21	468	489	UUCCACA-GCUUUCUUGAACUG	CCGUUCAAGAAAGCCUGUGGAA	Cleavage	1	GRMZM2G034876	5	200291798..200295328	-1
GRMZM2G018414	zma-miR396a-5p	gnl|ZmGDB|GRMZM2G018414_T01	2	14.213	1	21	588	609	UUCCACA-GCUUUCUUGAACUG	CCGUUCAAGAAAGCCUGUGGAA	Cleavage	1	GRMZM2G018414	1	257186167..257188884	-1
GRMZM2G178261	zma-miR396a-5p	gnl|ZmGDB|GRMZM2G178261_T04	2	24.622	1	19	452	471	UUCCACA-GCUUUCUUGAAC	GUUCAAGAAAGCAUGUGGAA	Cleavage	1	GRMZM2G178261	1	272350460..272351910	1
GRMZM2G018939	zma-miR396a-5p	gnl|ZmGDB|GRMZM2G018939_T01	3	19.141	1	20	390	409	UUCCACAGCUUUCUUGAACU	AGUUUGUGAGGGCUGUGGAA	Cleavage	1	GRMZM2G018939	5	29690552..29693564	1
GRMZM2G142638	zma-miR396a-5p	gnl|ZmGDB|GRMZM2G142638_T01	3	17.643	1	20	39	58	UUCCACAGCUUUCUUGAACU	AGUUUGUGAGGGCUGUGGAA	Cleavage	1	GRMZM2G142638	1	187403377..187407974	-1
GRMZM2G178261	zma-miR396a-5p	gnl|ZmGDB|GRMZM2G178261_T05	2	23.202	1	19	20	39	UUCCACA-GCUUUCUUGAAC	GUUCAAGAAAGCAUGUGGAA	Cleavage	1	GRMZM2G178261	1	272350987..272353057	1
GRMZM2G095415	zma-miR396a-5p	gnl|ZmGDB|GRMZM2G095415_T01	3	16.682	1	20	177	196	UUCCACAGCUUUCUUGAACU	AGUUUGUGAGGGCUGUGGAA	Cleavage	1	GRMZM2G095415	3	29434621..29439224	-1
GRMZM2G018578	zma-miR396a-5p	gnl|ZmGDB|GRMZM2G018578_T01	3	17.619	1	20	393	412	UUCCACAGCUUUCUUGAACU	AGUUUGUGAGGGCUGUGGAA	Cleavage	1	GRMZM2G018578	5	139630848..139638752	-1
GRMZM5G853392	zma-miR396a-5p	gnl|ZmGDB|GRMZM5G853392_T04	2	19.169	1	19	242	261	UUCCACA-GCUUUCUUGAAC	GUUCAAGAAAGCAUGUGGAA	Cleavage	1	GRMZM5G853392	5	8698337..8710065	-1
GRMZM5G853392	zma-miR396a-5p	gnl|ZmGDB|GRMZM5G853392_T03	2	19.169	1	19	341	360	UUCCACA-GCUUUCUUGAAC	GUUCAAGAAAGCAUGUGGAA	Cleavage	1	GRMZM5G853392	5	8698337..8700355	-1
GRMZM2G178261	zma-miR396a-5p	gnl|ZmGDB|GRMZM2G178261_T02	2	24.622	1	19	341	360	UUCCACA-GCUUUCUUGAAC	GUUCAAGAAAGCAUGUGGAA	Cleavage	1	GRMZM2G178261	1	272350459..272353057	1
GRMZM2G178261	zma-miR396a-5p	gnl|ZmGDB|GRMZM2G178261_T03	2	24.622	1	19	341	360	UUCCACA-GCUUUCUUGAAC	GUUCAAGAAAGCAUGUGGAA	Cleavage	1	GRMZM2G178261	1	272350459..272353057	1
GRMZM2G055701	zma-miR396a-5p	gnl|ZmGDB|GRMZM2G055701_T01	3	19.91	1	20	309	328	UUCCACAGCUUUCUUGAACU	AGUUUGUGAGGGCUGUGGAA	Cleavage	1	GRMZM2G055701	3	222715306..222722462	-1
GRMZM2G010664	zma-miR396a-5p	gnl|ZmGDB|GRMZM2G010664_T01	3	19.547	1	20	1325	1344	UUCCACAGCUUUCUUGAACU	AGUUCAAGAUAGUUGUUGAA	Translation	1	GRMZM2G010664	3	227359485..227361381	-1
GRMZM2G178261	zma-miR396a-5p	gnl|ZmGDB|GRMZM2G178261_T01	2	24.622	1	19	749	768	UUCCACA-GCUUUCUUGAAC	GUUCAAGAAAGCAUGUGGAA	Cleavage	1	GRMZM2G178261	1	272348922..272353057	1
AC198418.3_FG005	zma-miR396a-5p	gnl|ZmGDB|AC198418.3_FGT005	3	23.325	1	20	755	774	UUCCACAGCUUUCUUGAACU	GGUUUGAGGAAGAUGUGGAA	Cleavage	1	AC198418.3_FG005	1	295106763..295189976	1
GRMZM2G415491	zma-miR396a-5p	gnl|ZmGDB|GRMZM2G415491_T01	3	16.708	1	20	755	774	UUCCACAGCUUUCUUGAACU	GGUUUGAGGAAGAUGUGGAA	Cleavage	1	GRMZM2G415491	5	1932937..1947273	1
GRMZM2G005452	zma-miR396a-5p	gnl|ZmGDB|GRMZM2G005452_T02	3	19.887	1	20	389	408	UUCCACAGCUUUCUUGAACU	AGAUCAAGAAAGUUGUAGAA	Cleavage	1	GRMZM2G005452	4	203279428..203282559	-1
GRMZM2G005452	zma-miR396a-5p	gnl|ZmGDB|GRMZM2G005452_T01	3	19.887	1	20	389	408	UUCCACAGCUUUCUUGAACU	AGAUCAAGAAAGUUGUAGAA	Cleavage	1	GRMZM2G005452	4	203279153..203285455	-1
GRMZM2G443903	zma-miR396a-5p	gnl|ZmGDB|GRMZM2G443903_T01	2	23.999	1	19	2339	2358	UUCCACA-GCUUUCUUGAAC	GUUCAAGAAAGCAUGUGGAA	Cleavage	1	GRMZM2G443903	2	5005786..5031005	1
GRMZM2G478709	zma-miR396a-5p	gnl|ZmGDB|GRMZM2G478709_T02	3	11.869	1	20	431	450	UUCCACAGCUUUCUUGAACU	AGGGUAAGAAAGCUGUGGAG	Cleavage	1	GRMZM2G478709	4	179646912..179649237	1
GRMZM2G008607	zma-miR396a-5p	gnl|ZmGDB|GRMZM2G008607_T02	3	11.557	1	20	713	732	UUCCACAGCUUUCUUGAACU	AGUUCAACAAAUUUGUGGAG	Translation	1	GRMZM2G008607	1	234307913..234320895	1
GRMZM2G008607	zma-miR396a-5p	gnl|ZmGDB|GRMZM2G008607_T01	3	11.557	1	20	773	792	UUCCACAGCUUUCUUGAACU	AGUUCAACAAAUUUGUGGAG	Translation	1	GRMZM2G008607	1	234307913..234320907	1
GRMZM2G092327	zma-miR396a-5p	gnl|ZmGDB|GRMZM2G092327_T03	3	17.605	1	20	896	915	UUCCACAGCUUUCUUGAACU	AGUUAGAGAGAGGUGUGGAA	Cleavage	1	GRMZM2G092327	2	231999890..232003650	1
GRMZM2G478709	zma-miR396a-5p	gnl|ZmGDB|GRMZM2G478709_T01	3	11.869	1	20	1703	1722	UUCCACAGCUUUCUUGAACU	AGGGUAAGAAAGCUGUGGAG	Cleavage	1	GRMZM2G478709	4	179646831..179649237	1
GRMZM2G035807	zma-miR396a-5p	gnl|ZmGDB|GRMZM2G035807_T01	3	16.533	1	20	899	918	UUCCACAGCUUUCUUGAACU	AGUUAGAGAGAGGUGUGGAA	Cleavage	1	GRMZM2G035807	2	232093952..232099171	1
GRMZM2G092327	zma-miR396a-5p	gnl|ZmGDB|GRMZM2G092327_T02	3	17.605	1	20	896	915	UUCCACAGCUUUCUUGAACU	AGUUAGAGAGAGGUGUGGAA	Cleavage	1	GRMZM2G092327	2	231999718..232004980	1
GRMZM2G092327	zma-miR396a-5p	gnl|ZmGDB|GRMZM2G092327_T01	3	17.605	1	20	896	915	UUCCACAGCUUUCUUGAACU	AGUUAGAGAGAGGUGUGGAA	Cleavage	1	GRMZM2G092327	2	231999718..232004980	1
GRMZM2G169078	zma-miR1432-3p	gnl|ZmGDB|GRMZM2G169078_T01	3	20.35	1	22	607	628	GGGUGUCAUCUCGCCUGAAGCA	UUCUUUGGGUUAGAUGGCACCC	Cleavage	1	GRMZM2G169078	7	166705494..166706390	-1
GRMZM2G132874	zma-miR1432-3p	gnl|ZmGDB|GRMZM2G132874_T01	3	20.274	1	22	1258	1279	GGGUGUCAUCUCGCCUGAAGCA	UUCUUUGGGUUAGAUGGCACCC	Cleavage	1	GRMZM2G132874	3	146971283..146974258	1
AC203090.3_FG001	zma-miR399h-5p	gnl|ZmGDB|AC203090.3_FGT001	2	15.47	1	20	290	309	GUGCAGUUCUCCUCUGGCAC	GUGGCAGAGGAGAACUGCGU	Cleavage	1	AC203090.3_FG001	1	214925304..214926658	1
GRMZM2G127374	zma-miR399h-5p	gnl|ZmGDB|GRMZM2G127374_T01	3	18.227	1	21	835	855	GUGCAGUUCUCCUCUGGCACG	CGUGCUAAAGGUGAACUGUAC	Translation	1	GRMZM2G127374	1	219567806..219574992	-1
GRMZM2G367582	zma-miR399h-5p	gnl|ZmGDB|GRMZM2G367582_T01	2.5	22.947	1	20	385	404	GUGCAGUUCUCCUCUGGCAC	GUGCUUGAGGAGCACUGCAC	Cleavage	1	GRMZM2G367582	4	10212312..10214669	1
GRMZM2G011491	zma-miR399h-5p	gnl|ZmGDB|GRMZM2G011491_T02	3	14.291	1	21	498	519	GUGCAGUUC-UCCUCUGGCACG	UGUGUCAGAGGAAGAACUGUAC	Translation	1	GRMZM2G011491	8	128128228..128133622	1
GRMZM2G011491	zma-miR399h-5p	gnl|ZmGDB|GRMZM2G011491_T01	3	14.291	1	21	702	723	GUGCAGUUC-UCCUCUGGCACG	UGUGUCAGAGGAAGAACUGUAC	Translation	1	GRMZM2G011491	8	128128073..128133700	1
GRMZM2G085921	zma-miR399h-5p	gnl|ZmGDB|GRMZM2G085921_T01	3	22.595	1	20	73	92	GUGCAGUUCUCCUCUGGCAC	CUGCCAGAGAAGCACUGCAC	Translation	1	GRMZM2G085921	8	30185604..30189439	-1
GRMZM2G053140	zma-miR399h-5p	gnl|ZmGDB|GRMZM2G053140_T02	3	20.208	1	20	1065	1085	GUGCAGUUCUCC-UCUGGCAC	GUGUCAGAAGGAGAACUGUAC	Cleavage	1	GRMZM2G053140	3	217832130..217837360	-1
GRMZM2G053140	zma-miR399h-5p	gnl|ZmGDB|GRMZM2G053140_T01	3	20.208	1	20	1065	1085	GUGCAGUUCUCC-UCUGGCAC	GUGUCAGAAGGAGAACUGUAC	Cleavage	1	GRMZM2G053140	3	217831866..217837360	-1
GRMZM2G301071	zma-miR399h-5p	gnl|ZmGDB|GRMZM2G301071_T01	3	24.401	1	19	2174	2193	GUGCA-GUUCUCCUCUGGCA	UGCCAGAGGAGGACAUGCAC	Cleavage	1	GRMZM2G301071	1	274708916..274713054	1
GRMZM2G003656	zma-miR399h-5p	gnl|ZmGDB|GRMZM2G003656_T09	3	22.691	1	20	172	191	GUGCAGUUCUCCUCUGGCAC	GUGCAAGAAGAUAACUGCAC	Translation	1	GRMZM2G003656	1	173212498..173215878	1
GRMZM2G003656	zma-miR399h-5p	gnl|ZmGDB|GRMZM2G003656_T08	3	22.691	1	20	661	680	GUGCAGUUCUCCUCUGGCAC	GUGCAAGAAGAUAACUGCAC	Translation	1	GRMZM2G003656	1	173212498..173215878	1
GRMZM2G003656	zma-miR399h-5p	gnl|ZmGDB|GRMZM2G003656_T04	3	19.264	1	20	172	191	GUGCAGUUCUCCUCUGGCAC	GUGCAAGAAGAUAACUGCAC	Translation	1	GRMZM2G003656	1	173212498..173217354	1
GRMZM2G003656	zma-miR399h-5p	gnl|ZmGDB|GRMZM2G003656_T05	3	19.264	1	20	172	191	GUGCAGUUCUCCUCUGGCAC	GUGCAAGAAGAUAACUGCAC	Translation	1	GRMZM2G003656	1	173212498..173217222	1
GRMZM2G003656	zma-miR399h-5p	gnl|ZmGDB|GRMZM2G003656_T03	3	19.264	1	20	172	191	GUGCAGUUCUCCUCUGGCAC	GUGCAAGAAGAUAACUGCAC	Translation	1	GRMZM2G003656	1	173212498..173218029	1
GRMZM2G003656	zma-miR399h-5p	gnl|ZmGDB|GRMZM2G003656_T02	3	19.264	1	20	313	332	GUGCAGUUCUCCUCUGGCAC	GUGCAAGAAGAUAACUGCAC	Translation	1	GRMZM2G003656	1	173212498..173218029	1
GRMZM2G003656	zma-miR399h-5p	gnl|ZmGDB|GRMZM2G003656_T07	3	19.264	1	20	661	680	GUGCAGUUCUCCUCUGGCAC	GUGCAAGAAGAUAACUGCAC	Translation	1	GRMZM2G003656	1	173212498..173217221	1
GRMZM2G003656	zma-miR399h-5p	gnl|ZmGDB|GRMZM2G003656_T01	3	19.264	1	20	661	680	GUGCAGUUCUCCUCUGGCAC	GUGCAAGAAGAUAACUGCAC	Translation	1	GRMZM2G003656	1	173212498..173218029	1
GRMZM2G003656	zma-miR399h-5p	gnl|ZmGDB|GRMZM2G003656_T06	3	19.264	1	20	661	680	GUGCAGUUCUCCUCUGGCAC	GUGCAAGAAGAUAACUGCAC	Translation	1	GRMZM2G003656	1	173212498..173217221	1
AC197427.3_FG003	zma-miR169c-3p	gnl|ZmGDB|AC197427.3_FGT003	2	21.029	1	22	823	844	GGCAAGUCUGUCCUUGGCUACA	UGGAGUCAAGGACAGAUUUGCC	Cleavage	1	AC197427.3_FG003	4	206165635..206169362	1
AC198371.3_FG007	zma-miR169c-3p	gnl|ZmGDB|AC198371.3_FGT007	2.5	18.164	1	20	154	173	GGCAAGUCUGUCCUUGGCUA	UGGUUAAGCACAGACUUGCC	Cleavage	1	AC198371.3_FG007	10	5878435..5878998	-1
AC199886.3_FG002	zma-miR169c-3p	gnl|ZmGDB|AC199886.3_FGT002	2.5	17.25	1	20	244	263	GGCAAGUCUGUCCUUGGCUA	UGGUUAAGCACAGACUUGCC	Cleavage	1	AC199886.3_FG002	7	166704016..166704760	-1
GRMZM2G132874	zma-miR169c-3p	gnl|ZmGDB|GRMZM2G132874_T01	2.5	17.25	1	20	2179	2198	GGCAAGUCUGUCCUUGGCUA	UGGUUAAGCACAGACUUGCC	Cleavage	1	GRMZM2G132874	3	146971283..146974258	1
GRMZM2G312677	zma-miR169c-3p	gnl|ZmGDB|GRMZM2G312677_T01	3	11.523	1	22	561	582	GGCAAGUCUGUCCUUGGCUACA	UUUUGCCAAUGAUAGGCUUGCC	Cleavage	1	GRMZM2G312677	7	5088859..5090757	1
AC188745.3_FG001	zma-miR169c-3p	gnl|ZmGDB|AC188745.3_FGT001	3	20.769	1	21	360	381	GGCAAGUC-UGUCCUUGGCUAC	GAAGCCAAGGACAUGGCUUGUC	Translation	1	AC188745.3_FG001	10	97146951..97147975	1
GRMZM2G317338	zma-miR171b-3p	gnl|ZmGDB|GRMZM2G317338_T01	1.5	22.308	1	20	250	269	UUGAGCCGUGCCAAUAUCAC	GCGAUAUUGGCGCGGCUCAA	Cleavage	1	GRMZM2G317338	6	2909967..2910502	1
AC187788.3_FG008	zma-miR171b-3p	gnl|ZmGDB|AC187788.3_FGT008	1.5	24.175	1	20	142	161	UUGAGCCGUGCCAAUAUCAC	GAGAUAUUGGCGCGGCUCAA	Cleavage	1	AC187788.3_FG008	7	165554811..165555298	-1
GRMZM2G011947	zma-miR171b-3p	gnl|ZmGDB|GRMZM2G011947_T01	1.5	24.467	1	20	166	185	UUGAGCCGUGCCAAUAUCAC	GAGAUAUUGGCGCGGCUCAA	Cleavage	1	GRMZM2G011947	6	55396619..55397567	1
GRMZM2G098800	zma-miR171b-3p	gnl|ZmGDB|GRMZM2G098800_T01	1.5	23.315	1	20	418	437	UUGAGCCGUGCCAAUAUCAC	GAGAUAUUGGCGCGGCUCAA	Cleavage	1	GRMZM2G098800	4	153196436..153199541	1
GRMZM2G110579	zma-miR171b-3p	gnl|ZmGDB|GRMZM2G110579_T01	1.5	23.999	1	20	769	788	UUGAGCCGUGCCAAUAUCAC	GCGAUAUUGGCGCGGCUCAA	Cleavage	1	GRMZM2G110579	5	192846362..192849106	1
GRMZM2G098800	zma-miR171b-3p	gnl|ZmGDB|GRMZM2G098800_T02	1.5	23.315	1	20	1105	1124	UUGAGCCGUGCCAAUAUCAC	GAGAUAUUGGCGCGGCUCAA	Cleavage	1	GRMZM2G098800	4	153196404..153199186	1
GRMZM2G477666	zma-miR171b-3p	gnl|ZmGDB|GRMZM2G477666_T01	3	23.164	1	20	217	236	UUGAGCCGUGCCAAUAUCAC	GAGAUAUUGGCGCAGCUCAA	Cleavage	1	GRMZM2G477666	9	143369964..143371910	-1
GRMZM2G021471	zma-miR171b-3p	gnl|ZmGDB|GRMZM2G021471_T01	2.5	15.348	1	20	365	384	UUGAGCCGUGCCAAUAUCAC	GUGAAAAUGGCAUGGCUCAA	Cleavage	1	GRMZM2G021471	3	134018680..134023296	-1
GRMZM2G143480	zma-miR171b-3p	gnl|ZmGDB|GRMZM2G143480_T04	3	21.516	1	20	235	254	UUGAGCCGUGCCAAUAUCAC	GUGGUUGUGGCACGGUUCAA	Cleavage	1	GRMZM2G143480	10	145895459..145900491	1
GRMZM2G143480	zma-miR171b-3p	gnl|ZmGDB|GRMZM2G143480_T03	3	21.516	1	20	229	248	UUGAGCCGUGCCAAUAUCAC	GUGGUUGUGGCACGGUUCAA	Cleavage	1	GRMZM2G143480	10	145895459..145900494	1
GRMZM2G143480	zma-miR171b-3p	gnl|ZmGDB|GRMZM2G143480_T01	3	21.516	1	20	229	248	UUGAGCCGUGCCAAUAUCAC	GUGGUUGUGGCACGGUUCAA	Cleavage	1	GRMZM2G143480	10	145895417..145903773	1
GRMZM2G143480	zma-miR171b-3p	gnl|ZmGDB|GRMZM2G143480_T02	3	21.516	1	20	235	254	UUGAGCCGUGCCAAUAUCAC	GUGGUUGUGGCACGGUUCAA	Cleavage	1	GRMZM2G143480	10	145895430..145900495	1
GRMZM2G033219	zma-miR171b-3p	gnl|ZmGDB|GRMZM2G033219_T01	3	18.449	1	20	235	254	UUGAGCCGUGCCAAUAUCAC	GUGGUUGUGGCACGGUUCAA	Cleavage	1	GRMZM2G033219	2	4834198..4840631	-1
GRMZM2G033219	zma-miR171b-3p	gnl|ZmGDB|GRMZM2G033219_T02	3	18.449	1	20	235	254	UUGAGCCGUGCCAAUAUCAC	GUGGUUGUGGCACGGUUCAA	Cleavage	1	GRMZM2G033219	2	4836019..4840631	-1
GRMZM2G383154	zma-miR171b-3p	gnl|ZmGDB|GRMZM2G383154_T01	2.5	19.608	1	20	667	685	UUGAGCCGUGCCAAUAUCAC	GUGAUAUUGGCA-GGUUCAA	Cleavage	1	GRMZM2G383154	3	66728190..66731876	-1
GRMZM2G396601	zma-miR164g-3p	gnl|ZmGDB|GRMZM2G396601_T01	3	23.937	1	21	273	293	CACGUGCUCCCCUUCUCCACC	GGUUGGGAAGGGGAGCACGGG	Cleavage	1	GRMZM2G396601	5	178043944..178044240	-1
AC193754.3_FG004	zma-miR164g-3p	gnl|ZmGDB|AC193754.3_FGT004	3	20.701	1	20	242	261	CACGUGCUCCCCUUCUCCAC	GUGGGGGAGGGGAGCGUGUC	Cleavage	1	AC193754.3_FG004	2	36002445..36002732	-1
GRMZM2G363066	zma-miR164g-3p	gnl|ZmGDB|GRMZM2G363066_T01	3	18.259	1	20	229	248	CACGUGCUCCCCUUCUCCAC	GUGGAGAUGGGGAGCAUGAG	Cleavage	1	GRMZM2G363066	2	4369756..4371294	-1
AC214126.4_FG006	zma-miR164g-3p	gnl|ZmGDB|AC214126.4_FGT006	3	17.051	1	20	1	20	CACGUGCUCCCCUUCUCCAC	AUGGAGCAGGAGAGCACGUG	Translation	1	AC214126.4_FG006	1	245846638..245846907	-1
AC195306.3_FG003	zma-miR164g-3p	gnl|ZmGDB|AC195306.3_FGT003	3	17.358	1	20	277	296	CACGUGCUCCCCUUCUCCAC	GUGAAGAAGGUGCGCACGUG	Translation	1	AC195306.3_FG003	8	112620791..112621751	1
GRMZM2G343588	zma-miR164g-3p	gnl|ZmGDB|GRMZM2G343588_T01	3	20.098	1	19	359	378	CACGUGCUCCCCU-UCUCCA	UGGGGAUAGGGGAGCAUGUG	Cleavage	1	GRMZM2G343588	8	33846177..33850067	1
GRMZM2G072808	zma-miR397b-5p	gnl|ZmGDB|GRMZM2G072808_T01	0	15.392	1	21	687	707	UCAUUGAGCGCAGCGUUGAUG	CAUCAACGCUGCGCUCAAUGA	Cleavage	1	GRMZM2G072808	3	180665954..180668800	1
AC212414.3_FG005	zma-miR397b-5p	gnl|ZmGDB|AC212414.3_FGT005	2	9.955	1	21	36	56	UCAUUGAGCGCAGCGUUGAUG	UGUUAACGCUGCGAUCAAUGA	Cleavage	1	AC212414.3_FG005	8	91405076..91406068	-1
AC192330.1_FG004	zma-miR397b-5p	gnl|ZmGDB|AC192330.1_FGT004	2	11.202	1	21	885	905	UCAUUGAGCGCAGCGUUGAUG	UGUUAACGCUGCGAUCAAUGA	Cleavage	1	AC192330.1_FG004	10	140597198..140599033	1
GRMZM2G305526	zma-miR397b-5p	gnl|ZmGDB|GRMZM2G305526_T01	2.5	14.554	1	21	693	713	UCAUUGAGCGCAGCGUUGAUG	CAUCAACGCCGCGCUCAACGA	Cleavage	1	GRMZM2G305526	1	39928338..39931744	-1
GRMZM2G447271	zma-miR397b-5p	gnl|ZmGDB|GRMZM2G447271_T01	2.5	21.58	1	21	693	713	UCAUUGAGCGCAGCGUUGAUG	CAUCAACGCGGCGCUCAACGA	Cleavage	1	GRMZM2G447271	8	168753962..168757679	-1
GRMZM2G072780	zma-miR397b-5p	gnl|ZmGDB|GRMZM2G072780_T01	2.5	24.379	1	21	687	707	UCAUUGAGCGCAGCGUUGAUG	CAUCAACGCGGCGCUCAACGA	Cleavage	1	GRMZM2G072780	3	180675973..180679372	1
GRMZM2G164467	zma-miR397b-5p	gnl|ZmGDB|GRMZM2G164467_T01	2.5	24.379	1	21	687	707	UCAUUGAGCGCAGCGUUGAUG	CAUCAACGCGGCGCUCAACGA	Cleavage	1	GRMZM2G164467	1	260072697..260076172	-1
AC209966.4_FG005	zma-miR397b-5p	gnl|ZmGDB|AC209966.4_FGT005	2	15.099	1	21	1161	1181	UCAUUGAGCGCAGCGUUGAUG	UGUUAACGCUGCGAUCAAUGA	Cleavage	1	AC209966.4_FG005	2	224660344..224664068	1
AC191015.2_FG004	zma-miR397b-5p	gnl|ZmGDB|AC191015.2_FGT004	2	15.099	1	21	1161	1181	UCAUUGAGCGCAGCGUUGAUG	UGUUAACGCUGCGAUCAAUGA	Cleavage	1	AC191015.2_FG004	2	224808561..224812287	1
AF466202.2_FG010	zma-miR397b-5p	gnl|ZmGDB|AF466202.2_FGT010	2	13.925	1	21	1455	1475	UCAUUGAGCGCAGCGUUGAUG	UGUUAACGCUGCGAUCAAUGA	Cleavage	1	AF466202.2_FG010	10	138611451..138624429	1
GRMZM2G464246	zma-miR397b-5p	gnl|ZmGDB|GRMZM2G464246_T01	2	12.083	1	21	1827	1847	UCAUUGAGCGCAGCGUUGAUG	UGUUAACGCUGCGAUCAAUGA	Cleavage	1	GRMZM2G464246	3	33606018..33609010	1
GRMZM2G156754	zma-miR397b-5p	gnl|ZmGDB|GRMZM2G156754_T01	3	24.67	1	21	108	128	UCAUUGAGCGCAGCGUUGAUG	CAUCGGCGCUGUCCUCGAUGA	Translation	1	GRMZM2G156754	6	141218399..141219399	-1
GRMZM5G802725	zma-miR397b-5p	gnl|ZmGDB|GRMZM5G802725_T01	3	18.748	1	21	723	743	UCAUUGAGCGCAGCGUUGAUG	CAUUGAUGCUGCAUUCAAUGA	Translation	1	GRMZM5G802725	5	72949639..72952452	-1
GRMZM2G073614	zma-miR397b-5p	gnl|ZmGDB|GRMZM2G073614_T01	2.5	12.111	1	21	630	650	UCAUUGAGCGCAGCGUUGAUG	CAUCAACCCCGUGCUCAAUGA	Cleavage	1	GRMZM2G073614	5	12970258..12985719	-1
GRMZM2G051103	zma-miR397b-5p	gnl|ZmGDB|GRMZM2G051103_T01	3	16.219	1	21	876	896	UCAUUGAGCGCAGCGUUGAUG	CAUUGAUGCUGCAUUCAAUGA	Translation	1	GRMZM2G051103	9	153558257..153563039	1
GRMZM2G146152	zma-miR397b-5p	gnl|ZmGDB|GRMZM2G146152_T01	3	23.155	1	21	705	725	UCAUUGAGCGCAGCGUUGAUG	CGUCAACGCGGCGCUCAACGA	Cleavage	1	GRMZM2G146152	6	151543068..151545861	-1
GRMZM2G112187	zma-miR397b-5p	gnl|ZmGDB|GRMZM2G112187_T01	3	15.053	1	21	108	128	UCAUUGAGCGCAGCGUUGAUG	CAUCAACCUCGUGCUCAAUGA	Cleavage	1	GRMZM2G112187	3	78542466..78543513	-1
GRMZM2G039454	zma-miR397b-5p	gnl|ZmGDB|GRMZM2G039454_T03	3	23.772	1	20	230	249	UCAUUGAGCGCAGCGUUGAU	AUCAGUGCUGCCCUCAAUGC	Translation	1	GRMZM2G039454	3	11642768..11644945	1
GRMZM2G066489	zma-miR397b-5p	gnl|ZmGDB|GRMZM2G066489_T03	3	22.938	1	21	147	167	UCAUUGAGCGCAGCGUUGAUG	CAUCGCUGCUGCGGUCAAUGA	Cleavage	1	GRMZM2G066489	2	14397825..14401986	1
GRMZM2G118800	zma-miR397b-5p	gnl|ZmGDB|GRMZM2G118800_T02	3	24.023	1	20	124	143	UCAUUGAGCGCAGCGUUGAU	AUCAGCGCCGCGCUCCAUGA	Cleavage	1	GRMZM2G118800	2	130291614..130295558	-1
GRMZM2G039454	zma-miR397b-5p	gnl|ZmGDB|GRMZM2G039454_T02	3	23.772	1	20	227	246	UCAUUGAGCGCAGCGUUGAU	AUCAGUGCUGCCCUCAAUGC	Translation	1	GRMZM2G039454	3	11642742..11649762	1
GRMZM2G039454	zma-miR397b-5p	gnl|ZmGDB|GRMZM2G039454_T01	3	23.772	1	20	230	249	UCAUUGAGCGCAGCGUUGAU	AUCAGUGCUGCCCUCAAUGC	Translation	1	GRMZM2G039454	3	11642850..11649787	1
GRMZM2G118800	zma-miR397b-5p	gnl|ZmGDB|GRMZM2G118800_T01	3	24.023	1	20	124	143	UCAUUGAGCGCAGCGUUGAU	AUCAGCGCCGCGCUCCAUGA	Cleavage	1	GRMZM2G118800	2	130291275..130295558	-1
AC202110.3_FG005	zma-miR397b-5p	gnl|ZmGDB|AC202110.3_FGT005	3	17.291	1	21	2085	2105	UCAUUGAGCGCAGCGUUGAUG	UGUUAACGCUACGAUCAAUGA	Translation	1	AC202110.3_FG005	7	77946376..77951300	1
GRMZM2G078124	zma-miR169l-5p	gnl|ZmGDB|GRMZM2G078124_T01	1	18.351	1	21	282	302	UAGCCAGGGAUGAUUUGCCUG	CAGGCAAGUCAUCCUUGGCUA	Cleavage	1	GRMZM2G078124	2	192698625..192701211	-1
GRMZM2G506418	zma-miR2275d-3p	gnl|ZmGDB|GRMZM2G506418_T01	2	13.845	1	22	5	26	UUUGUUUUCCUCUAAUAUCUCA	UGAGAUAUUGGAGAGAAACAAA	Translation	1	GRMZM2G506418	4	3762803..3763036	1
GRMZM2G329177	zma-miR2275d-3p	gnl|ZmGDB|GRMZM2G329177_T02	2.5	21.676	1	21	3811	3831	UUUGUUUUCCUCUAAUAUCUC	GAGGCAUUGGAGGAAAACAAG	Cleavage	1	GRMZM2G329177	1	2428332..2435360	1
GRMZM2G329177	zma-miR2275d-3p	gnl|ZmGDB|GRMZM2G329177_T01	2.5	21.676	1	21	3811	3831	UUUGUUUUCCUCUAAUAUCUC	GAGGCAUUGGAGGAAAACAAG	Cleavage	1	GRMZM2G329177	1	2428332..2435658	1
GRMZM2G322047	zma-miR2275d-3p	gnl|ZmGDB|GRMZM2G322047_T01	3	20.088	1	21	1109	1129	UUUGUUUUCCUCUAAUAUCUC	GAGAUAUUGGAGGAAGACCAG	Cleavage	1	GRMZM2G322047	8	8014962..8018180	-1
GRMZM2G546118	zma-miR2275d-3p	gnl|ZmGDB|GRMZM2G546118_T01	2.5	17.436	1	20	313	332	UUUGUUUUCCUCUAAUAUCU	AGAUAUUGGAGGAAGACAGC	Cleavage	1	GRMZM2G546118	1	223301909..223304039	1
GRMZM2G113163	zma-miR2275d-3p	gnl|ZmGDB|GRMZM2G113163_T01	3	16.699	1	21	2980	3000	UUUGUUUUCCUCUAAUAUCUC	GAGGCAUUGGAGGAAAAUAAG	Cleavage	1	GRMZM2G113163	9	154760893..154765330	1
GRMZM2G581387	zma-miR2275d-3p	gnl|ZmGDB|GRMZM2G581387_T01	3	15.534	1	21	34	54	UUUGUUUUCCUCUAAUAUCUC	GUGAUAGUAGAGGAAAACAAC	Cleavage	1	GRMZM2G581387	8	24352117..24352224	-1
GRMZM2G422464	zma-miR2275d-3p	gnl|ZmGDB|GRMZM2G422464_T02	3	17.238	1	21	2168	2188	UUUGUUUUCCUCUAAUAUCUC	GAGGUACUAAAGGGAAACAAA	Cleavage	1	GRMZM2G422464	4	218137643..218155614	-1
GRMZM2G422464	zma-miR2275d-3p	gnl|ZmGDB|GRMZM2G422464_T01	3	17.238	1	21	2168	2188	UUUGUUUUCCUCUAAUAUCUC	GAGGUACUAAAGGGAAACAAA	Cleavage	1	GRMZM2G422464	4	218137641..218155614	-1
GRMZM2G380582	zma-miR2275d-3p	gnl|ZmGDB|GRMZM2G380582_T01	3	13.505	1	21	478	498	UUUGUUUUCCUCUAAUAUCUC	GAAAUAUUAGAGAAAGACAAG	Translation	1	GRMZM2G380582	2	2283338..2285314	1
GRMZM2G319921	zma-miR2275d-3p	gnl|ZmGDB|GRMZM2G319921_T01	3	9.609	1	21	268	288	UUUGUUUUCCUCUAAUAUCUC	GAAAUAUUAGAGAAAGACAAG	Translation	1	GRMZM2G319921	4	160208077..160208759	1
GRMZM2G326631	zma-miR2275d-3p	gnl|ZmGDB|GRMZM2G326631_T01	3	16.169	1	22	528	549	UUUGUUUUCCUCUAAUAUCUCA	UAAGAUAUUAGGAGAAGAUAAG	Translation	1	GRMZM2G326631	2	39033129..39046983	-1
GRMZM2G134146	zma-miR2275d-3p	gnl|ZmGDB|GRMZM2G134146_T01	2.5	11.564	1	20	99	118	UUUGUUUUCCUCUAAUAUCU	AGAUCCUAGAGGAAAACGAA	Cleavage	1	GRMZM2G134146	3	55330383..55330848	1
GRMZM5G889299	zma-miR2275d-3p	gnl|ZmGDB|GRMZM5G889299_T01	3	8.129	1	22	735	756	UUUGUUUUCCUCUAAUAUCUCA	UAAGGGAUUAGAUGAAAAUAAA	Translation	1	GRMZM5G889299	mitochondrion	60824..63559	-1
GRMZM5G872710	zma-miR2275d-3p	gnl|ZmGDB|GRMZM5G872710_T01	3	9.645	1	22	735	756	UUUGUUUUCCUCUAAUAUCUCA	UAAGGGAUUAGAUGAAAAUAAA	Translation	1	GRMZM5G872710	9	6945656..6948870	1
GRMZM2G084819	zma-miR2275d-3p	gnl|ZmGDB|GRMZM2G084819_T02	3	21.822	1	20	11016	11035	UUUGUUUUCCUCUAAUAUCU	AGAUACUAGAGCAGAACAGA	Translation	1	GRMZM2G084819	2	1819020..1846914	-1
AC188000.3_FG006	zma-miR2275d-3p	gnl|ZmGDB|AC188000.3_FGT006	3	10.951	1	20	224	243	UUUGUUUUCCUCUAAUAUCU	AGCUAUUUGAGGAGAAUAAA	Cleavage	1	AC188000.3_FG006	10	91718625..91720371	1
GRMZM2G135978	zma-miR393c-5p	gnl|ZmGDB|GRMZM2G135978_T01	2	18.848	1	20	1551	1570	UCCAAAGGGAUCGCAUUGAU	GACAAUGCGAUCCCUUUGGA	Cleavage	1	GRMZM2G135978	8	127112957..127118492	-1
GRMZM2G137451	zma-miR393c-5p	gnl|ZmGDB|GRMZM2G137451_T02	2	19.041	1	20	1500	1519	UCCAAAGGGAUCGCAUUGAU	CACAAUGCGAUCCCUUUGGA	Cleavage	1	GRMZM2G137451	10	110996827..111000916	-1
GRMZM2G137451	zma-miR393c-5p	gnl|ZmGDB|GRMZM2G137451_T01	2	19.041	1	20	1500	1519	UCCAAAGGGAUCGCAUUGAU	CACAAUGCGAUCCCUUUGGA	Cleavage	1	GRMZM2G137451	10	110996613..111000922	-1
GRMZM2G036832	zma-miR393c-5p	gnl|ZmGDB|GRMZM2G036832_T01	3	17.479	1	22	885	906	UCCAAAGGGAUCGCAUUGAUCU	AUAUCAGAGAGAUUCCUUUGGA	Cleavage	1	GRMZM2G036832	2	182619406..182625522	-1
GRMZM2G036832	zma-miR393c-5p	gnl|ZmGDB|GRMZM2G036832_T02	3	17.479	1	22	885	906	UCCAAAGGGAUCGCAUUGAUCU	AUAUCAGAGAGAUUCCUUUGGA	Cleavage	1	GRMZM2G036832	2	182619819..182625522	-1
GRMZM2G135808	zma-miR393c-5p	gnl|ZmGDB|GRMZM2G135808_T01	3	18.467	1	22	1199	1220	UCCAAAGGGAUCGCAUUGAUCU	AUAUCAAUGAUAUCGCUUUGGA	Cleavage	1	GRMZM2G135808	7	1222079..1229906	1
GRMZM2G034407	zma-miR169e	gnl|ZmGDB|GRMZM2G034407_T01	2.5	22.063	1	20	123	142	UAGCCAAGGAGACUGCCUAC	ACGGGCAGUCUCCUUGGCUA	Cleavage	1	GRMZM2G034407	4	47241862..47242858	1
GRMZM2G370521	zma-miR169f-3p	gnl|ZmGDB|GRMZM2G370521_T01	3	13.617	1	21	363	383	GGCAUGUCUUCCUUGGCUACU	ACUAGCCAAGGAAGAUAUGGC	Cleavage	1	GRMZM2G370521	8	134015774..134017642	1
GRMZM2G482077	zma-miR169f-3p	gnl|ZmGDB|GRMZM2G482077_T01	3	16.824	1	21	363	383	GGCAUGUCUUCCUUGGCUACU	ACUAGCCAAGGAAGAUAUGGC	Cleavage	1	GRMZM2G482077	6	160054556..160056340	1
GRMZM2G417650	zma-miR169f-3p	gnl|ZmGDB|GRMZM2G417650_T01	3	13.058	1	21	363	383	GGCAUGUCUUCCUUGGCUACU	ACUAGCCAAGGAAGAUAUGGC	Cleavage	1	GRMZM2G417650	5	211803683..211805908	-1
GRMZM2G409190	zma-miR169f-3p	gnl|ZmGDB|GRMZM2G409190_T01	3	15.016	1	21	363	383	GGCAUGUCUUCCUUGGCUACU	ACUAGCCAAGGAAGAUAUGGC	Cleavage	1	GRMZM2G409190	5	126694454..126696060	1
GRMZM2G340976	zma-miR169f-3p	gnl|ZmGDB|GRMZM2G340976_T01	3	21.28	1	21	931	951	GGCAUGUCUUCCUUGGCUACU	AGUAGUCAAGGACGACGUGCA	Translation	1	GRMZM2G340976	6	15171596..15177250	-1
AC195860.3_FG005	zma-miR169f-3p	gnl|ZmGDB|AC195860.3_FGT005	3	19.998	1	20	205	224	GGCAUGUCUUCCUUGGCUAC	AUGGCCAAGCAAGACAUGUC	Translation	1	AC195860.3_FG005	6	163871992..163873643	1
GRMZM2G354593	zma-miR169f-3p	gnl|ZmGDB|GRMZM2G354593_T01	3	17.918	1	21	1093	1113	GGCAUGUCUUCCUUGGCUACU	AGACGCCAAGGGAGGCAUGCC	Cleavage	1	GRMZM2G354593	6	97263951..97265232	-1
GRMZM5G869411	zma-miR169f-3p	gnl|ZmGDB|GRMZM5G869411_T01	3	17.942	1	21	1174	1194	GGCAUGUCUUCCUUGGCUACU	AGACGCCAAGGGAGGCAUGCC	Cleavage	1	GRMZM5G869411	7	131432969..131434254	-1
GRMZM2G322385	zma-miR169f-3p	gnl|ZmGDB|GRMZM2G322385_T01	3	17.942	1	21	1174	1194	GGCAUGUCUUCCUUGGCUACU	AGACGCCAAGGGAGGCAUGCC	Cleavage	1	GRMZM2G322385	7	131427877..131429191	-1
GRMZM2G453251	zma-miR169f-3p	gnl|ZmGDB|GRMZM2G453251_T01	3	17.942	1	21	1174	1194	GGCAUGUCUUCCUUGGCUACU	AGACGCCAAGGGAGGCAUGCC	Cleavage	1	GRMZM2G453251	2	222450127..222451412	-1
GRMZM2G346138	zma-miR169f-3p	gnl|ZmGDB|GRMZM2G346138_T01	3	15.63	1	21	1008	1028	GGCAUGUCUUCCUUGGCUACU	AGUAGCUAUGGAUGACAUGUC	Translation	1	GRMZM2G346138	3	167004322..167008120	1
GRMZM2G127120	zma-miR169f-3p	gnl|ZmGDB|GRMZM2G127120_T01	3	17.235	1	21	1915	1935	GGCAUGUCUUCCUUGGCUACU	AGACGCCAAGGGAGGCAUGCC	Cleavage	1	GRMZM2G127120	6	97919597..97923556	1
GRMZM2G025370	zma-miR169f-3p	gnl|ZmGDB|GRMZM2G025370_T01	3	17.918	1	21	1993	2013	GGCAUGUCUUCCUUGGCUACU	AGACGCCAAGGGAGGCAUGCC	Cleavage	1	GRMZM2G025370	9	130641519..130644249	1
GRMZM2G012319	zma-miR169f-3p	gnl|ZmGDB|GRMZM2G012319_T02	3	17.095	1	21	1892	1912	GGCAUGUCUUCCUUGGCUACU	AGUUGUUAUGGAAGACAUGCC	Cleavage	1	GRMZM2G012319	1	38536443..38548191	1
GRMZM2G012319	zma-miR169f-3p	gnl|ZmGDB|GRMZM2G012319_T01	3	17.095	1	21	1952	1972	GGCAUGUCUUCCUUGGCUACU	AGUUGUUAUGGAAGACAUGCC	Cleavage	1	GRMZM2G012319	1	38536341..38547930	1
GRMZM2G120167	zma-miR169f-3p	gnl|ZmGDB|GRMZM2G120167_T01	3	20.503	1	20	592	611	GGCAUGUCUUCCUUGGCUAC	GGAGCCAAGGAGGGUGUGCC	Cleavage	1	GRMZM2G120167	4	16130240..16135385	1
GRMZM2G463227	zma-miR169f-3p	gnl|ZmGDB|GRMZM2G463227_T04	3	19.904	1	20	148	167	GGCAUGUCUUCCUUGGCUAC	GGAGCCAAGGAGAACAUGUC	Cleavage	1	GRMZM2G463227	2	104966115..104969752	1
GRMZM2G388415	zma-miR169f-3p	gnl|ZmGDB|GRMZM2G388415_T01	3	17.216	1	20	370	389	GGCAUGUCUUCCUUGGCUAC	GUACCAAAGGAGGGCAUGCC	Cleavage	1	GRMZM2G388415	5	77531945..77533432	-1
GRMZM2G463227	zma-miR169f-3p	gnl|ZmGDB|GRMZM2G463227_T02	3	19.904	1	20	1678	1697	GGCAUGUCUUCCUUGGCUAC	GGAGCCAAGGAGAACAUGUC	Cleavage	1	GRMZM2G463227	2	104961688..104969752	1
GRMZM2G146292	zma-miR169f-3p	gnl|ZmGDB|GRMZM2G146292_T04	3	23.341	1	20	1129	1148	GGCAUGUCUUCCUUGGCUAC	GUACCAAAGGAGGGCAUGCC	Cleavage	1	GRMZM2G146292	2	209340776..209345160	-1
GRMZM2G015730	zma-miR169f-3p	gnl|ZmGDB|GRMZM2G015730_T03	3	13.265	1	20	680	698	GGCAUGUCUUCCUUGGCUAC	CUAGCCAAG-AAGACAUGCC	Translation	1	GRMZM2G015730	9	138142902..138149052	-1
GRMZM2G146292	zma-miR169f-3p	gnl|ZmGDB|GRMZM2G146292_T01	3	23.341	1	20	1129	1148	GGCAUGUCUUCCUUGGCUAC	GUACCAAAGGAGGGCAUGCC	Cleavage	1	GRMZM2G146292	2	209337124..209344181	-1
GRMZM2G146292	zma-miR169f-3p	gnl|ZmGDB|GRMZM2G146292_T02	3	23.341	1	20	1129	1148	GGCAUGUCUUCCUUGGCUAC	GUACCAAAGGAGGGCAUGCC	Cleavage	1	GRMZM2G146292	2	209337214..209344181	-1
GRMZM2G015730	zma-miR169f-3p	gnl|ZmGDB|GRMZM2G015730_T02	3	13.265	1	20	1205	1223	GGCAUGUCUUCCUUGGCUAC	CUAGCCAAG-AAGACAUGCC	Translation	1	GRMZM2G015730	9	138142902..138149052	-1
GRMZM2G015730	zma-miR169f-3p	gnl|ZmGDB|GRMZM2G015730_T01	3	13.265	1	20	1229	1247	GGCAUGUCUUCCUUGGCUAC	CUAGCCAAG-AAGACAUGCC	Translation	1	GRMZM2G015730	9	138142902..138149052	-1
GRMZM2G027100	zma-miR159c-5p	gnl|ZmGDB|GRMZM2G027100_T01	1.5	20.235	1	20	100	119	GAGCUCCCUUCGAUCCAAUC	GCUUGGAUUGAAGGGAGCUC	Cleavage	1	GRMZM2G027100	3	2748284..2748460	-1
GRMZM2G027100	zma-miR159c-5p	gnl|ZmGDB|GRMZM2G027100_T02	1.5	19.716	1	20	100	119	GAGCUCCCUUCGAUCCAAUC	GCUUGGAUUGAAGGGAGCUC	Cleavage	1	GRMZM2G027100	3	2748194..2748460	-1
GRMZM2G127720	zma-miR159c-5p	gnl|ZmGDB|GRMZM2G127720_T01	1.5	18.624	1	20	100	119	GAGCUCCCUUCGAUCCAAUC	GCUUGGAUUGAAGGGAGCUC	Cleavage	1	GRMZM2G127720	8	26822627..26822951	1
GRMZM2G014004	zma-miR159c-5p	gnl|ZmGDB|GRMZM2G014004_T02	3	17.678	1	20	267	286	GAGCUCCCUUCGAUCCAAUC	GAUUGGACUGAAUGGAGUUC	Cleavage	1	GRMZM2G014004	4	196513488..196545715	-1
GRMZM2G014004	zma-miR159c-5p	gnl|ZmGDB|GRMZM2G014004_T01	3	17.678	1	20	267	286	GAGCUCCCUUCGAUCCAAUC	GAUUGGACUGAAUGGAGUUC	Cleavage	1	GRMZM2G014004	4	196513488..196545715	-1
GRMZM2G008408	zma-miR171h-3p	gnl|ZmGDB|GRMZM2G008408_T01	3	14.717	1	21	52	71	GUGAGCCGAACCAAUAUCACU	GGUGAU-UUGGUUUGGUUCAC	Cleavage	1	GRMZM2G008408	9	79416912..79417506	1
GRMZM2G072808	zma-miR397a-5p	gnl|ZmGDB|GRMZM2G072808_T01	0	15.392	1	21	687	707	UCAUUGAGCGCAGCGUUGAUG	CAUCAACGCUGCGCUCAAUGA	Cleavage	1	GRMZM2G072808	3	180665954..180668800	1
AC212414.3_FG005	zma-miR397a-5p	gnl|ZmGDB|AC212414.3_FGT005	2	9.955	1	21	36	56	UCAUUGAGCGCAGCGUUGAUG	UGUUAACGCUGCGAUCAAUGA	Cleavage	1	AC212414.3_FG005	8	91405076..91406068	-1
AC192330.1_FG004	zma-miR397a-5p	gnl|ZmGDB|AC192330.1_FGT004	2	11.202	1	21	885	905	UCAUUGAGCGCAGCGUUGAUG	UGUUAACGCUGCGAUCAAUGA	Cleavage	1	AC192330.1_FG004	10	140597198..140599033	1
GRMZM2G305526	zma-miR397a-5p	gnl|ZmGDB|GRMZM2G305526_T01	2.5	14.554	1	21	693	713	UCAUUGAGCGCAGCGUUGAUG	CAUCAACGCCGCGCUCAACGA	Cleavage	1	GRMZM2G305526	1	39928338..39931744	-1
GRMZM2G447271	zma-miR397a-5p	gnl|ZmGDB|GRMZM2G447271_T01	2.5	21.58	1	21	693	713	UCAUUGAGCGCAGCGUUGAUG	CAUCAACGCGGCGCUCAACGA	Cleavage	1	GRMZM2G447271	8	168753962..168757679	-1
GRMZM2G072780	zma-miR397a-5p	gnl|ZmGDB|GRMZM2G072780_T01	2.5	24.379	1	21	687	707	UCAUUGAGCGCAGCGUUGAUG	CAUCAACGCGGCGCUCAACGA	Cleavage	1	GRMZM2G072780	3	180675973..180679372	1
GRMZM2G164467	zma-miR397a-5p	gnl|ZmGDB|GRMZM2G164467_T01	2.5	24.379	1	21	687	707	UCAUUGAGCGCAGCGUUGAUG	CAUCAACGCGGCGCUCAACGA	Cleavage	1	GRMZM2G164467	1	260072697..260076172	-1
AC209966.4_FG005	zma-miR397a-5p	gnl|ZmGDB|AC209966.4_FGT005	2	15.099	1	21	1161	1181	UCAUUGAGCGCAGCGUUGAUG	UGUUAACGCUGCGAUCAAUGA	Cleavage	1	AC209966.4_FG005	2	224660344..224664068	1
AC191015.2_FG004	zma-miR397a-5p	gnl|ZmGDB|AC191015.2_FGT004	2	15.099	1	21	1161	1181	UCAUUGAGCGCAGCGUUGAUG	UGUUAACGCUGCGAUCAAUGA	Cleavage	1	AC191015.2_FG004	2	224808561..224812287	1
AF466202.2_FG010	zma-miR397a-5p	gnl|ZmGDB|AF466202.2_FGT010	2	13.925	1	21	1455	1475	UCAUUGAGCGCAGCGUUGAUG	UGUUAACGCUGCGAUCAAUGA	Cleavage	1	AF466202.2_FG010	10	138611451..138624429	1
GRMZM2G464246	zma-miR397a-5p	gnl|ZmGDB|GRMZM2G464246_T01	2	12.083	1	21	1827	1847	UCAUUGAGCGCAGCGUUGAUG	UGUUAACGCUGCGAUCAAUGA	Cleavage	1	GRMZM2G464246	3	33606018..33609010	1
GRMZM2G156754	zma-miR397a-5p	gnl|ZmGDB|GRMZM2G156754_T01	3	24.67	1	21	108	128	UCAUUGAGCGCAGCGUUGAUG	CAUCGGCGCUGUCCUCGAUGA	Translation	1	GRMZM2G156754	6	141218399..141219399	-1
GRMZM5G802725	zma-miR397a-5p	gnl|ZmGDB|GRMZM5G802725_T01	3	18.748	1	21	723	743	UCAUUGAGCGCAGCGUUGAUG	CAUUGAUGCUGCAUUCAAUGA	Translation	1	GRMZM5G802725	5	72949639..72952452	-1
GRMZM2G073614	zma-miR397a-5p	gnl|ZmGDB|GRMZM2G073614_T01	2.5	12.111	1	21	630	650	UCAUUGAGCGCAGCGUUGAUG	CAUCAACCCCGUGCUCAAUGA	Cleavage	1	GRMZM2G073614	5	12970258..12985719	-1
GRMZM2G051103	zma-miR397a-5p	gnl|ZmGDB|GRMZM2G051103_T01	3	16.219	1	21	876	896	UCAUUGAGCGCAGCGUUGAUG	CAUUGAUGCUGCAUUCAAUGA	Translation	1	GRMZM2G051103	9	153558257..153563039	1
GRMZM2G146152	zma-miR397a-5p	gnl|ZmGDB|GRMZM2G146152_T01	3	23.155	1	21	705	725	UCAUUGAGCGCAGCGUUGAUG	CGUCAACGCGGCGCUCAACGA	Cleavage	1	GRMZM2G146152	6	151543068..151545861	-1
GRMZM2G112187	zma-miR397a-5p	gnl|ZmGDB|GRMZM2G112187_T01	3	15.053	1	21	108	128	UCAUUGAGCGCAGCGUUGAUG	CAUCAACCUCGUGCUCAAUGA	Cleavage	1	GRMZM2G112187	3	78542466..78543513	-1
GRMZM2G039454	zma-miR397a-5p	gnl|ZmGDB|GRMZM2G039454_T03	3	23.772	1	20	230	249	UCAUUGAGCGCAGCGUUGAU	AUCAGUGCUGCCCUCAAUGC	Translation	1	GRMZM2G039454	3	11642768..11644945	1
GRMZM2G066489	zma-miR397a-5p	gnl|ZmGDB|GRMZM2G066489_T03	3	22.938	1	21	147	167	UCAUUGAGCGCAGCGUUGAUG	CAUCGCUGCUGCGGUCAAUGA	Cleavage	1	GRMZM2G066489	2	14397825..14401986	1
GRMZM2G118800	zma-miR397a-5p	gnl|ZmGDB|GRMZM2G118800_T02	3	24.023	1	20	124	143	UCAUUGAGCGCAGCGUUGAU	AUCAGCGCCGCGCUCCAUGA	Cleavage	1	GRMZM2G118800	2	130291614..130295558	-1
GRMZM2G039454	zma-miR397a-5p	gnl|ZmGDB|GRMZM2G039454_T02	3	23.772	1	20	227	246	UCAUUGAGCGCAGCGUUGAU	AUCAGUGCUGCCCUCAAUGC	Translation	1	GRMZM2G039454	3	11642742..11649762	1
GRMZM2G039454	zma-miR397a-5p	gnl|ZmGDB|GRMZM2G039454_T01	3	23.772	1	20	230	249	UCAUUGAGCGCAGCGUUGAU	AUCAGUGCUGCCCUCAAUGC	Translation	1	GRMZM2G039454	3	11642850..11649787	1
GRMZM2G118800	zma-miR397a-5p	gnl|ZmGDB|GRMZM2G118800_T01	3	24.023	1	20	124	143	UCAUUGAGCGCAGCGUUGAU	AUCAGCGCCGCGCUCCAUGA	Cleavage	1	GRMZM2G118800	2	130291275..130295558	-1
AC202110.3_FG005	zma-miR397a-5p	gnl|ZmGDB|AC202110.3_FGT005	3	17.291	1	21	2085	2105	UCAUUGAGCGCAGCGUUGAUG	UGUUAACGCUACGAUCAAUGA	Translation	1	AC202110.3_FG005	7	77946376..77951300	1
GRMZM2G416725	zma-miR172c-3p	gnl|ZmGDB|GRMZM2G416725_T01	0.5	16.96	1	20	129	148	AGAAUCUUGAUGAUGCUGCA	UGCAGCAUCAUCAGGAUUCU	Cleavage	1	GRMZM2G416725	6	29013673..29014420	1
GRMZM5G862109	zma-miR172c-3p	gnl|ZmGDB|GRMZM5G862109_T02	0.5	23.824	1	20	867	886	AGAAUCUUGAUGAUGCUGCA	UGCAGCAUCAUCAGGAUUCU	Cleavage	1	GRMZM5G862109	1	292889740..292893983	1
GRMZM5G862109	zma-miR172c-3p	gnl|ZmGDB|GRMZM5G862109_T01	0.5	23.824	1	20	1191	1210	AGAAUCUUGAUGAUGCUGCA	UGCAGCAUCAUCAGGAUUCU	Cleavage	1	GRMZM5G862109	1	292889740..292893983	1
GRMZM2G700665	zma-miR172c-3p	gnl|ZmGDB|GRMZM2G700665_T02	0.5	21.238	1	20	1248	1267	AGAAUCUUGAUGAUGCUGCA	UGCAGCAUCAUCAGGAUUCU	Cleavage	1	GRMZM2G700665	8	132044001..132047428	1
GRMZM2G700665	zma-miR172c-3p	gnl|ZmGDB|GRMZM2G700665_T03	0.5	21.238	1	20	1293	1312	AGAAUCUUGAUGAUGCUGCA	UGCAGCAUCAUCAGGAUUCU	Cleavage	1	GRMZM2G700665	8	132044001..132047428	1
GRMZM2G176175	zma-miR172c-3p	gnl|ZmGDB|GRMZM2G176175_T01	0.5	16.235	1	20	1467	1486	AGAAUCUUGAUGAUGCUGCA	UGCAGCAUCAUCAGGAUUCU	Cleavage	1	GRMZM2G176175	7	22004372..22015553	1
GRMZM2G176175	zma-miR172c-3p	gnl|ZmGDB|GRMZM2G176175_T02	0.5	16.235	1	20	1470	1489	AGAAUCUUGAUGAUGCUGCA	UGCAGCAUCAUCAGGAUUCU	Cleavage	1	GRMZM2G176175	7	22004372..22015553	1
GRMZM2G076602	zma-miR172c-3p	gnl|ZmGDB|GRMZM2G076602_T01	2.5	16.771	1	20	693	712	AGAAUCUUGAUGAUGCUGCA	UGCAGCAUCAUCACGAUUCC	Cleavage	1	GRMZM2G076602	10	145350317..145352828	1
GRMZM2G174784	zma-miR172c-3p	gnl|ZmGDB|GRMZM2G174784_T01	2.5	15.498	1	20	1383	1402	AGAAUCUUGAUGAUGCUGCA	UGCAGCAUCAUCACGAUUCC	Cleavage	1	GRMZM2G174784	2	5514479..5518846	-1
GRMZM2G423956	zma-miR172c-3p	gnl|ZmGDB|GRMZM2G423956_T04	2	22.173	1	20	980	999	AGAAUCUUGAUGAUGCUGCA	UGCAGCAUUGUCCAGAUUCU	Cleavage	1	GRMZM2G423956	6	1335084..1338778	1
GRMZM2G423956	zma-miR172c-3p	gnl|ZmGDB|GRMZM2G423956_T03	2	22.173	1	20	1487	1506	AGAAUCUUGAUGAUGCUGCA	UGCAGCAUUGUCCAGAUUCU	Cleavage	1	GRMZM2G423956	6	1335084..1338778	1
GRMZM2G423956	zma-miR172c-3p	gnl|ZmGDB|GRMZM2G423956_T02	2	22.173	1	20	1487	1506	AGAAUCUUGAUGAUGCUGCA	UGCAGCAUUGUCCAGAUUCU	Cleavage	1	GRMZM2G423956	6	1334626..1338778	1
GRMZM2G423956	zma-miR172c-3p	gnl|ZmGDB|GRMZM2G423956_T01	2	22.173	1	20	1487	1506	AGAAUCUUGAUGAUGCUGCA	UGCAGCAUUGUCCAGAUUCU	Cleavage	1	GRMZM2G423956	6	1334626..1338778	1
GRMZM5G803935	zma-miR172c-3p	gnl|ZmGDB|GRMZM5G803935_T01	3	21.171	1	20	205	224	AGAAUCUUGAUGAUGCUGCA	AGUGGCAUCAUCAAGAUUCA	Cleavage	1	GRMZM5G803935	3	144884032..144884741	1
GRMZM2G469304	zma-miR172c-3p	gnl|ZmGDB|GRMZM2G469304_T01	2.5	23.535	1	20	48	67	AGAAUCUUGAUGAUGCUGCA	UGCAGCACCAUCAGGAUUCA	Cleavage	1	GRMZM2G469304	1	28961031..28964979	-1
GRMZM2G166064	zma-miR172c-3p	gnl|ZmGDB|GRMZM2G166064_T01	3	16.233	1	20	11	30	AGAAUCUUGAUGAUGCUGCA	UGUUGCACCAUCAGGAUUCU	Cleavage	1	GRMZM2G166064	3	17580074..17584970	1
GRMZM2G353895	zma-miR172c-3p	gnl|ZmGDB|GRMZM2G353895_T01	3	22.312	1	20	11	30	AGAAUCUUGAUGAUGCUGCA	UGUUGCACCAUCAGGAUUCU	Cleavage	1	GRMZM2G353895	8	14546620..14549700	-1
AC193595.3_FG001	zma-miR172c-3p	gnl|ZmGDB|AC193595.3_FGT001	3	24.241	1	20	183	202	AGAAUCUUGAUGAUGCUGCA	UGCAGCAGCAGCUAGAUUCU	Translation	1	AC193595.3_FG001	9	36766383..36767080	-1
GRMZM2G374435	zma-miR172c-3p	gnl|ZmGDB|GRMZM2G374435_T01	3	21.317	1	20	663	682	AGAAUCUUGAUGAUGCUGCA	UGGAGCAUCAAGAAGAUUCU	Translation	1	GRMZM2G374435	3	216545216..216549512	-1
GRMZM2G158415	zma-miR167a-3p	gnl|ZmGDB|GRMZM2G158415_T01	3	17.331	1	21	74	94	GAUCAUGCAUGACAGCCUCAU	AUGAGGUUGUCAUGCAUAAUG	Cleavage	1	GRMZM2G158415	4	39085601..39087931	-1
GRMZM2G003096	zma-miR167a-3p	gnl|ZmGDB|GRMZM2G003096_T01	3	20.202	1	22	397	418	GAUCAUGCAUGACAGCCUCAUU	GAUGAGGCGGUCAGUCAUGAUC	Translation	1	GRMZM2G003096	3	14335790..14339102	1
GRMZM2G008622	zma-miR167a-3p	gnl|ZmGDB|GRMZM2G008622_T02	3	19.093	1	20	870	889	GAUCAUGCAUGACAGCCUCA	AGAGGCCGUCGUGUAUGAUC	Cleavage	1	GRMZM2G008622	10	148233861..148237393	1
GRMZM2G008622	zma-miR167a-3p	gnl|ZmGDB|GRMZM2G008622_T01	3	19.093	1	20	870	889	GAUCAUGCAUGACAGCCUCA	AGAGGCCGUCGUGUAUGAUC	Cleavage	1	GRMZM2G008622	10	148233861..148237411	1
GRMZM2G084786	zma-miR167a-3p	gnl|ZmGDB|GRMZM2G084786_T01	3	16.604	1	20	68	87	GAUCAUGCAUGACAGCCUCA	UGAAGGUGUCAUACAUGAUC	Cleavage	1	GRMZM2G084786	3	135439479..135439759	1
GRMZM2G008202	zma-miR166l-5p	gnl|ZmGDB|GRMZM2G008202_T03	2.5	16.723	1	20	125	144	GAAUGGAGGCUGGUCCAAGA	UCUUGGUCCAGCCUCCACUC	Cleavage	1	GRMZM2G008202	6	46775079..46777201	1
GRMZM5G844029	zma-miR166l-5p	gnl|ZmGDB|GRMZM5G844029_T01	3	12.861	1	20	60	79	GAAUGGAGGCUGGUCCAAGA	UUUUAGAUCAGCCUCCAUUG	Cleavage	1	GRMZM5G844029	1	276204694..276205125	-1
AC197440.3_FG005	zma-miR166l-5p	gnl|ZmGDB|AC197440.3_FGT005	3	19.741	1	20	1488	1507	GAAUGGAGGCUGGUCCAAGA	UGUUGGAUCAGUCUCUGUUC	Cleavage	1	AC197440.3_FG005	5	72409616..72412107	1
GRMZM2G093490	zma-miR166l-5p	gnl|ZmGDB|GRMZM2G093490_T01	2.5	19.8	1	20	1452	1470	GAAUGGAGGCUGGUCCAAGA	UCUUGGAC-AGCUUCCAUUC	Cleavage	1	GRMZM2G093490	5	80795990..80800856	-1
GRMZM2G139700	zma-miR164b-5p	gnl|ZmGDB|GRMZM2G139700_T01	1	20.392	1	20	738	757	UGGAGAAGCAGGGCACGUGC	GCUCGUGCCCUGCUUCUCCA	Cleavage	1	GRMZM2G139700	3	137579039..137580848	1
GRMZM2G393433	zma-miR164b-5p	gnl|ZmGDB|GRMZM2G393433_T02	1	17.089	1	20	759	778	UGGAGAAGCAGGGCACGUGC	GCUCGUGCCCUGCUUCUCCA	Cleavage	1	GRMZM2G393433	6	16291162..16293314	-1
GRMZM2G393433	zma-miR164b-5p	gnl|ZmGDB|GRMZM2G393433_T01	1	17.089	1	20	756	775	UGGAGAAGCAGGGCACGUGC	GCUCGUGCCCUGCUUCUCCA	Cleavage	1	GRMZM2G393433	6	16291273..16293492	-1
GRMZM2G114850	zma-miR164b-5p	gnl|ZmGDB|GRMZM2G114850_T01	1	20.062	1	20	699	718	UGGAGAAGCAGGGCACGUGC	GCAGGUGCCCUGCUUCUCCA	Cleavage	1	GRMZM2G114850	3	122071793..122076122	1
GRMZM2G063522	zma-miR164b-5p	gnl|ZmGDB|GRMZM2G063522_T01	1	19.743	1	20	660	679	UGGAGAAGCAGGGCACGUGC	GCAAGUGCCCUGCUUCUCCA	Cleavage	1	GRMZM2G063522	5	43417416..43421787	-1
GRMZM2G146380	zma-miR164b-5p	gnl|ZmGDB|GRMZM2G146380_T01	2	17.042	1	20	435	454	UGGAGAAGCAGGGCACGUGC	ACACGUGACCUGCUUCUCCA	Cleavage	1	GRMZM2G146380	5	176939481..176940584	-1
GRMZM2G058494	zma-miR164b-5p	gnl|ZmGDB|GRMZM2G058494_T01	2.5	23.502	1	21	37	57	UGGAGAAGCAGGGCACGUGCA	UGGACGUGCUCUCCUUCUCCA	Translation	1	GRMZM2G058494	7	139562397..139563319	-1
GRMZM2G101033	zma-miR164b-5p	gnl|ZmGDB|GRMZM2G101033_T01	2.5	17.548	1	20	380	399	UGGAGAAGCAGGGCACGUGC	GCAUGUCUUCUGCUUCUCCA	Cleavage	1	GRMZM2G101033	8	158564706..158565559	1
GRMZM2G011553	zma-miR164b-5p	gnl|ZmGDB|GRMZM2G011553_T01	3	19.012	1	21	497	517	UGGAGAAGCAGGGCACGUGCA	UGCGCCUGCCCUCCUUCUCCG	Translation	1	GRMZM2G011553	3	1677728..1678921	-1
GRMZM2G078024	zma-miR164b-5p	gnl|ZmGDB|GRMZM2G078024_T01	3	21.573	1	20	159	178	UGGAGAAGCAGGGCACGUGC	CUACGUGCUCAGCUUCUCCA	Translation	1	GRMZM2G078024	3	164586526..164589297	-1
GRMZM2G022616	zma-miR164b-5p	gnl|ZmGDB|GRMZM2G022616_T01	3	20.94	1	20	945	964	UGGAGAAGCAGGGCACGUGC	CUACGUCCCCUGUUUCUCCA	Cleavage	1	GRMZM2G022616	7	13604004..13605630	-1
GRMZM2G096358	zma-miR164b-5p	gnl|ZmGDB|GRMZM2G096358_T01	2.5	22.616	1	20	699	718	UGGAGAAGCAGGGCACGUGC	GCCGGUGCCCUGCUUCUCCG	Cleavage	1	GRMZM2G096358	8	11483831..11485664	-1
GRMZM5G869668	zma-miR164b-5p	gnl|ZmGDB|GRMZM5G869668_T01	3	16.569	1	20	30	49	UGGAGAAGCAGGGCACGUGC	GAACCUGCUCUGCUUCUCCG	Cleavage	1	GRMZM5G869668	9	125838250..125838888	-1
GRMZM2G422782	zma-miR164b-5p	gnl|ZmGDB|GRMZM2G422782_T01	3	15.708	1	20	208	227	UGGAGAAGCAGGGCACGUGC	GCGCCCGCCUUGCUUCUCCA	Cleavage	1	GRMZM2G422782	3	31130622..31132107	1
GRMZM2G148768	zma-miR164b-5p	gnl|ZmGDB|GRMZM2G148768_T01	3	15.708	1	20	207	226	UGGAGAAGCAGGGCACGUGC	GCGCCCGCCUUGCUUCUCCA	Cleavage	1	GRMZM2G148768	3	31134254..31135484	1
GRMZM2G135654	zma-miR399e-5p	gnl|ZmGDB|GRMZM2G135654_T03	1.5	19.879	1	20	32	51	GGGCUUCUCUUUCUUGGCAG	CUGCCAAGAAGGAGAGGCUC	Cleavage	1	GRMZM2G135654	1	194732560..194735038	-1
GRMZM2G135654	zma-miR399e-5p	gnl|ZmGDB|GRMZM2G135654_T02	1.5	20.977	1	20	299	318	GGGCUUCUCUUUCUUGGCAG	CUGCCAAGAAGGAGAGGCUC	Cleavage	1	GRMZM2G135654	1	194731583..194734665	-1
GRMZM2G135654	zma-miR399e-5p	gnl|ZmGDB|GRMZM2G135654_T01	1.5	20.977	1	20	299	318	GGGCUUCUCUUUCUUGGCAG	CUGCCAAGAAGGAGAGGCUC	Cleavage	1	GRMZM2G135654	1	194731583..194734717	-1
GRMZM2G178968	zma-miR399e-5p	gnl|ZmGDB|GRMZM2G178968_T02	2	22.185	1	20	32	51	GGGCUUCUCUUUCUUGGCAG	CUGCCAAGAAGGAGAGGCUU	Cleavage	1	GRMZM2G178968	2	192412489..192414292	-1
GRMZM2G042599	zma-miR399e-5p	gnl|ZmGDB|GRMZM2G042599_T04	3	24.67	1	21	100	120	GGGCUUCUCUUUCUUGGCAGG	CUGGCCAAGAAAGGGAAGCCG	Cleavage	1	GRMZM2G042599	2	3942271..3945882	-1
GRMZM2G042599	zma-miR399e-5p	gnl|ZmGDB|GRMZM2G042599_T02	3	24.67	1	21	100	120	GGGCUUCUCUUUCUUGGCAGG	CUGGCCAAGAAAGGGAAGCCG	Cleavage	1	GRMZM2G042599	2	3942180..3945882	-1
AC193319.3_FG004	zma-miR399e-5p	gnl|ZmGDB|AC193319.3_FGT004	3	23.04	1	20	2	21	GGGCUUCUCUUUCUUGGCAG	UGGCCAAGAAGGAGAAGUCC	Cleavage	1	AC193319.3_FG004	4	85141293..85141781	1
GRMZM2G042599	zma-miR399e-5p	gnl|ZmGDB|GRMZM2G042599_T01	3	24.67	1	21	100	120	GGGCUUCUCUUUCUUGGCAGG	CUGGCCAAGAAAGGGAAGCCG	Cleavage	1	GRMZM2G042599	2	3942180..3945882	-1
GRMZM2G042599	zma-miR399e-5p	gnl|ZmGDB|GRMZM2G042599_T03	3	24.67	1	21	100	120	GGGCUUCUCUUUCUUGGCAGG	CUGGCCAAGAAAGGGAAGCCG	Cleavage	1	GRMZM2G042599	2	3942271..3945882	-1
GRMZM2G160364	zma-miR399e-5p	gnl|ZmGDB|GRMZM2G160364_T01	3	23.862	1	21	1237	1257	GGGCUUCUCUUUCUUGGCAGG	CCUGUCAAGAAGCAGAAGCCA	Translation	1	GRMZM2G160364	7	117235763..117243088	-1
GRMZM2G102878	zma-miR399e-5p	gnl|ZmGDB|GRMZM2G102878_T02	3	20.069	1	21	1684	1704	GGGCUUCUCUUUCUUGGCAGG	CCUUCUAAGAAGGAGAAGCCA	Cleavage	1	GRMZM2G102878	2	191811639..191821028	-1
GRMZM2G102878	zma-miR399e-5p	gnl|ZmGDB|GRMZM2G102878_T01	3	20.069	1	21	1747	1767	GGGCUUCUCUUUCUUGGCAGG	CCUUCUAAGAAGGAGAAGCCA	Cleavage	1	GRMZM2G102878	2	191811639..191821204	-1
GRMZM2G048305	zma-miR399e-5p	gnl|ZmGDB|GRMZM2G048305_T02	3	14.631	1	21	2143	2163	GGGCUUCUCUUUCUUGGCAGG	CCUGUCAAGAAAGUGAAGCUA	Cleavage	1	GRMZM2G048305	3	30853195..30856309	1
GRMZM2G048305	zma-miR399e-5p	gnl|ZmGDB|GRMZM2G048305_T01	3	14.631	1	21	2143	2163	GGGCUUCUCUUUCUUGGCAGG	CCUGUCAAGAAAGUGAAGCUA	Cleavage	1	GRMZM2G048305	3	30853146..30856672	1
AC183509.1_FG001	zma-miR399e-5p	gnl|ZmGDB|AC183509.1_FGT001	2.5	22.981	1	20	660	679	GGGCUUCUCUUUCUUGGCAG	CGGCCGAGAAGGAGAAGUCC	Cleavage	1	AC183509.1_FG001	3	135565392..135566421	1
GRMZM2G018868	zma-miR399e-5p	gnl|ZmGDB|GRMZM2G018868_T01	3	18.784	1	21	289	309	GGGCUUCUCUUUCUUGGCAGG	CCUCCCAAGGAUGAGAAGCCU	Translation	1	GRMZM2G018868	8	138133383..138134921	1
GRMZM2G058032	zma-miR399e-5p	gnl|ZmGDB|GRMZM2G058032_T01	3	16.622	1	21	415	435	GGGCUUCUCUUUCUUGGCAGG	CCGCCCAAGGAGGAGAAGCCC	Cleavage	2	GRMZM2G058032	1	276989217..276990796	1
GRMZM2G058032	zma-miR399e-5p	gnl|ZmGDB|GRMZM2G058032_T01	3	21.327	1	21	445	465	GGGCUUCUCUUUCUUGGCAGG	CCGCCCAAGGAGGAGAAGCCC	Cleavage	2	GRMZM2G058032	1	276989217..276990796	1
GRMZM2G058032	zma-miR399e-5p	gnl|ZmGDB|GRMZM2G058032_T02	3	16.622	1	21	415	435	GGGCUUCUCUUUCUUGGCAGG	CCGCCCAAGGAGGAGAAGCCC	Cleavage	2	GRMZM2G058032	1	276989217..276990796	1
GRMZM2G058032	zma-miR399e-5p	gnl|ZmGDB|GRMZM2G058032_T02	3	21.327	1	21	445	465	GGGCUUCUCUUUCUUGGCAGG	CCGCCCAAGGAGGAGAAGCCC	Cleavage	2	GRMZM2G058032	1	276989217..276990796	1
GRMZM2G050734	zma-miR399e-5p	gnl|ZmGDB|GRMZM2G050734_T03	3	15.404	1	20	185	204	GGGCUUCUCUUUCUUGGCAG	UUGUCGAGAAAGGGAGGCUC	Cleavage	1	GRMZM2G050734	5	201069449..201075114	-1
GRMZM2G111045	zma-miR399e-5p	gnl|ZmGDB|GRMZM2G111045_T02	3	23.808	1	20	215	234	GGGCUUCUCUUUCUUGGCAG	CAGCCGAGGAGGAGAAGUCC	Cleavage	1	GRMZM2G111045	4	147915390..147916124	1
GRMZM2G050734	zma-miR399e-5p	gnl|ZmGDB|GRMZM2G050734_T02	3	15.404	1	20	185	204	GGGCUUCUCUUUCUUGGCAG	UUGUCGAGAAAGGGAGGCUC	Cleavage	1	GRMZM2G050734	5	201069171..201075114	-1
GRMZM2G050734	zma-miR399e-5p	gnl|ZmGDB|GRMZM2G050734_T01	3	15.404	1	20	185	204	GGGCUUCUCUUUCUUGGCAG	UUGUCGAGAAAGGGAGGCUC	Cleavage	1	GRMZM2G050734	5	201069026..201075114	-1
AC216861.2_FG005	zma-miR399e-5p	gnl|ZmGDB|AC216861.2_FGT005	3	20.916	1	20	455	474	GGGCUUCUCUUUCUUGGCAG	CUUCUAGGAAAGAGAAGCCA	Cleavage	1	AC216861.2_FG005	3	227186226..227188385	-1
GRMZM2G137085	zma-miR399e-5p	gnl|ZmGDB|GRMZM2G137085_T01	3	20.522	1	20	560	579	GGGCUUCUCUUUCUUGGCAG	CUGCCGAGACAGAGAAGUCG	Translation	1	GRMZM2G137085	9	150552697..150553734	1
GRMZM2G137059	zma-miR399e-5p	gnl|ZmGDB|GRMZM2G137059_T01	3	21.012	1	20	560	579	GGGCUUCUCUUUCUUGGCAG	CUGCCGAGACAGAGAAGUCG	Translation	1	GRMZM2G137059	9	150545411..150546446	1
GRMZM2G137049	zma-miR399e-5p	gnl|ZmGDB|GRMZM2G137049_T01	3	20.522	1	20	563	582	GGGCUUCUCUUUCUUGGCAG	CUGCCGAGACAGAGAAGUCG	Translation	1	GRMZM2G137049	9	150538120..150539158	1
GRMZM2G356894	zma-miR399e-5p	gnl|ZmGDB|GRMZM2G356894_T01	3	18.588	1	21	1894	1914	GGGCUUCUCUUUCUUGGCAGG	CCUGCAGAGGAAAAGAAGCCC	Translation	1	GRMZM2G356894	7	170033313..170038657	-1
GRMZM2G024571	zma-miR399e-5p	gnl|ZmGDB|GRMZM2G024571_T02	3	17.806	1	20	440	459	GGGCUUCUCUUUCUUGGCAG	UUGCCAAGGCAGAGAAGCCG	Translation	1	GRMZM2G024571	9	146463529..146468511	-1
GRMZM2G024571	zma-miR399e-5p	gnl|ZmGDB|GRMZM2G024571_T01	3	17.806	1	20	440	459	GGGCUUCUCUUUCUUGGCAG	UUGCCAAGGCAGAGAAGCCG	Translation	1	GRMZM2G024571	9	146462282..146468511	-1
GRMZM2G111045	zma-miR399e-5p	gnl|ZmGDB|GRMZM2G111045_T01	3	18.497	1	20	215	234	GGGCUUCUCUUUCUUGGCAG	CAGCCGAGGAGGAGAAGUCC	Cleavage	1	GRMZM2G111045	4	147915390..147917759	1
GRMZM2G024312	zma-miR399e-5p	gnl|ZmGDB|GRMZM2G024312_T01	3	23.232	1	20	848	867	GGGCUUCUCUUUCUUGGCAG	CCGUCAAGGAGGAGAAGCCU	Cleavage	1	GRMZM2G024312	2	14205645..14207240	-1
GRMZM2G039855	zma-miR399e-5p	gnl|ZmGDB|GRMZM2G039855_T01	2.5	16.527	1	20	1262	1281	GGGCUUCUCUUUCUUGGCAG	CUGCCGAGACAAAGAAGCCC	Translation	1	GRMZM2G039855	5	206302056..206306057	1
GRMZM2G172330	zma-miR399e-5p	gnl|ZmGDB|GRMZM2G172330_T01	3	19.611	1	20	1076	1095	GGGCUUCUCUUUCUUGGCAG	UUGUCAAGAAUGAGAGGCUC	Translation	1	GRMZM2G172330	2	219804157..219808169	-1
GRMZM2G429017	zma-miR399e-5p	gnl|ZmGDB|GRMZM2G429017_T02	3	21.76	1	20	470	489	GGGCUUCUCUUUCUUGGCAG	CUGCCAAGGAGAAGAAGUCU	Translation	1	GRMZM2G429017	9	141848692..141851968	-1
GRMZM2G088313	zma-miR399e-5p	gnl|ZmGDB|GRMZM2G088313_T02	3	15.875	1	21	1358	1378	GGGCUUCUCUUUCUUGGCAGG	UCAGUCAGGAAACAGAAGCCC	Translation	1	GRMZM2G088313	10	4053292..4059528	1
GRMZM2G026560	zma-miR399e-5p	gnl|ZmGDB|GRMZM2G026560_T01	2.5	16.239	1	20	3497	3516	GGGCUUCUCUUUCUUGGCAG	CUGCCGAGACAAAGAAGCCC	Translation	1	GRMZM2G026560	5	206459893..206468689	-1
GRMZM2G073460	zma-miR399e-5p	gnl|ZmGDB|GRMZM2G073460_T01	3	21.311	1	21	945	965	GGGCUUCUCUUUCUUGGCAGG	UCUGGCAACAAAGAGAGGCCU	Cleavage	1	GRMZM2G073460	3	218114697..218117531	1
GRMZM2G112769	zma-miR167a-5p	gnl|ZmGDB|GRMZM2G112769_T01	3	17.536	1	20	1007	1027	UGAAGCUGCCAGCA-UGAUCU	AGAUUAAUGCUGGCAGUUUCA	Cleavage	1	GRMZM2G112769	1	103774646..103779085	1
GRMZM2G042623	zma-miR167a-5p	gnl|ZmGDB|GRMZM2G042623_T02	3	17.536	1	20	995	1015	UGAAGCUGCCAGCA-UGAUCU	AGAUUAAUGCUGGCAGUUUCA	Cleavage	1	GRMZM2G042623	8	134370594..134377908	1
GRMZM2G042623	zma-miR167a-5p	gnl|ZmGDB|GRMZM2G042623_T01	3	17.536	1	20	1007	1027	UGAAGCUGCCAGCA-UGAUCU	AGAUUAAUGCUGGCAGUUUCA	Cleavage	1	GRMZM2G042623	8	134370592..134377931	1
GRMZM2G363338	zma-miR167a-5p	gnl|ZmGDB|GRMZM2G363338_T01	3	17.457	1	20	835	854	UGAAGCUGCCAGCAUGAUCU	ACAUCAUGGUGGCGGCUUUA	Cleavage	1	GRMZM2G363338	8	117799130..117801199	1
GRMZM5G883034	zma-miR164h-3p	gnl|ZmGDB|GRMZM5G883034_T01	3	17.852	1	21	21	41	CAUGUGCCCUUCUUCUCCAUC	GGUGGGCGAGGAGGGCACAUG	Cleavage	1	GRMZM5G883034	8	22022395..22022652	-1
GRMZM2G012584	zma-miR164h-3p	gnl|ZmGDB|GRMZM2G012584_T02	2.5	19.237	1	20	1	20	CAUGUGCCCUUCUUCUCCAU	AUGGGGAAGAAGGGCAAGUG	Cleavage	1	GRMZM2G012584	8	131678500..131682270	-1
GRMZM2G012584	zma-miR164h-3p	gnl|ZmGDB|GRMZM2G012584_T01	2.5	19.237	1	20	1	20	CAUGUGCCCUUCUUCUCCAU	AUGGGGAAGAAGGGCAAGUG	Cleavage	1	GRMZM2G012584	8	131678500..131682399	-1
GRMZM5G826979	zma-miR164h-3p	gnl|ZmGDB|GRMZM5G826979_T01	2.5	18.454	1	20	1	20	CAUGUGCCCUUCUUCUCCAU	AUGGGGAAGAAGGGCAAGUG	Cleavage	1	GRMZM5G826979	6	27902005..27905819	-1
GRMZM5G826979	zma-miR164h-3p	gnl|ZmGDB|GRMZM5G826979_T05	2.5	18.454	1	20	1	20	CAUGUGCCCUUCUUCUCCAU	AUGGGGAAGAAGGGCAAGUG	Cleavage	1	GRMZM5G826979	6	27902005..27906109	-1
GRMZM5G826979	zma-miR164h-3p	gnl|ZmGDB|GRMZM5G826979_T04	2.5	18.454	1	20	1	20	CAUGUGCCCUUCUUCUCCAU	AUGGGGAAGAAGGGCAAGUG	Cleavage	1	GRMZM5G826979	6	27902005..27906109	-1
GRMZM5G826979	zma-miR164h-3p	gnl|ZmGDB|GRMZM5G826979_T03	2.5	18.454	1	20	1	20	CAUGUGCCCUUCUUCUCCAU	AUGGGGAAGAAGGGCAAGUG	Cleavage	1	GRMZM5G826979	6	27902005..27906109	-1
GRMZM2G700716	zma-miR164h-3p	gnl|ZmGDB|GRMZM2G700716_T01	3	19.433	1	20	779	798	CAUGUGCCCUUCUUCUCCAU	UCGGAGGAGGAGGGCACAUG	Cleavage	1	GRMZM2G700716	8	153480244..153485672	-1
AC233936.1_FG002	zma-miR164h-3p	gnl|ZmGDB|AC233936.1_FGT002	3	11.783	1	20	391	410	CAUGUGCCCUUCUUCUCCAU	GUGGAGAGGGAGGGCACAAG	Cleavage	1	AC233936.1_FG002	6	96152276..96152824	1
GRMZM2G134223	zma-miR164h-3p	gnl|ZmGDB|GRMZM2G134223_T01	2.5	14.742	1	20	454	473	CAUGUGCCCUUCUUCUCCAU	AUGCAGAAGAAGGGCAAAUG	Cleavage	1	GRMZM2G134223	2	139758662..139764512	-1
GRMZM2G134223	zma-miR164h-3p	gnl|ZmGDB|GRMZM2G134223_T03	2.5	14.742	1	20	454	473	CAUGUGCCCUUCUUCUCCAU	AUGCAGAAGAAGGGCAAAUG	Cleavage	1	GRMZM2G134223	2	139758662..139760466	-1
GRMZM2G423567	zma-miR164h-3p	gnl|ZmGDB|GRMZM2G423567_T01	3	13.388	1	21	2195	2215	CAUGUGCCCUUCUUCUCCAUC	GAUUGAGAAUAAGGGUAUAUG	Cleavage	1	GRMZM2G423567	7	137543615..137549102	-1
GRMZM2G422045	zma-miR164h-3p	gnl|ZmGDB|GRMZM2G422045_T01	3	10.328	1	21	2207	2227	CAUGUGCCCUUCUUCUCCAUC	GAUUGAGAAUAAGGGUAUAUG	Cleavage	1	GRMZM2G422045	2	191281534..191287472	1
GRMZM2G397339	zma-miR164h-3p	gnl|ZmGDB|GRMZM2G397339_T01	3	18.806	1	20	446	465	CAUGUGCCCUUCUUCUCCAU	AUGGAAAGGAAGGACACAUG	Cleavage	1	GRMZM2G397339	1	12202089..12208600	1
GRMZM2G102181	zma-miR164h-3p	gnl|ZmGDB|GRMZM2G102181_T01	3	20.566	1	20	1012	1031	CAUGUGCCCUUCUUCUCCAU	AUGGAGAAGAAUGGCAUAGG	Translation	1	GRMZM2G102181	7	137525427..137534751	-1
AC214126.4_FG006	zma-miR164h-3p	gnl|ZmGDB|AC214126.4_FGT006	3	17.051	1	20	1	20	CAUGUGCCCUUCUUCUCCAU	AUGGAGCAGGAGAGCACGUG	Cleavage	1	AC214126.4_FG006	1	245846638..245846907	-1
AC197533.3_FG009	zma-miR166k-5p	gnl|ZmGDB|AC197533.3_FGT009	2.5	15.565	1	21	342	362	GGAUUGUUGUCUGGCUCGGGG	UCCCGAACUAGACAAUAAUCU	Cleavage	1	AC197533.3_FG009	6	120921619..120922050	1
GRMZM2G356609	zma-miR166k-5p	gnl|ZmGDB|GRMZM2G356609_T01	3	19.812	1	20	168	187	GGAUUGUUGUCUGGCUCGGG	CUCGAGCCAGGUGACAGUUC	Cleavage	1	GRMZM2G356609	6	131236477..131237106	1
GRMZM5G888384	zma-miR166k-5p	gnl|ZmGDB|GRMZM5G888384_T01	3	19.554	1	20	1086	1105	GGAUUGUUGUCUGGCUCGGG	CUCGAGCCAGGUGACAGUUC	Cleavage	1	GRMZM5G888384	4	56371853..56374355	1
GRMZM2G473788	zma-miR166k-5p	gnl|ZmGDB|GRMZM2G473788_T01	3	16.575	1	20	1269	1288	GGAUUGUUGUCUGGCUCGGG	CCCGAUCCAGAUCAUAAUCC	Cleavage	1	GRMZM2G473788	6	58445440..58450019	-1
GRMZM2G133233	zma-miR2118a	gnl|ZmGDB|GRMZM2G133233_T01	3	22.107	1	22	92	113	UUCCUGAUGCCUCUCAUUCCUA	UAGGAUUGGUAGGCAUUAGGAA	Cleavage	1	GRMZM2G133233	10	116473096..116473758	1
GRMZM2G548519	zma-miR2118a	gnl|ZmGDB|GRMZM2G548519_T01	3	12.319	1	22	54	75	UUCCUGAUGCCUCUCAUUCCUA	UGGGUAUAAGAGGAAUCAGGAA	Translation	1	GRMZM2G548519	6	66619999..66620549	1
GRMZM2G033519	zma-miR2118a	gnl|ZmGDB|GRMZM2G033519_T01	2.5	19.903	1	21	2217	2237	UUCCUGAUGCCUCUCAUUCCU	GGGAACGACAGGCAUCGGGAA	Cleavage	1	GRMZM2G033519	1	52529800..52541632	1
AC196727.2_FG005	zma-miR2118a	gnl|ZmGDB|AC196727.2_FGT005	3	19.868	1	20	62	82	UUCCUGAUGCCUC-UCAUUCC	GGGAUGAUGAGGCAUCAGGGA	Cleavage	1	AC196727.2_FG005	10	47676081..47676440	1
GRMZM2G139157	zma-miR2118a	gnl|ZmGDB|GRMZM2G139157_T02	3	19.709	1	20	316	335	UUCCUGAUGCCUCUCAUUCC	GUAAUGACAGGUAUCAGGGA	Cleavage	1	GRMZM2G139157	10	84605267..84608598	1
GRMZM2G416386	zma-miR2118a	gnl|ZmGDB|GRMZM2G416386_T01	3	19.271	1	22	1031	1052	UUCCUGAUGCCUCUCAUUCCUA	UUGGAAAGAGAGGGAUUGGGAA	Translation	1	GRMZM2G416386	6	87410772..87416756	-1
GRMZM2G430224	zma-miR160g-3p	gnl|ZmGDB|GRMZM2G430224_T01	2.5	16.871	1	21	309	329	GCGUGCAAGGAGCCAAGCAUG	CAUGCUCCGCUCCUUGUACGC	Cleavage	1	GRMZM2G430224	5	145334846..145337513	-1
AC205552.3_FG003	zma-miR160g-3p	gnl|ZmGDB|AC205552.3_FGT003	2.5	16.871	1	21	309	329	GCGUGCAAGGAGCCAAGCAUG	CAUGCUCCGCUCCUUGUACGC	Cleavage	1	AC205552.3_FG003	4	135373558..135374737	1
GRMZM2G703085	zma-miR160g-3p	gnl|ZmGDB|GRMZM2G703085_T01	3	14.64	1	21	131	151	GCGUGCAAGGAGCCAAGCAUG	CGUGUUUGGUUCGUUGUACGC	Translation	1	GRMZM2G703085	2	74076783..74078313	1
GRMZM2G156162	zma-miR160g-3p	gnl|ZmGDB|GRMZM2G156162_T06	3	24.707	1	21	388	408	GCGUGCAAGGAGCCAAGCAUG	CAUGCUUCACUCCUUGCAUGU	Cleavage	1	GRMZM2G156162	6	87797801..87803051	-1
GRMZM2G156162	zma-miR160g-3p	gnl|ZmGDB|GRMZM2G156162_T02	3	24.707	1	21	388	408	GCGUGCAAGGAGCCAAGCAUG	CAUGCUUCACUCCUUGCAUGU	Cleavage	1	GRMZM2G156162	6	87797801..87803088	-1
GRMZM2G156162	zma-miR160g-3p	gnl|ZmGDB|GRMZM2G156162_T01	3	24.707	1	21	388	408	GCGUGCAAGGAGCCAAGCAUG	CAUGCUUCACUCCUUGCAUGU	Cleavage	1	GRMZM2G156162	6	87797801..87803088	-1
GRMZM5G832381	zma-miR160g-3p	gnl|ZmGDB|GRMZM5G832381_T01	3	21.957	1	21	440	460	GCGUGCAAGGAGCCAAGCAUG	CGAGCUUGGCUCCGUGCGCGC	Cleavage	1	GRMZM5G832381	5	70548256..70549346	-1
GRMZM2G149211	zma-miR160g-3p	gnl|ZmGDB|GRMZM2G149211_T01	3	17.879	1	20	799	818	GCGUGCAAGGAGCCAAGCAU	AUGCUAGGUGCCUUGCAUGC	Translation	1	GRMZM2G149211	8	114426296..114431050	-1
GRMZM2G035298	zma-miR160g-3p	gnl|ZmGDB|GRMZM2G035298_T02	3	17.717	1	20	799	818	GCGUGCAAGGAGCCAAGCAU	AUGCUAGGUGCCUUGCAUGC	Translation	1	GRMZM2G035298	6	144337071..144376854	-1
GRMZM2G702403	zma-miR160g-3p	gnl|ZmGDB|GRMZM2G702403_T01	3	24.817	1	20	50	70	GCGUGCAAGGA-GCCAAGCAU	GUGCUUGGCAUCCUUGCGUGC	Cleavage	1	GRMZM2G702403	4	34832264..34833245	1
GRMZM2G361518	zma-miR168a-5p	gnl|ZmGDB|GRMZM2G361518_T01	3	23.803	1	20	279	298	UCGCUUGGUGCAGAUCGGGA	UCCCGAGCUGCGCCAAGCAA	Cleavage	1	GRMZM2G361518	5	64763204..64768932	1
GRMZM2G702086	zma-miR168a-5p	gnl|ZmGDB|GRMZM2G702086_T01	3	17.681	1	20	12	31	UCGCUUGGUGCAGAUCGGGA	UUCCGAUCUCCAGCAAGCGG	Translation	1	GRMZM2G702086	5	182494518..182494968	-1
AC203041.3_FG001	zma-miR168a-5p	gnl|ZmGDB|AC203041.3_FGT001	3	17.681	1	20	12	31	UCGCUUGGUGCAGAUCGGGA	UUCCGAUCUCCAGCAAGCGG	Translation	1	AC203041.3_FG001	5	182570889..182571339	-1
GRMZM2G702088	zma-miR168a-5p	gnl|ZmGDB|GRMZM2G702088_T01	3	15.949	1	20	12	31	UCGCUUGGUGCAGAUCGGGA	UUCCGAUCUCCAGCAAGCGG	Translation	1	GRMZM2G702088	5	182557712..182558162	-1
GRMZM2G045128	zma-miR168a-5p	gnl|ZmGDB|GRMZM2G045128_T01	3	11.643	1	20	112	131	UCGCUUGGUGCAGAUCGGGA	UCUCUAUCUGCCCCAAGUGA	Translation	1	GRMZM2G045128	3	192496985..192504121	-1
GRMZM2G157822	zma-miR168a-5p	gnl|ZmGDB|GRMZM2G157822_T02	3	22.835	1	20	287	306	UCGCUUGGUGCAGAUCGGGA	UCCCGACCUUCUCCAAGCGA	Translation	1	GRMZM2G157822	2	52496426..52499385	1
GRMZM2G157822	zma-miR168a-5p	gnl|ZmGDB|GRMZM2G157822_T03	3	22.835	1	20	287	306	UCGCUUGGUGCAGAUCGGGA	UCCCGACCUUCUCCAAGCGA	Translation	1	GRMZM2G157822	2	52496426..52503174	1
GRMZM2G508843	zma-miR171a-5p	gnl|ZmGDB|GRMZM2G508843_T01	2.5	14.049	1	21	36	55	UAUUGGCGAGGUUCAAUCAGA	UCUGAUUGA-CCUCGUCAAUA	Cleavage	1	GRMZM2G508843	6	134143703..134143810	1
GRMZM2G080851	zma-miR171a-5p	gnl|ZmGDB|GRMZM2G080851_T01	3	16.712	1	20	495	514	UAUUGGCGAGGUUCAAUCAG	CUGGCUGGACCUUGCCGAUA	Cleavage	1	GRMZM2G080851	8	112896020..112902572	1
GRMZM2G353885	zma-miR171g-5p	gnl|ZmGDB|GRMZM2G353885_T01	3	22.295	1	21	364	384	UAUUGACUUGGCUCAUCUCUC	GAGAGAUCAAUCAAGUCAAUG	Cleavage	1	GRMZM2G353885	7	110684867..110688746	-1
AC204328.3_FG009	zma-miR171g-5p	gnl|ZmGDB|AC204328.3_FGT009	3	20.567	1	20	244	263	UAUUGACUUGGCUCAUCUCU	GGAGAUGGGUCUGGUCAAUA	Translation	1	AC204328.3_FG009	3	194722501..194723036	1
GRMZM2G033108	zma-miR171g-5p	gnl|ZmGDB|GRMZM2G033108_T01	3	21.687	1	20	1171	1190	UAUUGACUUGGCUCAUCUCU	GGAGAUGGGUCUGGUCAAUA	Translation	1	GRMZM2G033108	7	103673141..103678619	1
GRMZM2G149952	zma-miR395c-3p	gnl|ZmGDB|GRMZM2G149952_T01	0.5	21.484	1	21	391	411	GUGAAGUGUUUGGAGGAACUC	GAGUUCCUCCAAACACUUCAU	Cleavage	1	GRMZM2G149952	1	275090703..275094517	-1
GRMZM2G051270	zma-miR395c-3p	gnl|ZmGDB|GRMZM2G051270_T01	1	22.338	1	21	397	417	GUGAAGUGUUUGGAGGAACUC	GAGUUCCUCCAAGCACUUCAU	Cleavage	1	GRMZM2G051270	5	7702248..7706223	1
GRMZM2G051270	zma-miR395c-3p	gnl|ZmGDB|GRMZM2G051270_T03	1	22.338	1	21	397	417	GUGAAGUGUUUGGAGGAACUC	GAGUUCCUCCAAGCACUUCAU	Cleavage	1	GRMZM2G051270	5	7702336..7706201	1
GRMZM2G051270	zma-miR395c-3p	gnl|ZmGDB|GRMZM2G051270_T02	1	19.86	1	21	13	33	GUGAAGUGUUUGGAGGAACUC	GAGUUCCUCCAAGCACUUCAU	Cleavage	1	GRMZM2G051270	5	7702370..7706207	1
GRMZM2G048276	zma-miR395c-3p	gnl|ZmGDB|GRMZM2G048276_T01	3	11.112	1	20	2265	2284	GUGAAGUGUUUGGAGGAACU	AGUUUCUUCAGAUGCUUCAU	Cleavage	1	GRMZM2G048276	1	210219079..210224111	1
GRMZM2G049288	zma-miR395c-3p	gnl|ZmGDB|GRMZM2G049288_T01	3	23.411	1	20	918	937	GUGAAGUGUUUGGAGGAACU	UGUUCUUACAAGCACUUCAC	Cleavage	1	GRMZM2G049288	9	111981488..112003339	1
GRMZM2G024887	zma-miR395c-3p	gnl|ZmGDB|GRMZM2G024887_T01	3	24.61	1	21	213	233	GUGAAGUGUUUGGAGGAACUC	GAGCUUCUCCAAGAACUUCAC	Cleavage	1	GRMZM2G024887	10	132702049..132703602	-1
GRMZM2G153268	zma-miR395c-3p	gnl|ZmGDB|GRMZM2G153268_T01	3	22.996	1	21	210	230	GUGAAGUGUUUGGAGGAACUC	GAGCUUCUCCAAGAACUUCAC	Cleavage	1	GRMZM2G153268	2	23133999..23135553	1
GRMZM2G078576	zma-miR395c-3p	gnl|ZmGDB|GRMZM2G078576_T04	3	14.236	1	20	861	880	GUGAAGUGUUUGGAGGAACU	ACUUCCUCUAAAUGCUUCGC	Cleavage	1	GRMZM2G078576	3	192114652..192124816	-1
GRMZM2G079389	zma-miR395c-3p	gnl|ZmGDB|GRMZM2G079389_T01	3	11.95	1	20	723	742	GUGAAGUGUUUGGAGGAACU	AAUUCCUCUAAAUGCUUCGC	Cleavage	1	GRMZM2G079389	8	172680180..172687094	1
GRMZM2G078576	zma-miR395c-3p	gnl|ZmGDB|GRMZM2G078576_T01	3	14.236	1	20	696	715	GUGAAGUGUUUGGAGGAACU	ACUUCCUCUAAAUGCUUCGC	Cleavage	1	GRMZM2G078576	3	192114439..192124984	-1
GRMZM2G053500	zma-miR395c-3p	gnl|ZmGDB|GRMZM2G053500_T01	3	17.237	1	20	819	838	GUGAAGUGUUUGGAGGAACU	AGUUUCUUUUGACACUUCAC	Translation	1	GRMZM2G053500	5	60029026..60035483	-1
GRMZM2G067764	zma-miR395c-3p	gnl|ZmGDB|GRMZM2G067764_T02	2.5	18.574	1	20	1709	1728	GUGAAGUGUUUGGAGGAACU	AGUACCUCCACGCACUUCAC	Translation	1	GRMZM2G067764	5	28784608..28791076	1
GRMZM2G067764	zma-miR395c-3p	gnl|ZmGDB|GRMZM2G067764_T01	2.5	18.574	1	20	1709	1728	GUGAAGUGUUUGGAGGAACU	AGUACCUCCACGCACUUCAC	Translation	1	GRMZM2G067764	5	28784608..28791090	1
GRMZM2G078576	zma-miR395c-3p	gnl|ZmGDB|GRMZM2G078576_T03	3	14.236	1	20	285	304	GUGAAGUGUUUGGAGGAACU	ACUUCCUCUAAAUGCUUCGC	Cleavage	1	GRMZM2G078576	3	192114652..192124984	-1
GRMZM2G172512	zma-miR395c-3p	gnl|ZmGDB|GRMZM2G172512_T02	3	12.29	1	20	321	340	GUGAAGUGUUUGGAGGAACU	AGCUUCUCCAAACAGUUCAC	Cleavage	1	GRMZM2G172512	1	249427942..249430933	-1
GRMZM2G172512	zma-miR395c-3p	gnl|ZmGDB|GRMZM2G172512_T01	3	12.29	1	20	321	340	GUGAAGUGUUUGGAGGAACU	AGCUUCUCCAAACAGUUCAC	Cleavage	1	GRMZM2G172512	1	249427861..249430933	-1
GRMZM2G029859	zma-miR395c-3p	gnl|ZmGDB|GRMZM2G029859_T01	2.5	19.932	1	19	2983	3002	GUGAAGUGUU-UGGAGGAAC	GUUCCUCCACAACACUUCAU	Translation	1	GRMZM2G029859	4	167430304..167481588	-1
GRMZM2G029859	zma-miR395c-3p	gnl|ZmGDB|GRMZM2G029859_T02	2.5	19.932	1	19	2983	3002	GUGAAGUGUU-UGGAGGAAC	GUUCCUCCACAACACUUCAU	Translation	1	GRMZM2G029859	4	167430304..167481588	-1
GRMZM2G146313	zma-miR395c-3p	gnl|ZmGDB|GRMZM2G146313_T02	3	20.635	1	20	1350	1369	GUGAAGUGUUUGGAGGAACU	AGUUGCUCCAAGGGCUUCAC	Cleavage	1	GRMZM2G146313	9	141469208..141473170	1
GRMZM2G172924	zma-miR395c-3p	gnl|ZmGDB|GRMZM2G172924_T01	2.5	19.638	1	19	37	56	GUGAAGUGUU-UGGAGGAAC	GUUCCUCCACAACACUUCAU	Translation	1	GRMZM2G172924	3	192404434..192406132	1
GRMZM5G838129	zma-miR395c-3p	gnl|ZmGDB|GRMZM5G838129_T01	2.5	17.396	1	19	211	230	GUGAAGUGUU-UGGAGGAAC	GUUCCUCCACAACACUUCAU	Translation	1	GRMZM5G838129	5	205580677..205582732	-1
AC233751.1_FG002	zma-miR156j-5p	gnl|ZmGDB|AC233751.1_FGT002	0	23.513	1	21	1414	1434	UGACAGAAGAGAGAGAGCACA	UGUGCUCUCUCUCUUCUGUCA	Cleavage	1	AC233751.1_FG002	4	44780143..44784469	-1
GRMZM5G878561	zma-miR156j-5p	gnl|ZmGDB|GRMZM5G878561_T01	0	19.127	1	21	949	969	UGACAGAAGAGAGAGAGCACA	UGUGCUCUCUCUCUUCUGUCA	Cleavage	1	GRMZM5G878561	3	159377754..159382446	-1
GRMZM2G061734	zma-miR156j-5p	gnl|ZmGDB|GRMZM2G061734_T01	0	17.452	1	21	940	960	UGACAGAAGAGAGAGAGCACA	UGUGCUCUCUCUCUUCUGUCA	Cleavage	1	GRMZM2G061734	2	192157754..192162802	1
GRMZM2G460544	zma-miR156j-5p	gnl|ZmGDB|GRMZM2G460544_T01	0	20.772	1	21	847	867	UGACAGAAGAGAGAGAGCACA	UGUGCUCUCUCUCUUCUGUCA	Cleavage	1	GRMZM2G460544	4	199278823..199283117	-1
GRMZM2G126018	zma-miR156j-5p	gnl|ZmGDB|GRMZM2G126018_T01	0	18.45	1	21	778	798	UGACAGAAGAGAGAGAGCACA	UGUGCUCUCUCUCUUCUGUCA	Cleavage	1	GRMZM2G126018	2	189838793..189842695	-1
GRMZM2G126018	zma-miR156j-5p	gnl|ZmGDB|GRMZM2G126018_T02	0	18.45	1	21	778	798	UGACAGAAGAGAGAGAGCACA	UGUGCUCUCUCUCUUCUGUCA	Cleavage	1	GRMZM2G126018	2	189838915..189842817	-1
GRMZM2G307588	zma-miR156j-5p	gnl|ZmGDB|GRMZM2G307588_T01	0	16.689	1	21	763	783	UGACAGAAGAGAGAGAGCACA	UGUGCUCUCUCUCUUCUGUCA	Cleavage	1	GRMZM2G307588	7	133170018..133173665	-1
GRMZM2G106798	zma-miR156j-5p	gnl|ZmGDB|GRMZM2G106798_T01	0	22.998	1	21	754	774	UGACAGAAGAGAGAGAGCACA	UGUGCUCUCUCUCUUCUGUCA	Cleavage	1	GRMZM2G106798	4	17489205..17501119	1
GRMZM2G106798	zma-miR156j-5p	gnl|ZmGDB|GRMZM2G106798_T03	0	22.998	1	21	754	774	UGACAGAAGAGAGAGAGCACA	UGUGCUCUCUCUCUUCUGUCA	Cleavage	1	GRMZM2G106798	4	17489205..17501119	1
GRMZM2G106798	zma-miR156j-5p	gnl|ZmGDB|GRMZM2G106798_T02	0	22.998	1	21	754	774	UGACAGAAGAGAGAGAGCACA	UGUGCUCUCUCUCUUCUGUCA	Cleavage	1	GRMZM2G106798	4	17489205..17501119	1
GRMZM2G371033	zma-miR156j-5p	gnl|ZmGDB|GRMZM2G371033_T01	0	18.515	1	21	589	609	UGACAGAAGAGAGAGAGCACA	UGUGCUCUCUCUCUUCUGUCA	Cleavage	1	GRMZM2G371033	8	161522745..161525837	-1
GRMZM5G806833	zma-miR156j-5p	gnl|ZmGDB|GRMZM5G806833_T01	0	15.225	1	21	427	447	UGACAGAAGAGAGAGAGCACA	UGUGCUCUCUCUCUUCUGUCA	Cleavage	1	GRMZM5G806833	7	136328788..136330155	-1
GRMZM2G097275	zma-miR156j-5p	gnl|ZmGDB|GRMZM2G097275_T03	0	21.867	1	20	1106	1125	UGACAGAAGAGAGAGAGCAC	GUGCUCUCUCUCUUCUGUCA	Cleavage	1	GRMZM2G097275	5	77940666..77945676	1
GRMZM2G097275	zma-miR156j-5p	gnl|ZmGDB|GRMZM2G097275_T02	0	21.867	1	20	1106	1125	UGACAGAAGAGAGAGAGCAC	GUGCUCUCUCUCUUCUGUCA	Cleavage	1	GRMZM2G097275	5	77940666..77945676	1
GRMZM2G097275	zma-miR156j-5p	gnl|ZmGDB|GRMZM2G097275_T01	0	21.867	1	20	1106	1125	UGACAGAAGAGAGAGAGCAC	GUGCUCUCUCUCUUCUGUCA	Cleavage	1	GRMZM2G097275	5	77940666..77945714	1
GRMZM2G097275	zma-miR156j-5p	gnl|ZmGDB|GRMZM2G097275_T04	0	21.867	1	20	998	1017	UGACAGAAGAGAGAGAGCAC	GUGCUCUCUCUCUUCUGUCA	Cleavage	1	GRMZM2G097275	5	77940666..77945477	1
GRMZM2G126827	zma-miR156j-5p	gnl|ZmGDB|GRMZM2G126827_T01	1	22.697	1	20	740	759	UGACAGAAGAGAGAGAGCAC	AUGCUCUCUCUCUUCUGUCA	Cleavage	1	GRMZM2G126827	5	86783062..86786647	1
GRMZM2G156621	zma-miR156j-5p	gnl|ZmGDB|GRMZM2G156621_T01	1	22.697	1	20	740	759	UGACAGAAGAGAGAGAGCAC	AUGCUCUCUCUCUUCUGUCA	Cleavage	1	GRMZM2G156621	5	131187462..131190979	-1
GRMZM2G551565	zma-miR156j-5p	gnl|ZmGDB|GRMZM2G551565_T01	1	18.556	1	21	24	44	UGACAGAAGAGAGAGAGCACA	UGUGCUCACUCUCUUCUGUCA	Cleavage	1	GRMZM2G551565	5	92369026..92369713	1
GRMZM5G821132	zma-miR156j-5p	gnl|ZmGDB|GRMZM5G821132_T01	2.5	22.27	1	21	299	319	UGACAGAAGAGAGAGAGCACA	UGUGCUCUCACUUGUCUGUCA	Cleavage	1	GRMZM5G821132	1	189400923..189402389	-1
GRMZM2G320452	zma-miR156j-5p	gnl|ZmGDB|GRMZM2G320452_T02	3	20.834	1	20	1196	1215	UGACAGAAGAGAGAGAGCAC	GUGCUCUCUUUCCUCUGGCA	Cleavage	1	GRMZM2G320452	3	115790928..115793882	1
GRMZM2G320452	zma-miR156j-5p	gnl|ZmGDB|GRMZM2G320452_T01	3	20.834	1	20	1196	1215	UGACAGAAGAGAGAGAGCAC	GUGCUCUCUUUCCUCUGGCA	Cleavage	1	GRMZM2G320452	3	115790928..115793937	1
GRMZM2G096577	zma-miR156j-5p	gnl|ZmGDB|GRMZM2G096577_T01	2.5	20.433	1	21	32	51	UGACAGAAGAGAGAGAGCACA	UGUGCUCUCUC-CUUCUGUCG	Translation	1	GRMZM2G096577	2	5303611..5304697	1
GRMZM2G396753	zma-miR156j-5p	gnl|ZmGDB|GRMZM2G396753_T01	2.5	18.842	1	21	32	51	UGACAGAAGAGAGAGAGCACA	UGUGCUCUCUC-CUUCUGUCG	Translation	1	GRMZM2G396753	2	5302262..5302876	1
[truncated: 1,388 more rows]
