# Supplementary material for: MicroRNA 399 as a potential integrator of photo-response, phosphate homeostasis, and sucrose signaling under long day condition
Source: BMC Plant Biol. 2018 Nov 21;18:290. doi: 10.1186/s12870-018-1460-9 (PMC6249786; doi:10.1186/s12870-018-1460-9)
Supplement: Supplementary file 4 — Functional enrichment analyses of miRNA targets based on gene ontology (GO). (XLSX 27 kb) [file 12870_2018_1460_MOESM4_ESM.xlsx]

## Sheet: 新建文本文档
Table S4. Functional enrichment analysis of miRNA targets based on Gene Ontology (GO).
Term	queryitem	bgitem	pvalue	FDR	GO_acc	entries	term_type
binding	330	15311	6.6e-15	2.8e-12	GO:0005488	// AC195785.3_FG004 // GRMZM2G033612 // GRMZM2G042623 // GRMZM2G305526 // GRMZM2G102181 // GRMZM2G145905 // GRMZM2G010091 // GRMZM2G097275 // GRMZM2G018988 // GRMZM2G144020 // GRMZM2G128688 // GRMZM2G091243 // AC233960.1_FG005 // GRMZM2G106798 // GRMZM2G420774 // GRMZM2G361855 // GRMZM2G343588 // AC198418.3_FG005 // GRMZM2G156756 // GRMZM2G139028 // GRMZM2G471395 // GRMZM5G872710 // GRMZM5G865595…	F
DNA binding	83	2665	2.1e-08	4.3e-06	GO:0003677	// GRMZM2G376684 // GRMZM2G492156 // GRMZM2G423833 // GRMZM2G102181 // GRMZM2G120167 // GRMZM2G178102 // GRMZM2G097275 // GRMZM2G126018 // AC217264.3_FG005 // GRMZM2G000842 // GRMZM2G004090 // GRMZM2G354593 // GRMZM2G106798 // GRMZM5G889299 // GRMZM2G393433 // GRMZM2G361855 // GRMZM2G056598 // GRMZM2G139688 // GRMZM2G156621 // GRMZM2G422464 // GRMZM2G416652 // GRMZM2G469551 // GRMZM2G082227 // GR…	F
nucleic acid binding	116	4480	4e-07	5.5e-05	GO:0003676	// GRMZM2G042623 // GRMZM2G102181 // GRMZM2G097275 // GRMZM2G106798 // GRMZM2G420774 // GRMZM2G361855 // AC198418.3_FG005 // GRMZM5G872710 // GRMZM2G156621 // AC233751.1_FG002 // GRMZM2G322047 // GRMZM2G054225 // GRMZM2G361518 // GRMZM2G167088 // GRMZM2G174784 // AC187157.4_FG005 // GRMZM2G093789 // GRMZM2G097282 // GRMZM2G371033 // GRMZM2G114850 // GRMZM2G138230 // GRMZM2G399098 // GRMZM2G159399…	F
regionalization	13	113	1.5e-07	5.8e-05	GO:0003002	// GRMZM2G043238 // GRMZM2G469551 // GRMZM2G076602 // GRMZM2G178102 // GRMZM2G030422 // GRMZM2G109987 // GRMZM2G064954 // GRMZM2G072658 // GRMZM2G351145 // GRMZM2G176175 // GRMZM2G003509 // GRMZM2G174784 // AC187157.4_FG005	P
lignin catabolic process	7	18	1.1e-07	5.8e-05	GO:0046274	// GRMZM2G164467 // GRMZM2G367668 // GRMZM2G072808 // GRMZM2G305526 // GRMZM2G447271 // GRMZM2G146152 // GRMZM2G072780	P
phenylpropanoid catabolic process	7	18	1.1e-07	5.8e-05	GO:0046271	// GRMZM2G164467 // GRMZM2G367668 // GRMZM2G072808 // GRMZM2G305526 // GRMZM2G447271 // GRMZM2G146152 // GRMZM2G072780	P
pattern specification process	14	131	1.2e-07	5.8e-05	GO:0007389	// GRMZM2G043238 // GRMZM2G159399 // GRMZM2G469551 // GRMZM2G076602 // GRMZM2G178102 // GRMZM2G030422 // GRMZM2G109987 // GRMZM2G064954 // GRMZM2G072658 // GRMZM2G351145 // GRMZM2G176175 // GRMZM2G003509 // GRMZM2G174784 // AC187157.4_FG005	P
cellular amino acid derivative catabolic process	8	31	1.8e-07	5.8e-05	GO:0042219	// GRMZM2G000052 // GRMZM2G164467 // GRMZM2G367668 // GRMZM2G072808 // GRMZM2G305526 // GRMZM2G447271 // GRMZM2G146152 // GRMZM2G072780	P
aromatic compound catabolic process	8	34	3.4e-07	8.9e-05	GO:0019439	// GRMZM2G164467 // GRMZM2G367668 // GRMZM2G072808 // GRMZM2G305526 // GRMZM2G447271 // GRMZM2G146152 // GRMZM2G072780 // GRMZM2G156162	P
determination of bilateral symmetry	5	7	8.1e-07	0.00018	GO:0009855	// GRMZM2G178102 // GRMZM2G003509 // GRMZM2G469551 // AC187157.4_FG005 // GRMZM2G109987	P
specification of symmetry	5	8	1.3e-06	0.00026	GO:0009799	// GRMZM2G178102 // GRMZM2G003509 // GRMZM2G469551 // AC187157.4_FG005 // GRMZM2G109987	P
meristem initiation	6	18	1.9e-06	0.00033	GO:0010014	// GRMZM2G469551 // GRMZM2G178102 // GRMZM2G030422 // GRMZM2G109987 // GRMZM2G003509 // AC187157.4_FG005	P
nucleus	80	2821	1.6e-06	0.00042	GO:0005634	// GRMZM2G383623 // GRMZM2G173763 // GRMZM2G132121 // GRMZM2G492156 // GRMZM2G064868 // GRMZM2G076602 // GRMZM2G178102 // GRMZM2G097275 // GRMZM2G126018 // GRMZM2G374088 // GRMZM2G098227 // GRMZM2G135978 // GRMZM2G105335 // GRMZM2G041223 // GRMZM2G106798 // GRMZM2G034876 // GRMZM2G133428 // AC198418.3_FG005 // AC207628.4_FG005 // GRMZM2G156756 // GRMZM2G098594 // GRMZM2G053500 // GRMZM2G056350 //…	C
lignin metabolic process	8	49	3.8e-06	0.0006	GO:0009808	// GRMZM2G046070 // GRMZM2G164467 // GRMZM2G367668 // GRMZM2G072808 // GRMZM2G305526 // GRMZM2G447271 // GRMZM2G146152 // GRMZM2G072780	P
polarity specification of adaxial/abaxial axis	5	13	8e-06	0.00098	GO:0009944	// GRMZM2G178102 // GRMZM2G043238 // GRMZM2G003509 // GRMZM2G469551 // GRMZM2G109987	P
axis specification	6	24	7.7e-06	0.00098	GO:0009798	// GRMZM2G043238 // GRMZM2G469551 // GRMZM2G178102 // GRMZM2G109987 // GRMZM2G072658 // GRMZM2G003509	P
adaxial/abaxial axis specification	5	13	8e-06	0.00098	GO:0009943	// GRMZM2G178102 // GRMZM2G043238 // GRMZM2G003509 // GRMZM2G469551 // GRMZM2G109987	P
specification of axis polarity	5	14	1.1e-05	0.0012	GO:0065001	// GRMZM2G178102 // GRMZM2G043238 // GRMZM2G003509 // GRMZM2G469551 // GRMZM2G109987	P
regulation of macromolecule metabolic process	57	1909	1.6e-05	0.0016	GO:0060255	// GRMZM2G033612 // GRMZM2G041223 // GRMZM2G492156 // GRMZM2G076602 // GRMZM2G361376 // GRMZM2G178102 // GRMZM2G025579 // GRMZM2G000842 // GRMZM2G105335 // GRMZM2G034876 // GRMZM2G393433 // GRMZM2G065461 // GRMZM2G098594 // GRMZM2G469551 // GRMZM2G082227 // GRMZM2G099862 // GRMZM2G178261 // GRMZM2G120167 // GRMZM2G153797 // GRMZM2G081158 // GRMZM2G351145 // GRMZM2G054225 // GRMZM2G399098 // GRMZM…	P
regulation of gene expression	56	1863	1.6e-05	0.0016	GO:0010468	// GRMZM2G033612 // GRMZM2G041223 // GRMZM2G492156 // GRMZM2G076602 // GRMZM2G361376 // GRMZM2G178102 // GRMZM2G025579 // GRMZM2G000842 // GRMZM2G105335 // GRMZM2G034876 // GRMZM2G393433 // GRMZM2G065461 // GRMZM2G098594 // GRMZM2G469551 // GRMZM2G082227 // GRMZM2G099862 // GRMZM2G178261 // GRMZM2G120167 // GRMZM2G153797 // GRMZM2G081158 // GRMZM2G054225 // GRMZM2G399098 // GRMZM5G853392 // AC207…	P
adenyl ribonucleotide binding	84	3266	3.3e-05	0.0034	GO:0032559	// GRMZM2G383623 // GRMZM2G097878 // GRMZM2G041223 // AC206425.3_FG004 // GRMZM2G010091 // GRMZM2G304745 // GRMZM2G008359 // GRMZM2G025579 // GRMZM2G063392 // GRMZM2G322348 // GRMZM2G446189 // GRMZM2G149567 // GRMZM2G051103 // GRMZM2G105335 // GRMZM2G076730 // AC198418.3_FG005 // GRMZM2G463227 // GRMZM2G065461 // GRMZM2G052650 // GRMZM2G026560 // GRMZM2G098594 // GRMZM2G064015 // GRMZM2G471395 //…	F
purine ribonucleotide binding	90	3607	4.9e-05	0.0034	GO:0032555	// AC195785.3_FG004 // GRMZM2G010091 // GRMZM2G128688 // GRMZM2G034876 // AC198418.3_FG005 // GRMZM2G471395 // GRMZM2G099862 // GRMZM2G178261 // GRMZM2G304745 // GRMZM2G134917 // GRMZM2G032049 // GRMZM2G438840 // GRMZM2G319138 // GRMZM2G125424 // GRMZM2G082191 // GRMZM2G049549 // GRMZM2G138230 // GRMZM5G802725 // GRMZM2G410191 // GRMZM2G139157 // GRMZM2G363066 // GRMZM2G013152 // GRMZM2G018414 //…	F
ribonucleotide binding	90	3607	4.9e-05	0.0034	GO:0032553	// AC195785.3_FG004 // GRMZM2G010091 // GRMZM2G128688 // GRMZM2G034876 // AC198418.3_FG005 // GRMZM2G471395 // GRMZM2G099862 // GRMZM2G178261 // GRMZM2G304745 // GRMZM2G134917 // GRMZM2G032049 // GRMZM2G438840 // GRMZM2G319138 // GRMZM2G125424 // GRMZM2G082191 // GRMZM2G049549 // GRMZM2G138230 // GRMZM5G802725 // GRMZM2G410191 // GRMZM2G139157 // GRMZM2G363066 // GRMZM2G013152 // GRMZM2G018414 //…	F
nucleoside binding	86	3443	7.2e-05	0.0043	GO:0001882	// AC195785.3_FG004 // GRMZM2G010091 // GRMZM2G034876 // AC198418.3_FG005 // GRMZM2G471395 // GRMZM2G099862 // GRMZM2G178261 // GRMZM2G304745 // GRMZM2G134917 // GRMZM2G032049 // GRMZM2G438840 // GRMZM2G054225 // GRMZM2G319138 // GRMZM2G125424 // GRMZM2G082191 // GRMZM2G049549 // GRMZM2G138230 // GRMZM5G802725 // GRMZM2G410191 // GRMZM2G139157 // GRMZM2G363066 // GRMZM2G013152 // GRMZM2G018414 //…	F
regulation of metabolic process	59	2085	5e-05	0.0044	GO:0019222	// GRMZM2G033612 // GRMZM2G078569 // GRMZM2G041223 // GRMZM2G492156 // GRMZM2G076602 // GRMZM2G361376 // GRMZM2G178102 // GRMZM2G025579 // GRMZM2G000842 // GRMZM2G105335 // GRMZM2G034876 // GRMZM2G393433 // GRMZM2G065461 // GRMZM2G098594 // GRMZM2G469551 // GRMZM2G082227 // GRMZM2G099862 // GRMZM2G178261 // GRMZM2G120167 // GRMZM2G153797 // GRMZM2G081158 // GRMZM2G351145 // GRMZM2G046537 // GRMZM…	P
meristem development	11	144	5e-05	0.0044	GO:0048507	// GRMZM2G469551 // GRMZM2G076602 // GRMZM2G178102 // GRMZM2G030422 // GRMZM2G109987 // GRMZM2G049549 // GRMZM2G072658 // GRMZM2G176175 // GRMZM2G003509 // GRMZM2G174784 // AC187157.4_FG005	P
exonuclease activity	8	79	8.8e-05	0.0046	GO:0004527	// GRMZM2G310674 // GRMZM2G116133 // GRMZM2G064868 // GRMZM5G872710 // GRMZM2G048819 // GRMZM2G121404 // GRMZM2G134903 // GRMZM5G889299	F
nuclease activity	12	187	0.00011	0.0051	GO:0004518	// GRMZM2G310674 // GRMZM2G116133 // GRMZM2G064868 // GRMZM5G872710 // GRMZM2G048819 // GRMZM2G061023 // GRMZM2G040762 // GRMZM2G103078 // GRMZM2G121404 // GRMZM2G134903 // GRMZM5G889299 // GRMZM2G422464	F
phenylpropanoid metabolic process	10	125	7.6e-05	0.0052	GO:0009698	// GRMZM2G046070 // GRMZM2G164467 // GRMZM2G367668 // GRMZM2G072808 // GRMZM2G305526 // GRMZM2G159399 // GRMZM2G447271 // GRMZM2G146152 // GRMZM2G049549 // GRMZM2G072780	P
nitrogen compound metabolic process	100	4183	8.6e-05	0.0052	GO:0006807	// GRMZM2G033612 // GRMZM2G102181 // GRMZM2G128688 // GRMZM2G034876 // GRMZM2G361855 // GRMZM5G872710 // GRMZM2G099862 // GRMZM2G178261 // GRMZM2G032049 // GRMZM2G351145 // GRMZM2G054225 // GRMZM2G319138 // GRMZM2G174784 // AC187157.4_FG005 // GRMZM2G143480 // GRMZM2G093789 // GRMZM2G125424 // GRMZM2G097282 // GRMZM2G147619 // GRMZM2G114850 // GRMZM2G049549 // GRMZM5G851929 // GRMZM2G138230 // GR…	P
regulation of biological process	81	3207	8.5e-05	0.0052	GO:0050789	// GRMZM2G033612 // GRMZM2G078569 // GRMZM2G041223 // GRMZM2G492156 // GRMZM2G076602 // GRMZM2G361376 // GRMZM2G034876 // GRMZM2G025579 // GRMZM2G374088 // GRMZM2G000842 // GRMZM2G105335 // GRMZM2G172330 // GRMZM2G033219 // GRMZM2G051103 // GRMZM2G393433 // GRMZM2G492252 // GRMZM2G022856 // GRMZM2G064954 // GRMZM2G154229 // GRMZM2G065461 // GRMZM2G137451 // GRMZM2G087144 // GRMZM2G098594 // GRMZM…	P
RNA metabolic process	67	2504	7.8e-05	0.0052	GO:0016070	// GRMZM2G033612 // GRMZM2G041223 // GRMZM2G492156 // GRMZM2G076602 // GRMZM2G361376 // GRMZM2G178102 // GRMZM2G025579 // GRMZM2G000842 // GRMZM2G103078 // GRMZM2G105335 // GRMZM2G034876 // GRMZM2G393433 // GRMZM2G076730 // GRMZM2G032049 // GRMZM5G851929 // GRMZM2G082271 // GRMZM2G098594 // GRMZM2G469551 // GRMZM2G082227 // GRMZM2G099862 // GRMZM2G178261 // GRMZM2G120167 // GRMZM2G153797 // GRMZM…	P
adaxial/abaxial pattern formation	5	23	8.1e-05	0.0052	GO:0009955	// GRMZM2G178102 // GRMZM2G043238 // GRMZM2G003509 // GRMZM2G469551 // GRMZM2G109987	P
regulation of transcription, DNA-dependent	50	1706	8.7e-05	0.0052	GO:0006355	// GRMZM2G033612 // GRMZM2G041223 // GRMZM2G492156 // GRMZM2G076602 // GRMZM2G361376 // GRMZM2G178102 // GRMZM2G025579 // GRMZM2G000842 // GRMZM2G105335 // GRMZM2G034876 // GRMZM2G393433 // GRMZM2G098594 // GRMZM2G469551 // GRMZM2G082227 // GRMZM2G099862 // GRMZM2G178261 // GRMZM2G120167 // GRMZM2G081158 // GRMZM2G399098 // GRMZM5G853392 // AC207656.3_FG002 // GRMZM2G081406 // GRMZM2G419901 // GR…	P
nucleobase, nucleoside, nucleotide and nucleic acid metabolic process	87	3518	9.1e-05	0.0052	GO:0006139	// GRMZM2G102181 // GRMZM2G128688 // GRMZM2G034876 // GRMZM2G361855 // GRMZM5G872710 // GRMZM2G099862 // GRMZM2G178261 // GRMZM2G032049 // GRMZM2G351145 // GRMZM2G054225 // GRMZM2G319138 // GRMZM2G174784 // AC187157.4_FG005 // GRMZM2G125424 // GRMZM2G097282 // GRMZM2G147619 // GRMZM2G114850 // GRMZM2G049549 // GRMZM5G851929 // GRMZM2G138230 // GRMZM2G399098 // GRMZM2G159399 // GRMZM2G048819 // GR…	P
embryonic meristem development	5	23	8.1e-05	0.0052	GO:0048508	// GRMZM2G178102 // GRMZM2G003509 // GRMZM2G072658 // GRMZM2G030422 // AC187157.4_FG005	P
regulation of transcription	50	1708	8.9e-05	0.0052	GO:0045449	// GRMZM2G033612 // GRMZM2G041223 // GRMZM2G492156 // GRMZM2G076602 // GRMZM2G361376 // GRMZM2G178102 // GRMZM2G025579 // GRMZM2G000842 // GRMZM2G105335 // GRMZM2G034876 // GRMZM2G393433 // GRMZM2G098594 // GRMZM2G469551 // GRMZM2G082227 // GRMZM2G099862 // GRMZM2G178261 // GRMZM2G120167 // GRMZM2G081158 // GRMZM2G399098 // GRMZM5G853392 // AC207656.3_FG002 // GRMZM2G081406 // GRMZM2G419901 // GR…	P
regulation of nucleobase, nucleoside, nucleotide and nucleic acid metabolic process	51	1755	9e-05	0.0052	GO:0019219	// GRMZM2G033612 // GRMZM2G041223 // GRMZM2G492156 // GRMZM2G076602 // GRMZM2G361376 // GRMZM2G178102 // GRMZM2G025579 // GRMZM2G000842 // GRMZM2G105335 // GRMZM2G034876 // GRMZM2G393433 // GRMZM2G098594 // GRMZM2G469551 // GRMZM2G082227 // GRMZM2G099862 // GRMZM2G178261 // GRMZM2G120167 // GRMZM2G081158 // GRMZM2G351145 // GRMZM2G399098 // GRMZM5G853392 // AC207656.3_FG002 // GRMZM2G081406 // GR…	P
regulation of cellular process	75	2928	0.00011	0.0057	GO:0050794	// GRMZM2G033612 // GRMZM2G078569 // GRMZM2G041223 // GRMZM2G492156 // GRMZM2G076602 // GRMZM2G361376 // GRMZM2G034876 // GRMZM2G025579 // GRMZM2G374088 // GRMZM2G000842 // GRMZM2G105335 // GRMZM2G033219 // GRMZM2G051103 // GRMZM2G393433 // GRMZM2G022856 // GRMZM2G154229 // GRMZM2G065461 // GRMZM2G137451 // GRMZM2G087144 // GRMZM2G098594 // GRMZM2G469551 // GRMZM2G082227 // GRMZM2G099862 // GRMZM…	P
regulation of RNA metabolic process	50	1719	0.0001	0.0057	GO:0051252	// GRMZM2G033612 // GRMZM2G041223 // GRMZM2G492156 // GRMZM2G076602 // GRMZM2G361376 // GRMZM2G178102 // GRMZM2G025579 // GRMZM2G000842 // GRMZM2G105335 // GRMZM2G034876 // GRMZM2G393433 // GRMZM2G098594 // GRMZM2G469551 // GRMZM2G082227 // GRMZM2G099862 // GRMZM2G178261 // GRMZM2G120167 // GRMZM2G081158 // GRMZM2G399098 // GRMZM5G853392 // AC207656.3_FG002 // GRMZM2G081406 // GRMZM2G419901 // GR…	P
transcription	54	1916	0.00012	0.0057	GO:0006350	// GRMZM2G033612 // GRMZM2G041223 // GRMZM2G492156 // GRMZM2G076602 // GRMZM2G361376 // GRMZM2G178102 // GRMZM2G025579 // GRMZM2G000842 // GRMZM2G105335 // GRMZM2G034876 // GRMZM2G393433 // GRMZM2G098594 // GRMZM2G469551 // GRMZM2G082227 // GRMZM2G099862 // GRMZM2G178261 // GRMZM2G120167 // GRMZM2G153797 // GRMZM2G081158 // GRMZM2G054225 // GRMZM2G399098 // GRMZM5G853392 // AC207656.3_FG002 // GR…	P
transcription, DNA-dependent	54	1915	0.00012	0.0057	GO:0006351	// GRMZM2G033612 // GRMZM2G041223 // GRMZM2G492156 // GRMZM2G076602 // GRMZM2G361376 // GRMZM2G178102 // GRMZM2G025579 // GRMZM2G000842 // GRMZM2G105335 // GRMZM2G034876 // GRMZM2G393433 // GRMZM2G098594 // GRMZM2G469551 // GRMZM2G082227 // GRMZM2G099862 // GRMZM2G178261 // GRMZM2G120167 // GRMZM2G153797 // GRMZM2G081158 // GRMZM2G054225 // GRMZM2G399098 // GRMZM5G853392 // AC207656.3_FG002 // GR…	P
regulation of nitrogen compound metabolic process	51	1773	0.00012	0.0057	GO:0051171	// GRMZM2G033612 // GRMZM2G041223 // GRMZM2G492156 // GRMZM2G076602 // GRMZM2G361376 // GRMZM2G178102 // GRMZM2G025579 // GRMZM2G000842 // GRMZM2G105335 // GRMZM2G034876 // GRMZM2G393433 // GRMZM2G098594 // GRMZM2G469551 // GRMZM2G082227 // GRMZM2G099862 // GRMZM2G178261 // GRMZM2G120167 // GRMZM2G081158 // GRMZM2G351145 // GRMZM2G399098 // GRMZM5G853392 // AC207656.3_FG002 // GRMZM2G081406 // GR…	P
ATP binding	78	3105	0.00014	0.0058	GO:0005524	// GRMZM2G383623 // GRMZM2G097878 // GRMZM2G041223 // AC206425.3_FG004 // GRMZM2G010091 // GRMZM2G304745 // GRMZM2G008359 // GRMZM2G025579 // GRMZM2G374088 // GRMZM2G322348 // GRMZM2G446189 // GRMZM2G149567 // GRMZM2G051103 // GRMZM2G105335 // GRMZM2G076730 // AC198418.3_FG005 // GRMZM2G463227 // GRMZM2G065461 // GRMZM2G026560 // GRMZM2G098594 // GRMZM2G471395 // GRMZM2G099862 // GRMZM2G009323 //…	F
RNA biosynthetic process	54	1922	0.00013	0.006	GO:0032774	// GRMZM2G033612 // GRMZM2G041223 // GRMZM2G492156 // GRMZM2G076602 // GRMZM2G361376 // GRMZM2G178102 // GRMZM2G025579 // GRMZM2G000842 // GRMZM2G105335 // GRMZM2G034876 // GRMZM2G393433 // GRMZM2G098594 // GRMZM2G469551 // GRMZM2G082227 // GRMZM2G099862 // GRMZM2G178261 // GRMZM2G120167 // GRMZM2G153797 // GRMZM2G081158 // GRMZM2G054225 // GRMZM2G399098 // GRMZM5G853392 // AC207656.3_FG002 // GR…	P
regulation of macromolecule biosynthetic process	51	1783	0.00013	0.006	GO:0010556	// GRMZM2G033612 // GRMZM2G041223 // GRMZM2G492156 // GRMZM2G076602 // GRMZM2G361376 // GRMZM2G178102 // GRMZM2G025579 // GRMZM2G000842 // GRMZM2G105335 // GRMZM2G034876 // GRMZM2G393433 // GRMZM2G098594 // GRMZM2G469551 // GRMZM2G082227 // GRMZM2G099862 // GRMZM2G178261 // GRMZM2G120167 // GRMZM2G081158 // GRMZM2G351145 // GRMZM2G399098 // GRMZM5G853392 // AC207656.3_FG002 // GRMZM2G081406 // GR…	P
purine nucleoside binding	84	3434	0.00018	0.0061	GO:0001883	// GRMZM2G383623 // GRMZM2G097878 // GRMZM2G041223 // AC206425.3_FG004 // GRMZM2G010091 // GRMZM2G304745 // GRMZM2G008359 // GRMZM2G025579 // GRMZM2G063392 // GRMZM2G322348 // GRMZM2G446189 // GRMZM2G149567 // GRMZM2G051103 // GRMZM2G105335 // GRMZM2G076730 // AC198418.3_FG005 // GRMZM2G463227 // GRMZM2G065461 // GRMZM2G052650 // GRMZM2G026560 // GRMZM2G098594 // GRMZM2G064015 // GRMZM2G471395 //…	F
adenyl nucleotide binding	84	3432	0.00017	0.0061	GO:0030554	// GRMZM2G383623 // GRMZM2G097878 // GRMZM2G041223 // AC206425.3_FG004 // GRMZM2G010091 // GRMZM2G304745 // GRMZM2G008359 // GRMZM2G025579 // GRMZM2G063392 // GRMZM2G322348 // GRMZM2G446189 // GRMZM2G149567 // GRMZM2G051103 // GRMZM2G105335 // GRMZM2G076730 // AC198418.3_FG005 // GRMZM2G463227 // GRMZM2G065461 // GRMZM2G052650 // GRMZM2G026560 // GRMZM2G098594 // GRMZM2G064015 // GRMZM2G471395 //…	F
floral organ development	10	139	0.00017	0.0076	GO:0048437	// GRMZM2G159399 // GRMZM2G076602 // GRMZM2G178102 // GRMZM2G137451 // GRMZM2G032049 // GRMZM2G135978 // GRMZM2G003509 // GRMZM2G125424 // GRMZM2G174784 // AC187157.4_FG005	P
purine nucleotide binding	90	3780	0.00025	0.0079	GO:0017076	// AC195785.3_FG004 // GRMZM2G010091 // GRMZM2G128688 // GRMZM2G034876 // AC198418.3_FG005 // GRMZM2G471395 // GRMZM2G099862 // GRMZM2G178261 // GRMZM2G304745 // GRMZM2G134917 // GRMZM2G032049 // GRMZM2G438840 // GRMZM2G319138 // GRMZM2G125424 // GRMZM2G082191 // GRMZM2G049549 // GRMZM2G138230 // GRMZM5G802725 // GRMZM2G410191 // GRMZM2G139157 // GRMZM2G363066 // GRMZM2G013152 // GRMZM2G018414 //…	F
protein binding	116	5187	0.0003	0.009	GO:0005515	// GRMZM2G015730 // GRMZM2G010091 // GRMZM2G144020 // GRMZM2G135978 // GRMZM2G034876 // GRMZM2G343588 // GRMZM2G048801 // GRMZM2G099862 // GRMZM2G178261 // GRMZM2G024312 // GRMZM2G463574 // GRMZM2G066755 // GRMZM5G829955 // GRMZM2G438840 // GRMZM2G452016 // GRMZM2G173542 // GRMZM2G007327 // GRMZM2G082191 // GRMZM2G147619 // GRMZM2G049549 // GRMZM2G081912 // GRMZM2G159399 // GRMZM2G012584 // GRMZM…	F
regulation of primary metabolic process	52	1868	0.00022	0.0092	GO:0080090	// GRMZM2G033612 // GRMZM2G041223 // GRMZM2G492156 // GRMZM2G076602 // GRMZM2G361376 // GRMZM2G178102 // GRMZM2G025579 // GRMZM2G000842 // GRMZM2G105335 // GRMZM2G034876 // GRMZM2G393433 // GRMZM2G098594 // GRMZM2G469551 // GRMZM2G082227 // GRMZM2G099862 // GRMZM2G178261 // GRMZM2G120167 // GRMZM2G081158 // GRMZM2G351145 // GRMZM2G046537 // GRMZM2G399098 // GRMZM5G853392 // AC207656.3_FG002 // GR…	P
post-embryonic organ development	10	144	0.00023	0.0092	GO:0048569	// GRMZM2G159399 // GRMZM2G076602 // GRMZM2G178102 // GRMZM2G137451 // GRMZM2G032049 // GRMZM2G135978 // GRMZM2G003509 // GRMZM2G125424 // GRMZM2G174784 // AC187157.4_FG005	P
regulation of cellular biosynthetic process	51	1823	0.00022	0.0092	GO:0031326	// GRMZM2G033612 // GRMZM2G041223 // GRMZM2G492156 // GRMZM2G076602 // GRMZM2G361376 // GRMZM2G178102 // GRMZM2G025579 // GRMZM2G000842 // GRMZM2G105335 // GRMZM2G034876 // GRMZM2G393433 // GRMZM2G098594 // GRMZM2G469551 // GRMZM2G082227 // GRMZM2G099862 // GRMZM2G178261 // GRMZM2G120167 // GRMZM2G081158 // GRMZM2G351145 // GRMZM2G399098 // GRMZM5G853392 // AC207656.3_FG002 // GRMZM2G081406 // GR…	P
regulation of biosynthetic process	51	1828	0.00024	0.0094	GO:0009889	// GRMZM2G033612 // GRMZM2G041223 // GRMZM2G492156 // GRMZM2G076602 // GRMZM2G361376 // GRMZM2G178102 // GRMZM2G025579 // GRMZM2G000842 // GRMZM2G105335 // GRMZM2G034876 // GRMZM2G393433 // GRMZM2G098594 // GRMZM2G469551 // GRMZM2G082227 // GRMZM2G099862 // GRMZM2G178261 // GRMZM2G120167 // GRMZM2G081158 // GRMZM2G351145 // GRMZM2G399098 // GRMZM5G853392 // AC207656.3_FG002 // GRMZM2G081406 // GR…	P
regulation of cellular metabolic process	54	1976	0.00025	0.0098	GO:0031323	// GRMZM2G033612 // GRMZM2G078569 // GRMZM2G041223 // GRMZM2G492156 // GRMZM2G076602 // GRMZM2G361376 // GRMZM2G178102 // GRMZM2G025579 // GRMZM2G000842 // GRMZM2G105335 // GRMZM2G034876 // GRMZM2G393433 // GRMZM2G065461 // GRMZM2G098594 // GRMZM2G469551 // GRMZM2G082227 // GRMZM2G099862 // GRMZM2G178261 // GRMZM2G120167 // GRMZM2G081158 // GRMZM2G351145 // GRMZM2G046537 // GRMZM2G399098 // GRMZM…	P
meristem structural organization	6	49	0.00027	0.01	GO:0009933	// GRMZM2G469551 // GRMZM2G178102 // GRMZM2G030422 // GRMZM2G109987 // GRMZM2G003509 // AC187157.4_FG005	P
response to organic substance	33	1030	0.00033	0.011	GO:0010033	// GRMZM2G025579 // GRMZM2G374088 // GRMZM2G135978 // GRMZM2G033219 // GRMZM2G051103 // GRMZM2G022856 // GRMZM2G153797 // GRMZM2G118800 // GRMZM2G001421 // GRMZM2G137451 // GRMZM2G064954 // GRMZM2G081158 // GRMZM2G072658 // GRMZM2G157462 // GRMZM2G054225 // GRMZM2G125424 // AC207656.3_FG002 // GRMZM2G081406 // GRMZM2G343570 // GRMZM2G088689 // GRMZM2G069649 // GRMZM2G030422 // GRMZM2G111045 // GR…	P
anatomical structure arrangement	6	51	0.00032	0.011	GO:0048532	// GRMZM2G469551 // GRMZM2G178102 // GRMZM2G030422 // GRMZM2G109987 // GRMZM2G003509 // AC187157.4_FG005	P
floral whorl development	9	123	0.00032	0.011	GO:0048438	// GRMZM2G159399 // GRMZM2G076602 // GRMZM2G178102 // GRMZM2G032049 // GRMZM2G135978 // GRMZM2G003509 // GRMZM2G125424 // GRMZM2G137451 // AC187157.4_FG005	P
flower development	130	313	0.00029	0.008	GO:0009908	// GRMZM2G125424 // GRMZM2G043238 // GRMZM2G159399 // GRMZM2G076602 // GRMZM2G111045 // GRMZM2G178102 // GRMZM2G137451 // GRMZM2G032049 // GRMZM2G135978 // GRMZM2G003509 // GRMZM2G111579 // GRMZM2G174784 // AC187157.4_FG005	P
cellular metabolic process	195	9644	0.00031	0.011	GO:0044237	// AC195785.3_FG004 // GRMZM2G033612 // GRMZM2G102181 // GRMZM2G010091 // GRMZM2G128688 // GRMZM2G034876 // GRMZM2G361855 // GRMZM2G127374 // GRMZM2G471395 // GRMZM5G872710 // GRMZM2G099862 // GRMZM2G178261 // GRMZM2G463574 // GRMZM2G134917 // GRMZM2G304745 // GRMZM2G438840 // GRMZM2G351145 // GRMZM2G046537 // GRMZM2G054225 // GRMZM2G319138 // GRMZM2G452016 // GRMZM2G174784 // GRMZM2G173542 // GR…	P
nucleotide binding	104	4586	0.00043	0.011	GO:0000166	// AC195785.3_FG004 // GRMZM2G010091 // GRMZM2G128688 // GRMZM2G034876 // AC198418.3_FG005 // GRMZM2G471395 // GRMZM5G872710 // GRMZM2G099862 // GRMZM2G178261 // GRMZM2G304745 // GRMZM2G134917 // GRMZM2G032049 // GRMZM2G438840 // GRMZM2G319138 // GRMZM2G108457 // GRMZM2G003563 // GRMZM2G125424 // GRMZM2G082191 // GRMZM2G049549 // GRMZM2G138230 // GRMZM5G802725 // GRMZM2G410191 // GRMZM2G139157 //…	F
hydrolase activity, acting on acid anhydrides, in phosphorus-containing anhydrides	34	1092	0.00044	0.011	GO:0016818	// GRMZM2G149567 // GRMZM2G029859 // GRMZM2G128688 // GRMZM2G041223 // GRMZM2G034876 // GRMZM2G105335 // AC198418.3_FG005 // GRMZM2G098594 // GRMZM2G099862 // GRMZM2G178261 // GRMZM2G026560 // GRMZM2G157462 // GRMZM2G319138 // GRMZM5G853392 // GRMZM2G331833 // GRMZM5G811223 // GRMZM2G076730 // GRMZM5G850129 // GRMZM2G092327 // GRMZM2G033612 // GRMZM2G125424 // GRMZM2G157822 // GRMZM2G138230 // GR…	F
hydrolase activity, acting on acid anhydrides	34	1115	0.00063	0.015	GO:0016817	// GRMZM2G149567 // GRMZM2G029859 // GRMZM2G128688 // GRMZM2G041223 // GRMZM2G034876 // GRMZM2G105335 // AC198418.3_FG005 // GRMZM2G098594 // GRMZM2G099862 // GRMZM2G178261 // GRMZM2G026560 // GRMZM2G157462 // GRMZM2G319138 // GRMZM5G853392 // GRMZM2G331833 // GRMZM5G811223 // GRMZM2G076730 // GRMZM5G850129 // GRMZM2G092327 // GRMZM2G033612 // GRMZM2G125424 // GRMZM2G157822 // GRMZM2G138230 // GR…	F
cellular amino acid derivative metabolic process	13	269	0.00079	0.027	GO:0006575	// GRMZM2G046070 // GRMZM2G000052 // GRMZM2G164467 // GRMZM2G459896 // GRMZM2G367668 // GRMZM2G072808 // GRMZM2G305526 // GRMZM2G159399 // GRMZM2G447271 // GRMZM2G146152 // GRMZM2G049549 // GRMZM2G072780 // GRMZM2G111579	P
posttranscriptional gene silencing by RNA	5	41	0.00088	0.029	GO:0035194	// GRMZM2G043238 // GRMZM2G054225 // GRMZM2G138230 // GRMZM2G106928 // GRMZM2G153797	P
chromatin binding	17	434	0.0013	0.029	GO:0003682	// GRMZM2G093789 // GRMZM2G028054 // GRMZM2G416652 // GRMZM2G070523 // GRMZM2G376684 // GRMZM2G075064 // AC217264.3_FG005 // GRMZM2G056598 // GRMZM2G111045 // GRMZM2G161512 // GRMZM2G096358 // GRMZM2G046443 // GRMZM2G423833 // AC213884.3_FG002 // GRMZM2G004090 // GRMZM2G167088 // GRMZM2G139688	F
cellular response to stimulus	28	893	0.0013	0.041	GO:0051716	// GRMZM2G383623 // GRMZM2G025579 // GRMZM2G374088 // GRMZM2G135978 // GRMZM2G003096 // GRMZM2G033219 // GRMZM2G051103 // GRMZM2G022856 // GRMZM2G153797 // GRMZM2G422464 // GRMZM2G111579 // GRMZM2G137451 // GRMZM2G064954 // GRMZM2G054225 // AC207656.3_FG002 // GRMZM2G088689 // GRMZM2G030422 // GRMZM2G125424 // GRMZM2G147619 // GRMZM2G049549 // GRMZM2G001421 // GRMZM2G138230 // GRMZM2G046070 // GR…	P
ovule development	5	45	0.0013	0.041	GO:0048481	// GRMZM2G178102 // GRMZM2G003509 // AC187157.4_FG005 // GRMZM2G076602 // GRMZM2G032049	P
cellular aromatic compound metabolic process	15	359	0.0013	0.041	GO:0006725	// GRMZM2G046070 // GRMZM2G065893 // GRMZM2G164467 // GRMZM2G146152 // GRMZM2G367668 // GRMZM2G396212 // GRMZM2G072808 // GRMZM2G305526 // GRMZM2G159399 // GRMZM2G447271 // GRMZM2G416386 // GRMZM2G049549 // GRMZM2G072780 // GRMZM2G111579 // GRMZM2G156162	P
posttranscriptional gene silencing	5	46	0.0014	0.043	GO:0016441	// GRMZM2G043238 // GRMZM2G054225 // GRMZM2G138230 // GRMZM2G106928 // GRMZM2G153797	P
gene silencing by RNA	5	47	0.0015	0.046	GO:0031047	// GRMZM2G043238 // GRMZM2G054225 // GRMZM2G138230 // GRMZM2G106928 // GRMZM2G153797	P
biological regulation	84	3697	0.0017	0.049	GO:0065007	// GRMZM2G033612 // GRMZM2G078569 // GRMZM2G041223 // GRMZM2G492156 // GRMZM2G146380 // GRMZM2G076602 // GRMZM2G361376 // GRMZM2G034876 // GRMZM2G025579 // GRMZM2G374088 // GRMZM2G000842 // GRMZM2G105335 // GRMZM2G172330 // GRMZM2G033219 // GRMZM2G051103 // GRMZM2G393433 // GRMZM2G492252 // GRMZM2G022856 // GRMZM2G064954 // GRMZM2G003509 // GRMZM2G149211 // GRMZM2G154229 // GRMZM2G065461 // GRMZM…	P
negative regulation of biological process	15	372	0.0018	0.053	GO:0048519	// GRMZM2G043238 // GRMZM2G078569 // GRMZM2G172330 // GRMZM2G138230 // GRMZM2G025579 // GRMZM2G098227 // GRMZM2G153797 // GRMZM2G077197 // GRMZM2G169486 // GRMZM2G351145 // GRMZM2G106928 // GRMZM2G054225 // GRMZM2G176175 // GRMZM2G001421 // AC189879.3_FG003	P
cellular response to organic substance	16	414	0.002	0.057	GO:0071310	// GRMZM2G001421 // GRMZM2G159399 // GRMZM2G492252 // GRMZM2G137451 // GRMZM2G025579 // GRMZM2G030422 // GRMZM2G374088 // GRMZM2G064954 // GRMZM2G106928 // GRMZM2G054225 // GRMZM2G022856 // GRMZM2G153797 // GRMZM2G138230 // AC207656.3_FG002 // GRMZM2G125424 // GRMZM2G033219	P
intracellular membrane-bounded organelle	146	6999	0.00087	0.083	GO:0043231	// GRMZM2G145905 // GRMZM2G097275 // GRMZM2G135978 // GRMZM2G106798 // GRMZM2G034876 // AC198418.3_FG005 // GRMZM2G127374 // GRMZM2G467356 // GRMZM2G156756 // GRMZM2G099862 // GRMZM2G178261 // GRMZM2G073504 // AC233751.1_FG002 // GRMZM2G351145 // GRMZM2G046537 // GRMZM2G054225 // GRMZM2G174784 // AC187157.4_FG005 // GRMZM2G012319 // GRMZM2G096343 // GRMZM2G067764 // GRMZM2G159399 // GRMZM2G371033…	C
membrane-bounded organelle	146	7016	0.00096	0.083	GO:0043227	// GRMZM2G145905 // GRMZM2G097275 // GRMZM2G135978 // GRMZM2G106798 // GRMZM2G034876 // AC198418.3_FG005 // GRMZM2G127374 // GRMZM2G467356 // GRMZM2G156756 // GRMZM2G099862 // GRMZM2G178261 // GRMZM2G073504 // AC233751.1_FG002 // GRMZM2G351145 // GRMZM2G046537 // GRMZM2G054225 // GRMZM2G174784 // AC187157.4_FG005 // GRMZM2G012319 // GRMZM2G096343 // GRMZM2G067764 // GRMZM2G159399 // GRMZM2G371033…	C
xylem and phloem pattern formation	5	56	0.0031	0.086	GO:0010051	// GRMZM2G030422 // GRMZM2G064954 // GRMZM2G351145 // GRMZM2G469551 // GRMZM2G109987	P
cellular process	234	12394	0.0032	0.087	GO:0009987	// AC195785.3_FG004 // GRMZM2G033612 // GRMZM2G102181 // GRMZM2G010091 // GRMZM2G128688 // GRMZM2G091243 // GRMZM2G034876 // GRMZM2G361855 // GRMZM2G343588 // GRMZM2G127374 // GRMZM2G087144 // GRMZM2G471395 // GRMZM5G872710 // GRMZM2G099862 // GRMZM2G178261 // GRMZM2G463574 // GRMZM2G134917 // GRMZM2G304745 // GRMZM2G438840 // GRMZM2G021299 // GRMZM2G351145 // GRMZM2G046537 // GRMZM2G054225 // GR…	P
carpel development	5	58	0.0036	0.096	GO:0048440	// GRMZM2G178102 // GRMZM2G003509 // AC187157.4_FG005 // GRMZM2G076602 // GRMZM2G032049	P
macromolecule modification	57	2387	0.0037	0.096	GO:0043412	// AC195785.3_FG004 // GRMZM2G097878 // GRMZM2G172330 // GRMZM5G851929 // GRMZM2G010091 // GRMZM2G304745 // GRMZM2G008359 // GRMZM2G374088 // GRMZM2G103078 // GRMZM2G446189 // GRMZM2G051103 // GRMZM2G080851 // GRMZM2G127374 // GRMZM2G021299 // GRMZM2G093490 // GRMZM2G065461 // GRMZM2G091243 // GRMZM2G471395 // GRMZM2G068710 // GRMZM2G463574 // GRMZM2G153797 // GRMZM2G330298 // GRMZM2G438840 // GR…	P
post-translational protein modification	51	2107	0.0047	0.12	GO:0043687	// AC195785.3_FG004 // GRMZM2G097878 // GRMZM2G172330 // GRMZM2G010091 // GRMZM2G304745 // GRMZM2G008359 // GRMZM2G374088 // GRMZM2G446189 // GRMZM2G051103 // GRMZM2G080851 // GRMZM2G127374 // GRMZM2G021299 // GRMZM2G093490 // GRMZM2G065461 // GRMZM2G091243 // GRMZM2G471395 // GRMZM2G463574 // GRMZM2G330298 // GRMZM2G438840 // GRMZM2G072658 // GRMZM2G452016 // GRMZM2G463227 // GRMZM2G363066 // GR…	P
macromolecule metabolic process	151	7592	0.005	0.13	GO:0043170	// AC195785.3_FG004 // GRMZM2G033612 // GRMZM2G102181 // GRMZM2G010091 // GRMZM2G034876 // GRMZM2G361855 // GRMZM2G127374 // GRMZM2G471395 // GRMZM5G872710 // GRMZM2G099862 // GRMZM2G178261 // GRMZM2G463574 // GRMZM2G134917 // GRMZM2G032049 // GRMZM2G438840 // GRMZM2G351145 // GRMZM2G046537 // GRMZM2G054225 // GRMZM2G452016 // GRMZM2G174784 // GRMZM2G018578 // GRMZM2G082191 // GRMZM2G097282 // GR…	P
secondary metabolic process	12	302	0.0057	0.14	GO:0019748	// GRMZM2G046070 // GRMZM2G164467 // GRMZM2G367668 // GRMZM2G072808 // GRMZM2G305526 // GRMZM2G159399 // GRMZM2G447271 // GRMZM2G146152 // GRMZM2G049549 // GRMZM2G072780 // GRMZM2G111579 // GRMZM2G108457	P
gene silencing	5	67	0.0064	0.16	GO:0016458	// GRMZM2G043238 // GRMZM2G054225 // GRMZM2G138230 // GRMZM2G106928 // GRMZM2G153797	P
cellular macromolecule metabolic process	136	6785	0.0065	0.16	GO:0044260	// AC195785.3_FG004 // GRMZM2G033612 // GRMZM2G102181 // GRMZM2G010091 // GRMZM2G034876 // GRMZM2G361855 // GRMZM2G127374 // GRMZM2G471395 // GRMZM5G872710 // GRMZM2G099862 // GRMZM2G178261 // GRMZM2G463574 // GRMZM2G134917 // GRMZM2G032049 // GRMZM2G438840 // GRMZM2G351145 // GRMZM2G054225 // GRMZM2G452016 // GRMZM2G174784 // GRMZM2G018578 // GRMZM2G082191 // GRMZM2G097282 // GRMZM2G147619 // GR…	P
gynoecium development	5	68	0.0068	0.16	GO:0048467	// GRMZM2G178102 // GRMZM2G003509 // AC187157.4_FG005 // GRMZM2G076602 // GRMZM2G032049	P
meristem maintenance	5	68	0.0068	0.16	GO:0010073	// GRMZM2G176175 // GRMZM2G049549 // GRMZM2G174784 // AC187157.4_FG005 // GRMZM2G076602	P
cellular response to chemical stimulus	16	488	0.009	0.21	GO:0070887	// GRMZM2G001421 // GRMZM2G159399 // GRMZM2G492252 // GRMZM2G137451 // GRMZM2G025579 // GRMZM2G030422 // GRMZM2G374088 // GRMZM2G064954 // GRMZM2G106928 // GRMZM2G054225 // GRMZM2G022856 // GRMZM2G153797 // GRMZM2G138230 // AC207656.3_FG002 // GRMZM2G125424 // GRMZM2G033219	P
intracellular organelle	153	7690	0.0046	0.24	GO:0043229	// GRMZM2G102181 // GRMZM2G145905 // GRMZM2G097275 // GRMZM2G135978 // GRMZM2G106798 // GRMZM2G034876 // AC198418.3_FG005 // GRMZM2G127374 // GRMZM2G467356 // GRMZM2G156756 // GRMZM2G099862 // GRMZM2G178261 // GRMZM2G073504 // AC233751.1_FG002 // GRMZM2G351145 // GRMZM2G046537 // GRMZM2G054225 // GRMZM2G174784 // AC187157.4_FG005 // GRMZM2G012319 // GRMZM2G096343 // GRMZM2G067764 // GRMZM2G159399…	C
organelle	153	7692	0.0046	0.24	GO:0043226	// GRMZM2G102181 // GRMZM2G145905 // GRMZM2G097275 // GRMZM2G135978 // GRMZM2G106798 // GRMZM2G034876 // AC198418.3_FG005 // GRMZM2G127374 // GRMZM2G467356 // GRMZM2G156756 // GRMZM2G099862 // GRMZM2G178261 // GRMZM2G073504 // AC233751.1_FG002 // GRMZM2G351145 // GRMZM2G046537 // GRMZM2G054225 // GRMZM2G174784 // AC187157.4_FG005 // GRMZM2G012319 // GRMZM2G096343 // GRMZM2G067764 // GRMZM2G159399…	C
response to chemical stimulus	48	2052	0.011	0.25	GO:0042221	// GRMZM2G164467 // GRMZM2G367668 // GRMZM2G025579 // GRMZM2G374088 // GRMZM2G072808 // GRMZM2G135978 // GRMZM2G068710 // GRMZM2G447271 // GRMZM2G033219 // GRMZM2G051103 // GRMZM2G022856 // GRMZM2G153797 // GRMZM2G118800 // GRMZM2G001421 // GRMZM2G137451 // GRMZM2G064954 // GRMZM2G081158 // GRMZM2G072658 // GRMZM2G157462 // GRMZM2G000236 // GRMZM2G054225 // GRMZM2G125424 // AC207656.3_FG002 // GR…	P
protein modification process	52	2263	0.011	0.25	GO:0006464	// AC195785.3_FG004 // GRMZM2G097878 // GRMZM2G172330 // GRMZM2G010091 // GRMZM2G304745 // GRMZM2G008359 // GRMZM2G374088 // GRMZM2G446189 // GRMZM2G051103 // GRMZM2G080851 // GRMZM2G127374 // GRMZM2G021299 // GRMZM2G093490 // GRMZM2G065461 // GRMZM2G091243 // GRMZM2G471395 // GRMZM2G068710 // GRMZM2G463574 // GRMZM2G330298 // GRMZM2G438840 // GRMZM2G072658 // GRMZM2G452016 // GRMZM2G463227 // GR…	P
response to carbohydrate stimulus	7	142	0.011	0.25	GO:0009743	// GRMZM2G159399 // GRMZM2G088689 // GRMZM2G106928 // GRMZM2G051103 // GRMZM2G077197 // GRMZM2G138230 // GRMZM2G478709	P
acid-amino acid ligase activity	11	292	0.011	0.25	GO:0016881	// GRMZM2G065893 // GRMZM2G001421 // GRMZM2G459896 // GRMZM2G139157 // GRMZM2G004023 // GRMZM2G492252 // GRMZM2G135978 // GRMZM2G050734 // GRMZM2G452016 // GRMZM2G111579 // GRMZM2G021299	F
response to water deprivation	10	254	0.012	0.26	GO:0009414	// GRMZM2G164467 // GRMZM2G367668 // GRMZM2G492252 // GRMZM2G072808 // GRMZM2G305526 // GRMZM2G447271 // GRMZM2G146152 // GRMZM2G049549 // GRMZM2G072780 // GRMZM2G118800	P
negative regulation of metabolic process	8	180	0.012	0.26	GO:0009892	// GRMZM2G043238 // GRMZM2G078569 // GRMZM2G169486 // GRMZM2G153797 // GRMZM2G351145 // GRMZM2G106928 // GRMZM2G054225 // GRMZM2G138230	P
organ development	21	739	0.014	0.28	GO:0048513	// GRMZM2G125424 // GRMZM2G043238 // GRMZM2G159399 // GRMZM2G137451 // GRMZM2G469551 // GRMZM2G076602 // GRMZM2G178102 // GRMZM2G174784 // GRMZM2G025579 // GRMZM2G030422 // GRMZM2G109987 // GRMZM2G064954 // GRMZM2G135978 // GRMZM2G049549 // GRMZM2G072658 // GRMZM2G176175 // GRMZM2G022856 // GRMZM2G032049 // AC189879.3_FG003 // GRMZM2G003509 // AC187157.4_FG005	P
system development	21	739	0.014	0.28	GO:0048731	// GRMZM2G125424 // GRMZM2G043238 // GRMZM2G159399 // GRMZM2G137451 // GRMZM2G469551 // GRMZM2G076602 // GRMZM2G178102 // GRMZM2G174784 // GRMZM2G025579 // GRMZM2G030422 // GRMZM2G109987 // GRMZM2G064954 // GRMZM2G135978 // GRMZM2G049549 // GRMZM2G072658 // GRMZM2G176175 // GRMZM2G022856 // GRMZM2G032049 // AC189879.3_FG003 // GRMZM2G003509 // AC187157.4_FG005	P
negative regulation of gene expression	6	117	0.016	0.3	GO:0010629	// GRMZM2G043238 // GRMZM2G169486 // GRMZM2G153797 // GRMZM2G106928 // GRMZM2G054225 // GRMZM2G138230	P
cellular response to starvation	5	84	0.015	0.3	GO:0009267	// GRMZM2G135978 // GRMZM2G320399 // GRMZM2G149952 // GRMZM2G088689 // GRMZM2G051103	P
response to water	10	264	0.015	0.3	GO:0009415	// GRMZM2G164467 // GRMZM2G367668 // GRMZM2G492252 // GRMZM2G072808 // GRMZM2G305526 // GRMZM2G447271 // GRMZM2G146152 // GRMZM2G049549 // GRMZM2G072780 // GRMZM2G118800	P
primary metabolic process	188	9990	0.015	0.3	GO:0044238	// AC195785.3_FG004 // GRMZM2G033612 // GRMZM2G102181 // GRMZM2G010091 // GRMZM2G128688 // GRMZM2G034876 // GRMZM2G361855 // GRMZM2G127374 // GRMZM2G149567 // GRMZM2G471395 // GRMZM5G872710 // GRMZM2G099862 // GRMZM2G178261 // GRMZM2G463574 // GRMZM2G134917 // GRMZM2G032049 // GRMZM2G438840 // GRMZM2G351145 // GRMZM2G046537 // GRMZM2G054225 // GRMZM2G319138 // GRMZM2G452016 // GRMZM2G174784 // GR…	P
intracellular signaling cascade	18	610	0.015	0.3	GO:0007242	// AC207656.3_FG002 // GRMZM2G001421 // GRMZM2G087144 // GRMZM2G492252 // GRMZM2G011355 // GRMZM2G137451 // GRMZM2G025579 // GRMZM2G030422 // GRMZM2G374088 // GRMZM2G064954 // GRMZM2G155337 // GRMZM2G159399 // GRMZM2G033219 // GRMZM2G049549 // GRMZM2G022856 // GRMZM2G125424 // GRMZM2G138230 // GRMZM2G082836	P
negative regulation of macromolecule metabolic process	7	154	0.017	0.31	GO:0010605	// GRMZM2G043238 // GRMZM2G169486 // GRMZM2G153797 // GRMZM2G351145 // GRMZM2G106928 // GRMZM2G054225 // GRMZM2G138230	P
response to endogenous stimulus	23	848	0.016	0.31	GO:0009719	// GRMZM2G025579 // GRMZM2G374088 // GRMZM2G135978 // GRMZM2G033219 // GRMZM2G118800 // GRMZM2G111579 // GRMZM2G064954 // GRMZM2G081158 // GRMZM2G072658 // GRMZM2G157462 // GRMZM2G125424 // AC207656.3_FG002 // AC187157.4_FG005 // GRMZM2G081406 // GRMZM2G069649 // GRMZM2G030422 // GRMZM2G111045 // GRMZM2G001421 // GRMZM2G137451 // GRMZM2G159399 // GRMZM2G492252 // GRMZM2G098227 // GRMZM2G478709	P
cellular amino acid and derivative metabolic process	20	706	0.016	0.31	GO:0006519	// GRMZM2G046070 // GRMZM2G000052 // GRMZM2G164467 // GRMZM2G459896 // GRMZM2G367668 // GRMZM2G396212 // GRMZM2G081886 // GRMZM2G072808 // GRMZM2G032049 // GRMZM2G305526 // GRMZM2G159399 // GRMZM2G447271 // GRMZM2G146152 // GRMZM2G049549 // GRMZM2G072780 // GRMZM2G021277 // GRMZM2G111579 // GRMZM2G009323 // GRMZM2G018578 // GRMZM2G082271	P
shoot morphogenesis	7	155	0.017	0.32	GO:0010016	// GRMZM2G043238 // GRMZM2G178102 // GRMZM2G030422 // GRMZM2G064954 // GRMZM2G022856 // GRMZM2G003509 // AC187157.4_FG005	P
regulation of response to stimulus	8	194	0.018	0.33	GO:0048583	// GRMZM2G172330 // GRMZM2G492252 // GRMZM2G025579 // GRMZM2G064954 // GRMZM2G054225 // GRMZM2G077197 // GRMZM2G022856 // GRMZM2G001421	P
cellular response to stress	14	442	0.018	0.33	GO:0033554	// GRMZM2G046070 // GRMZM2G383623 // GRMZM2G088689 // GRMZM2G422464 // GRMZM2G320399 // GRMZM2G025579 // GRMZM2G135978 // GRMZM2G149952 // GRMZM2G147619 // GRMZM2G051103 // GRMZM2G049549 // GRMZM2G022856 // GRMZM2G111579 // GRMZM2G106928	P
protein serine/threonine kinase activity	29	1139	0.017	0.34	GO:0004674	// AC195785.3_FG004 // GRMZM2G010091 // GRMZM2G093490 // GRMZM2G374088 // GRMZM2G446189 // GRMZM2G051103 // GRMZM2G080851 // GRMZM2G091243 // GRMZM2G471395 // GRMZM2G463574 // GRMZM2G330298 // GRMZM2G438840 // GRMZM2G072658 // GRMZM2G363066 // GRMZM2G343570 // GRMZM5G897958 // GRMZM2G001934 // GRMZM2G097878 // GRMZM2G049608 // GRMZM2G101687 // GRMZM2G472643 // GRMZM2G052650 // GRMZM2G322348 // GR…	F
macromolecule methylation	6	123	0.019	0.35	GO:0043414	// GRMZM2G097282 // GRMZM2G153797 // GRMZM2G172512 // GRMZM2G054225 // GRMZM2G003509 // GRMZM2G147619	P
response to starvation	5	91	0.02	0.36	GO:0042594	// GRMZM2G135978 // GRMZM2G320399 // GRMZM2G149952 // GRMZM2G088689 // GRMZM2G051103	P
tissue development	11	321	0.021	0.37	GO:0009888	// GRMZM2G469551 // GRMZM2G076602 // GRMZM2G178102 // GRMZM2G030422 // GRMZM2G109987 // GRMZM2G049549 // GRMZM2G072658 // GRMZM2G176175 // GRMZM2G003509 // GRMZM2G174784 // AC187157.4_FG005	P
regulation of gene expression, epigenetic	5	92	0.021	0.37	GO:0040029	// GRMZM2G043238 // GRMZM2G054225 // GRMZM2G138230 // GRMZM2G106928 // GRMZM2G153797	P
intracellular	181	9452	0.0087	0.37	GO:0005622	// GRMZM2G033612 // GRMZM2G042623 // GRMZM2G102181 // GRMZM2G145905 // GRMZM2G097275 // GRMZM2G144020 // GRMZM2G128688 // GRMZM2G106798 // GRMZM2G034876 // AC198418.3_FG005 // GRMZM2G127374 // GRMZM2G035298 // GRMZM2G156756 // GRMZM2G087144 // GRMZM2G099862 // GRMZM2G178261 // GRMZM2G073504 // GRMZM2G032049 // AC233751.1_FG002 // GRMZM2G351145 // GRMZM2G046537 // GRMZM2G054225 // GRMZM2G452016 //…	C
organ morphogenesis	7	164	0.022	0.39	GO:0009887	// GRMZM2G043238 // GRMZM2G076602 // GRMZM2G064954 // GRMZM2G176175 // GRMZM2G022856 // GRMZM2G174784 // AC187157.4_FG005	P
ligase activity, forming carbon-nitrogen bonds	12	360	0.02	0.39	GO:0016879	// GRMZM2G065893 // GRMZM2G001421 // GRMZM2G459896 // GRMZM2G139157 // GRMZM2G004023 // GRMZM2G492252 // GRMZM2G135978 // GRMZM2G050734 // GRMZM2G452016 // GRMZM2G111579 // GRMZM2G039982 // GRMZM2G021299	F
cellular response to nutrient levels	5	95	0.024	0.41	GO:0031669	// GRMZM2G135978 // GRMZM2G320399 // GRMZM2G149952 // GRMZM2G088689 // GRMZM2G051103	P
hydrolase activity	77	3710	0.022	0.41	GO:0016787	// GRMZM2G096343 // GRMZM2G033612 // GRMZM2G041223 // GRMZM2G040762 // GRMZM2G423956 // GRMZM2G103725 // GRMZM2G128688 // GRMZM2G388987 // GRMZM2G149567 // GRMZM2G418916 // GRMZM2G033519 // GRMZM2G034876 // GRMZM2G105335 // GRMZM5G889299 // AC198418.3_FG005 // GRMZM2G127374 // GRMZM2G039329 // GRMZM2G422464 // GRMZM2G029859 // GRMZM2G026560 // GRMZM2G098594 // GRMZM5G872710 // GRMZM2G099862 // GR…	F
small molecule catabolic process	10	289	0.025	0.43	GO:0044282	// GRMZM2G000052 // GRMZM2G164467 // GRMZM2G367668 // GRMZM2G072808 // GRMZM2G305526 // GRMZM2G447271 // GRMZM2G146152 // GRMZM2G072780 // GRMZM2G035298 // GRMZM2G149211	P
protein amino acid phosphorylation	38	1642	0.026	0.43	GO:0006468	// AC195785.3_FG004 // GRMZM2G172330 // GRMZM2G010091 // GRMZM2G463574 // GRMZM2G008359 // GRMZM2G374088 // GRMZM2G446189 // GRMZM2G051103 // GRMZM2G080851 // GRMZM2G093490 // GRMZM2G065461 // GRMZM2G091243 // GRMZM2G471395 // GRMZM2G304745 // GRMZM2G330298 // GRMZM2G438840 // GRMZM2G072658 // GRMZM2G463227 // GRMZM2G363066 // AC206425.3_FG004 // GRMZM2G343570 // GRMZM5G897958 // GRMZM2G322348 //…	P
reproductive structure development	18	650	0.027	0.44	GO:0048608	// GRMZM2G125424 // GRMZM2G043238 // GRMZM2G159399 // GRMZM2G137451 // GRMZM2G076602 // GRMZM2G178102 // GRMZM2G032049 // GRMZM2G030422 // GRMZM2G111045 // GRMZM2G135978 // AC187157.4_FG005 // GRMZM2G462625 // GRMZM2G072658 // GRMZM2G147619 // GRMZM2G003509 // GRMZM2G111579 // GRMZM2G174784 // GRMZM2G478709	P
cellular response to endogenous stimulus	11	335	0.027	0.45	GO:0071495	// GRMZM2G001421 // GRMZM2G159399 // GRMZM2G492252 // GRMZM2G025579 // GRMZM2G030422 // GRMZM2G374088 // GRMZM2G064954 // GRMZM2G033219 // GRMZM2G125424 // GRMZM2G137451 // AC207656.3_FG002	P
dephosphorylation	7	172	0.028	0.45	GO:0016311	// GRMZM2G422045 // GRMZM2G003640 // GRMZM2G066755 // GRMZM2G173542 // GRMZM2G423567 // GRMZM2G127374 // GRMZM2G038195	P
signal transduction	20	754	0.03	0.47	GO:0007165	// AC207656.3_FG002 // GRMZM2G001421 // GRMZM2G087144 // GRMZM2G492252 // GRMZM2G011355 // GRMZM2G137451 // GRMZM2G025579 // GRMZM2G030422 // GRMZM2G374088 // GRMZM2G064954 // GRMZM2G155337 // GRMZM2G472643 // GRMZM2G159399 // GRMZM2G051103 // GRMZM2G049549 // GRMZM2G022856 // GRMZM2G125424 // GRMZM2G138230 // GRMZM2G082836 // GRMZM2G033219	P
signaling	26	1058	0.033	0.51	GO:0023052	// GRMZM2G025579 // GRMZM2G374088 // GRMZM2G135978 // GRMZM2G033219 // GRMZM2G051103 // GRMZM2G343588 // GRMZM2G022856 // GRMZM2G087144 // GRMZM2G137451 // GRMZM2G155337 // GRMZM2G064954 // AC207656.3_FG002 // GRMZM2G088689 // GRMZM2G030422 // GRMZM2G125424 // GRMZM2G472643 // GRMZM2G049549 // GRMZM2G001421 // GRMZM2G138230 // GRMZM2G066489 // GRMZM2G159399 // GRMZM2G011355 // GRMZM2G320399 // GR…	P
gene expression	69	3342	0.033	0.51	GO:0010467	// GRMZM2G033612 // GRMZM2G132121 // GRMZM2G492156 // GRMZM2G076602 // GRMZM2G361376 // GRMZM2G034876 // GRMZM2G025579 // GRMZM2G000842 // GRMZM2G105335 // GRMZM2G041223 // GRMZM2G427031 // GRMZM2G393433 // GRMZM2G032049 // GRMZM2G082271 // GRMZM2G065461 // GRMZM2G098594 // GRMZM2G469551 // GRMZM2G082227 // GRMZM2G450937 // GRMZM2G099862 // GRMZM2G178261 // GRMZM2G133067 // GRMZM2G120167 // GRMZM…	P
protein kinase activity	38	1661	0.03	0.54	GO:0004672	// AC195785.3_FG004 // GRMZM2G172330 // GRMZM2G010091 // GRMZM2G463574 // GRMZM2G008359 // GRMZM2G025579 // GRMZM2G374088 // GRMZM2G446189 // GRMZM2G051103 // GRMZM2G093490 // GRMZM2G080851 // GRMZM2G091243 // GRMZM2G471395 // GRMZM2G304745 // GRMZM2G330298 // GRMZM2G438840 // GRMZM2G072658 // GRMZM2G463227 // GRMZM2G363066 // AC206425.3_FG004 // GRMZM2G343570 // GRMZM5G897958 // GRMZM2G322348 //…	F
lipid modification	5	106	0.035	0.55	GO:0030258	// GRMZM2G422045 // GRMZM2G035298 // GRMZM2G423567 // GRMZM2G007721 // GRMZM2G149211	P
cellular macromolecule biosynthetic process	68	3306	0.036	0.56	GO:0034645	// GRMZM2G111204 // GRMZM2G132121 // GRMZM2G492156 // GRMZM2G076602 // GRMZM2G361376 // GRMZM2G034876 // GRMZM2G025579 // GRMZM2G000842 // GRMZM2G068710 // GRMZM2G041223 // GRMZM5G889299 // GRMZM2G393433 // GRMZM2G361855 // GRMZM2G022856 // GRMZM2G032049 // GRMZM2G082271 // GRMZM2G098594 // GRMZM2G469551 // GRMZM2G082227 // GRMZM5G872710 // GRMZM2G099862 // GRMZM2G178261 // GRMZM2G133067 // GRMZM…	P
response to bacterium	10	310	0.038	0.57	GO:0009617	// GRMZM2G046070 // GRMZM2G001421 // GRMZM2G396212 // GRMZM2G025579 // GRMZM2G135978 // GRMZM2G077197 // GRMZM2G022856 // GRMZM2G111579 // GRMZM2G137451 // AC207628.4_FG005	P
response to nutrient levels	5	108	0.038	0.57	GO:0031667	// GRMZM2G135978 // GRMZM2G320399 // GRMZM2G149952 // GRMZM2G088689 // GRMZM2G051103	P
macromolecule biosynthetic process	68	3314	0.038	0.57	GO:0009059	// GRMZM2G111204 // GRMZM2G132121 // GRMZM2G492156 // GRMZM2G076602 // GRMZM2G361376 // GRMZM2G034876 // GRMZM2G025579 // GRMZM2G000842 // GRMZM2G068710 // GRMZM2G041223 // GRMZM5G889299 // GRMZM2G393433 // GRMZM2G361855 // GRMZM2G022856 // GRMZM2G032049 // GRMZM2G082271 // GRMZM2G098594 // GRMZM2G469551 // GRMZM2G082227 // GRMZM5G872710 // GRMZM2G099862 // GRMZM2G178261 // GRMZM2G133067 // GRMZM…	P
cellular catabolic process	24	977	0.039	0.58	GO:0044248	// GRMZM2G164467 // GRMZM2G367668 // GRMZM2G029859 // GRMZM2G072808 // GRMZM2G128688 // GRMZM2G447271 // GRMZM2G127374 // GRMZM2G149211 // GRMZM2G157462 // GRMZM2G319138 // GRMZM2G000052 // GRMZM5G811223 // GRMZM2G076730 // GRMZM2G125424 // GRMZM2G388987 // GRMZM2G072780 // GRMZM2G035298 // GRMZM2G138230 // GRMZM2G156162 // GRMZM2G028733 // GRMZM2G074103 // GRMZM2G064868 // GRMZM2G146152 // GRMZM…	P
copper ion binding	10	304	0.034	0.59	GO:0005507	// GRMZM2G164467 // GRMZM2G146152 // GRMZM2G367668 // GRMZM2G139028 // GRMZM2G072808 // GRMZM2G305526 // GRMZM2G447271 // GRMZM2G145204 // GRMZM2G107562 // GRMZM2G072780	F
nucleotidyltransferase activity	10	311	0.038	0.64	GO:0016779	// GRMZM5G872710 // GRMZM2G470305 // GRMZM2G153797 // GRMZM2G427031 // GRMZM2G149952 // GRMZM2G051270 // GRMZM2G054225 // GRMZM5G889299 // GRMZM2G001421 // GRMZM2G018578	F
shoot system development	9	276	0.045	0.65	GO:0022621	// GRMZM2G043238 // GRMZM2G159399 // GRMZM2G178102 // GRMZM2G030422 // GRMZM2G064954 // GRMZM2G022856 // AC189879.3_FG003 // GRMZM2G003509 // AC187157.4_FG005	P
shoot development	9	276	0.045	0.65	GO:0048367	// GRMZM2G043238 // GRMZM2G159399 // GRMZM2G178102 // GRMZM2G030422 // GRMZM2G064954 // GRMZM2G022856 // AC189879.3_FG003 // GRMZM2G003509 // AC187157.4_FG005	P
