# Supplementary material for: MicroRNA 399 as a potential integrator of photo-response, phosphate homeostasis, and sucrose signaling under long day condition
Source: BMC Plant Biol. 2018 Nov 21;18:290. doi: 10.1186/s12870-018-1460-9 (PMC6249786; doi:10.1186/s12870-018-1460-9)
Supplement: Supplementary file 5 — Differentially expressed miRNAs in leaves and SAM between H4 and NIL. (XLSX 106 kb) [file 12870_2018_1460_MOESM5_ESM.xlsx]

## Sheet: differentially expressed miRNA
										Table S5. Differentially expressed miRNAs in leaves and SAM between H4 and NIL.
miR-name	LNIL_V1	LH4_V1	LOG2(LH4_V1/LNIL_V1)	FDR	sig-lable	LNIL_V2	LH4_V2	LOG2(LH4_V2/LNIL_V2)	FDR	sig-lable	LNIL_V3	LH4_V3	LOG2(LH4_V3/LNIL_V3)	FDR	sig-lable	LNIL_V4	LH4_V4	LOG2(LH4_V4/LNIL_V4)	FDR	sig-lable		miR-name	SNIL_V1	SH4_V1	LOG2(SH4_V1/SNIL_V1)	FDR	sig-lable	SNIL_V2	SH4_V2	LOG2(SH4_V2/SNIL_V2)	FDR	sig-lable	SNIL_V3	SH4_V3	LOG2(SH4_V3/SNIL_V3)	FDR	sig-lable	SNIL_V4	SH4_V4	LOG2(SH4_V4/SNIL_V4)	FDR	sig-lable
zma-miR1432-5p	46.1449	20.5148	-1.16951	2.48e-30	**	130.343	78.9818	-0.72272	2.79e-43	n	110.496	126.872	0.199388	2.62e-06	n	35.3883	162.64	2.20034	0	**		zma-miR1432-5p	1.3863	2.5069	0.854665	0.00784558	n	0.9366	1.7558	0.906624	0.0308407	n	0.6165	1.0639	0.78719	0.128708	n	2.2518	0.5646	-1.99578	2.13e-06	**
zma-miR156a-5p	97737	105385	0.108689	0	n	49168.3	23728.8	-1.05109	2.74e-79	**	46009.8	84676.1	0.880015	0	n	39202.9	65036.6	0.730291	0	n		zma-miR156a-5p	12065.9	16430.9	0.445467	0	n	4501.31	1946.63	-1.20936	0	**	2389.01	3880.13	0.69969	0	n	7171	5422.61	-0.403186	0	n
zma-miR156b-5p	107688	128954	0.259989	0	n	81101.1	39309	-1.04486	0	**	68143.5	111399	0.709093	0	n	55514.9	80477	0.535702	0	n		zma-miR156b-5p	17472.5	22632.6	0.373316	0	n	6094.23	2352.37	-1.37333	0	**	4023.14	7238.86	0.847438	0	n	10100.8	7124.54	-0.503598	0	n
zma-miR156d-3p	58.8954	18.9231	-1.63801	1.92e-63	**	40.4063	54.0558	0.419869	2.52e-06	n	15.2155	29.1425	0.937583	8.22e-21	n	27.0281	31.1774	0.206039	8.45e-71	n		zma-miR156c	12060.4	16428.5	0.445916	0	n	4500.17	1945.95	-1.2095	0	**	2388.86	3879.78	0.699652	0	n	7170.67	5420	-0.403815	0	n
zma-miR156e-3p	1.8215	0.7664	-1.24896	0.0156642	*	--	--	--	--	--	--	--	--	--	--	0.6175	0.933828	0.596718	6.9e-08	n		zma-miR156d-5p	17481.3	22639.3	0.37302	0	n	6100.94	2355.56	-1.37296	0	**	4025.76	7246.69	0.848059	0	n	10105.7	7130.88	-0.503019	0	n
zma-miR156f-3p	57.2763	18.8641	-1.6023	8.13e-60	**	39.0462	52.4448	0.425616	2.8e-06	n	14.7114	28.801	0.969184	1.13e-21	n	24.8905	37.6647	0.597619	1.31e-76	n		zma-miR156e-5p	12032.4	16407.7	0.447444	0	n	4454.28	1917.11	-1.21626	0	**	2383.05	4373.55	0.875994	0	n	7149.07	5370.28	-0.412758	0	n
zma-miR156g-3p	57.2763	18.8641	-1.6023	8.13e-60	**	38.9329	52.1408	0.421424	3.56e-06	n	14.7114	28.801	0.969184	1.13e-21	n	24.8905	37.6647	0.597619	1.31e-76	n		zma-miR156f-3p	4.4363	3.7603	-0.238509	0.26874	n	3.1219	4.7737	0.612684	0.0108625	n	0.822	1.52338	0.890061	3.38e-21	n	2.1982	1.03023	-1.09336	1.69e-05	**
zma-miR156j-5p	758.254	1330.1	0.810781	0	n	512.814	532.778	0.0550985	0.0185963	n	997.302	1143.22	0.196997	3.75e-44	n	1316.54	558.851	-1.23621	0	**		zma-miR156f-5p	12033.1	16401	0.446776	0	n	4489.35	1939.98	-1.21046	0	**	2384.65	4410	0.887003	0	n	7156.63	5409.06	-0.403902	0	n
zma-miR159a-3p	233.963	215.641	-0.117648	0.00218448	n	106.031	31.5182	-1.75023	0	**	170.808	206.505	0.273805	0	n	209.527	275.536	0.395104	0	n		zma-miR156g-5p	12032.7	16400.5	0.446777	0	n	4489.09	1939.82	-1.2105	0	**	2384.49	4409.68	0.886993	0	n	7156.14	5409.06	-0.403805	0	n
zma-miR159b-3p	233.963	215.464	-0.118832	0.00197388	n	105.861	31.4438	-1.75132	0	**	170.533	206.275	0.274518	0	n	209.527	275.466	0.394737	0	n		zma-miR156h-5p	12032.4	16407.7	0.447444	0	n	4454.28	1917.11	-1.21626	0	**	2383.05	4373.55	0.875994	0	n	7149.07	5370.28	-0.412758	0	n
zma-miR159f-3p	233.659	215.346	-0.117749	0.00218032	n	105.804	31.4301	-1.75118	0	**	170.441	205.947	0.272998	0	n	209.195	274.869	0.393897	0	n		zma-miR156i-5p	12032.4	16407.7	0.447444	0	n	4454.28	1917.11	-1.21626	0	**	2383.05	4373.55	0.875994	0	n	7149.07	5370.28	-0.412758	0	n
zma-miR159j-3p	233.659	215.169	-0.118934	0.00196995	n	105.634	355.871	1.75228	0	**	170.166	205.716	0.273712	0	n	209.195	274.799	0.393529	0	n		zma-miR156j-5p	242.657	296.284	0.288063	0	n	115.46	33.1363	-1.8009	0	**	144.462	172.39	0.254988	0	n	361.096	115.043	-1.65021	0	**
zma-miR159k-3p	233.659	215.169	-0.118934	0.00196995	n	105.634	355.871	1.75228	0	**	170.166	205.716	0.273712	0	n	209.195	274.799	0.393529	0	n		zma-miR156k-5p	1128.77	1571.4	0.477308	0	n	928.152	474.111	-0.969137	0	n	969.362	1711.15	0.819858	0	n	2189.04	866.188	-1.33755	0	**
zma-miR160a-5p	1.8215	11.5543	2.66523	1.41e-21	**	4.817	17.0649	1.82483	2.21e-26	**	38.1762	8.1963	-2.21963	1.07e-88	**	9.0727	1.3471	-2.75168	2.03e-29	**		zma-miR156l-3p	1.6636	2.1935	0.398926	0.209264	n	0.052	0.00234661	-4.46986	3.24e-06	**	--	#VALUE!	#VALUE!	0.00183734	n	--	#VALUE!	#VALUE!	0.0204432	n
zma-miR160b-3p	2.8335	2.4759	-0.194632	0.556137	n	33.0958	7.3243	-2.17589	1.81e-58	**	24.8397	21.9138	-0.180808	0.0600456	n	16.8154	11.606	-0.534912	1.16e-05	n		zma-miR156l-5p	12032.2	16407.4	0.447449	0	n	4454.22	1917.09	-1.21625	0	**	2383.05	4373.52	0.875986	0	n	7149.07	5370.28	-0.412758	0	n
zma-miR160b-5p	1.8215	11.5543	2.66523	1.41e-21	**	4.817	17.0649	1.82483	2.21e-26	**	38.1762	8.1963	-2.21963	1.07e-88	**	9.0727	1.3471	-2.75168	2.03e-29	**		zma-miR159a-3p	1331.36	1752.84	0.396795	5.45e-278	n	770.806	658.891	-0.226329	1.13e-43	n	943.47	955.706	0.0185895	0.208747	n	3193.57	540.732	-2.56219	0	**
zma-miR160c-5p	1.8215	11.5543	2.66523	1.41e-21	**	4.817	17.0649	1.82483	2.21e-26	**	38.1762	8.1963	-2.21963	1.07e-88	**	9.0727	1.3471	-2.75168	2.03e-29	**		zma-miR159a-5p	3.05	1.4325	-1.09027	0.000310641	**	2.2894	1.91046	-0.261048	0.381773	n	2.2091	2.1279	-0.0540284	0.858949	n	1.0723	1.2594	0.232028	0.596627	n
zma-miR160d-5p	4.3514	14.8555	1.77145	2.75e-17	**	7.6506	26.9565	1.81699	1.72e-40	**	41.9342	11.6115	-1.85257	1.97e-77	**	14.8203	4.0414	-1.87465	3.66e-30	**		zma-miR159b-3p	1329	1750.38	0.397323	2.76e-278	n	769.298	657.114	-0.227399	5.26e-44	n	941.672	954.013	0.0187841	0.204434	n	3188.91	539.994	-2.56205	0	**
zma-miR160e	4.3514	14.8555	1.77145	2.75e-17	**	7.6506	26.9565	1.81699	1.72e-40	**	41.9342	11.6115	-1.85257	1.97e-77	**	14.8203	4.0414	-1.87465	3.66e-30	**		zma-miR159c-3p	--	--	--	--	--	--	--	--	--	--	0.1027	0.0103853	-3.30582	6.53e-05	**	2.1446	0.2606	-3.0408	3.32e-09	**
zma-miR160g-3p	2.8335	2.417	-0.229368	0.494777	n	33.0958	7.3243	-2.17589	1.81e-58	**	24.8397	21.9138	-0.180808	0.0600456	n	16.8154	11.606	-0.534912	1.16e-05	n		zma-miR159d-3p	--	--	--	--	--	--	--	--	--	--	0.1027	0.0103853	-3.30582	6.53e-05	**	2.1446	0.2606	-3.0408	3.32e-09	**
zma-miR160g-5p	4.3514	14.8555	1.77145	2.75e-17	**	7.6506	26.9565	1.81699	1.72e-40	**	41.9342	11.6115	-1.85257	1.97e-77	**	14.8203	4.0414	-1.87465	3.66e-30	**		zma-miR159f-3p	1331.03	1752.3	0.396703	8.7e-278	n	770.65	658.905	-0.226006	1.53e-43	n	943.316	955.464	0.0184601	0.21198	n	3192.77	540.645	-2.56205	0	**
zma-miR164e-5p	188.728	222.597	0.238121	4.15e-09	n	476.035	299.995	-0.666129	3.96e-133	n	1691.39	595.6	-1.5058	0	**	862.619	349.994	-1.30139	0	**		zma-miR159j-3p	1328.68	1749.84	0.397231	4.41e-278	n	769.141	657.127	-0.227076	7.14e-44	n	941.518	953.771	0.0186545	0.207622	n	3188.1	539.95	-2.5618	0	**
zma-miR164f-5p	8.6016	9.8447	0.194742	0.319885	n	10.7108	8.4569	-0.340865	0.0472411	n	13.8406	9.7331	-0.507935	0.000200187	n	13.0153	6.373	-1.03016	9.89e-12	**		zma-miR159k-3p	1328.68	1749.84	0.397231	4.41e-278	n	769.141	657.127	-0.227076	7.14e-44	n	941.518	953.771	0.0186545	0.207622	n	3188.1	539.95	-2.5618	0	**
zma-miR166g-5p	1.9227	0.6485	-1.56796	0.00319229	**	1.1901	0.6041	-0.978224	0.102712	n	2.0623	1.5937	-0.371874	0.291625	n	1.8525	1.5026	-0.302013	0.399113	n		zma-miR160a-5p	2.2182	2.6412	0.251804	0.37178	n	7.4406	0.7133	-3.38284	1.26e-27	**	3.9044	1.3541	-1.52777	3.9e-07	**	1.2868	0.7383	-0.801509	0.0773896	n
zma-miR167h-3p	192.574	288.798	0.58465	1.38e-53	n	840.032	368.028	-1.19063	0	**	880.481	1071.44	0.283189	1.76e-81	n	558.517	556.261	-0.00584053	0.761977	n		zma-miR160b-3p	11.4143	11.7286	0.0391884	0.760353	n	15.8698	20.1372	0.343579	0.00207036	n	8.3225	23.1165	1.47383	3.15e-33	**	25.0918	11.5521	-1.11906	4.58e-25	**
zma-miR167i-3p	192.574	288.798	0.58465	1.38e-53	n	840.032	368.028	-1.19063	0	**	880.481	1071.44	0.283189	1.76e-81	n	558.517	556.261	-0.00584053	0.761977	n		zma-miR160b-5p	2.2182	2.6412	0.251804	0.37178	n	7.4406	0.7133	-3.38284	1.26e-27	**	3.9044	1.3541	-1.52777	3.9e-07	**	1.2868	0.7383	-0.801509	0.0773896	n
zma-miR167j-3p	3.2382	2.1812	-0.57007	0.0982632	n	6.4605	6.4182	-0.00947708	0.974404	n	2.1082	14.1159	2.74324	3.36e-45	**	1.2825	5.4921	2.0984	4.83e-14	**		zma-miR160c-3p	1.0167	0.8505	-0.257511	0.571557	n	1.5089	0.7133	-1.08092	0.0219245	*	1.0788	1.1607	0.105568	0.813638	n	1.6621	0.8251	-1.01037	0.0147359	*
zma-miR168a-3p	30.5609	15.1503	-1.01234	1.36e-16	**	76.789	30.3544	-1.33899	6.04e-69	**	36.5722	20.4339	-0.839783	3.82e-21	n	57.5238	27.8752	-1.04518	1.12e-47	**		zma-miR160c-5p	2.2182	2.6412	0.251804	0.37178	n	7.4406	0.7133	-3.38284	1.26e-27	**	3.9044	1.3541	-1.52777	3.9e-07	**	1.2868	0.7383	-0.801509	0.0773896	n
zma-miR169a-3p	3.5657	1.9843	-0.845555	0.00109	n	9.2373	17.3854	0.912336	8.36e-06	n	4.583	9.7901	1.09503	7e-10	**	4.2276	4.6631	0.14145	0.510501	n		zma-miR160d-5p	2.3568	2.865	0.281706	0.300188	n	7.9089	0.9877	-3.00133	2.49e-26	**	4.0071	1.6443	-1.28508	6.5e-06	**	1.5012	1.1291	-0.410943	0.292065	n
zma-miR169a-5p	5.6135	3.0397	-0.884971	0.00253	n	9.6907	14.9843	0.62878	0.000934814	n	3.0706	8.8794	1.53194	2.3e-14	**	5.3676	6.2693	0.224027	0.234718	n		zma-miR160e	2.3568	2.865	0.281706	0.300188	n	7.9089	0.9877	-3.00133	2.49e-26	**	4.0071	1.6443	-1.28508	6.5e-06	**	1.5012	1.1291	-0.410943	0.292065	n
zma-miR169b-3p	2.4645	1.39881	-0.81709	0.00249	n	9.124	17.2266	0.916897	8.73e-06	n	4.583	9.6193	1.06964	2.02e-09	**	4.0376	4.6631	0.207791	0.340185	n		zma-miR160g-3p	11.4143	11.7733	0.0446764	0.727645	n	15.8698	20.1372	0.343579	0.00207036	n	8.3225	23.0681	1.47081	4.57e-33	**	25.0382	11.5521	-1.11598	6.54e-25	**
zma-miR169b-5p	2.9466	1.9201	-0.61787	0.00269	n	5.6104	9.47405	0.755878	0.00320625	n	2.2457	6.7734	1.59271	7.01e-12	**	2.7076	3.5233	0.379913	0.142025	n		zma-miR160g-5p	2.3568	2.865	0.281706	0.300188	n	7.9089	0.9328	-3.08384	5.35e-27	**	4.0071	1.6443	-1.28508	6.5e-06	**	1.5012	1.1291	-0.410943	0.292065	n
zma-miR169c-5p	14.8103	8.17102	-0.858012	0.0963	n	14.7911	28.6868	0.955655	4.28e-09	n	8.341	20.1493	1.27244	1.83e-23	**	12.8728	11.9687	-0.105059	0.417751	n		zma-miR162-3p	3.4659	6.8939	0.99209	5.12e-07	n	3.226	5.8711	0.863884	0.000136135	n	4.7263	6.1418	0.37795	0.0553246	n	9.7579	3.5612	-1.45421	2.42e-15	**
zma-miR169f-5p	--	--	--	--	--	1.3601	1.5102	0.151027	0.712042	n	0.7791	2.0491	1.39511	0.000667752	**	--	--	--	--	--		zma-miR164a-5p	268.074	371.509	0.470767	3.09e-82	n	67.3818	442.141	2.71408	0	**	117.285	207.323	0.821857	4.95e-112	n	331.501	106.357	-1.6401	0	**
zma-miR169g	0.8167	0.543744	-0.586879	0.00141997	n	1.4734	1.1058	-0.414058	0.294733	n	0.8708	2.2198	1.35002	0.000549756	**	1.615	1.1917	-0.438513	0.264587	n		zma-miR164b-5p	269.183	372.091	0.467069	3.32e-81	n	67.5379	443.458	2.71503	0	**	117.696	208.097	0.822185	1.62e-112	n	332.734	106.618	-1.64192	0	**
zma-miR169h	--	--	--	--	--	1.3601	1.5102	0.151027	0.712042	n	0.7791	2.0491	1.39511	0.000667752	**	--	--	--	--	--		zma-miR164c-5p	269.645	372.314	0.465462	9.42e-81	n	67.694	444.336	2.71455	0	**	117.799	208.967	0.826949	4.39e-114	n	333.86	107.269	-1.63801	0	**
zma-miR169i-5p	1.5179	1.4148	-0.101479	0.789144	n	4.0236	3.9264	-0.0352797	0.907535	n	0.9624	5.4642	2.5053	9.19e-17	**	1.71	2.7461	0.683388	0.0272507	n		zma-miR164d-5p	268.074	371.509	0.470767	3.09e-82	n	67.3818	442.141	2.71408	0	**	117.285	207.323	0.821857	4.95e-112	n	331.501	106.357	-1.6401	0	**
zma-miR169j-5p	1.5179	1.4738	-0.042536	0.88403	n	4.0236	4.20405	0.0632912	0.825258	n	0.9624	5.4642	2.5053	9.19e-17	**	1.71	2.7979	0.710348	0.0211219	n		zma-miR164e-5p	3.0038	2.3726	-0.34032	0.202718	n	0.6764	2.1948	1.69814	8e-05	**	1.7467	1.209	-0.530818	0.16239	n	2.788	0.8686	-1.68247	2.65e-06	**
zma-miR169k-5p	1.5179	1.4148	-0.101479	0.789144	n	4.0236	3.9264	-0.0352797	0.907535	n	0.9624	5.4642	2.5053	9.19e-17	**	1.71	2.7461	0.683388	0.0272507	n		zma-miR164f-5p	7.9022	12.4	0.650014	2.73e-06	n	2.2894	10.0961	2.14076	2e-23	**	3.5448	7.5926	1.09889	4.59e-08	**	10.9374	2.4754	-2.14354	3.27e-28	**
zma-miR169r-5p	12.1139	7.0676	-0.777371	0.00127	n	15.1311	29.1549	0.946219	3.82e-09	n	8.5243	20.6047	1.27332	5.55e-24	**	13.2053	12.2278	-0.110952	0.386414	n		zma-miR164g-5p	252.824	353.558	0.483814	2.76e-82	n	65.0924	422.443	2.6982	0	**	112.867	200.069	0.82587	4.55e-109	n	320.027	101.363	-1.65867	0	**
zma-miR171d-5p	1.0119	1.0022	-0.0138963	0.926062	n	1.1901	0.7551	-0.656343	0.248541	n	1.604	1.1384	-0.494667	0.227474	n	1.33	0.5181	-1.36012	0.0077303	**		zma-miR166a-3p	12353.6	14995.4	0.279589	0	n	9112.88	10446.1	0.19698	0	n	9842.92	10498.1	0.0929655	5.21e-94	n	14073.1	3738.57	-1.91238	0	**
zma-miR171e-5p	1.4167	1.1201	-0.338907	0.475975	n	1.8135	1.2836	-0.498581	0.259556	n	1.2832	1.6506	0.363245	0.337494	n	1.805	0.7254	-1.31515	0.00236173	**		zma-miR166a-5p	6.1461	7.7892	0.341804	0.0393721	n	3.9545	5.2126	0.398508	0.0721898	n	3.5961	3.1435	-0.194061	0.434507	n	8.2567	1.4332	-2.52633	3.68e-26	**
zma-miR171l-3p	--	--	--	--	--	1.3034	0.9061	-0.524538	0.323135	n	1.5124	2.2198	0.55359	0.103106	n	1.7575	0.829	-1.08408	0.0100203	*		zma-miR166b-3p	12352.6	14994.3	0.279597	0	n	9112.26	10445.4	0.196988	0	n	9842.25	10496.6	0.092864	8.46e-94	n	14072	3738.01	-1.91249	0	**
zma-miR171m-3p	--	--	--	--	--	1.3034	0.9061	-0.524538	0.323135	n	1.5124	2.2198	0.55359	0.103106	n	1.7575	0.829	-1.08408	0.0100203	*		zma-miR166b-5p	2.0333	2.9545	0.539091	0.0540775	n	0.9366	1.5912	0.76461	0.0757175	n	1.2843	1.209	-0.087168	0.82835	n	1.9301	0.6514	-1.56706	0.000212286	**
zma-miR171m-5p	--	--	--	--	--	1.0201	1.0571	0.0514013	0.895259	n	--	--	--	--	--	1.14	0.1036	-3.45994	1.51e-05	**		zma-miR166c-3p	12352.6	14994.3	0.279597	0	n	9112.26	10445.4	0.196988	0	n	9842.15	10496.6	0.092879	7.91e-94	n	14072	3737.96	-1.9125	0	**
zma-miR172a	29.9537	53.8217	0.845454	5.7e-20	n	437.782	178.049	-1.29794	0	**	145.005	290.514	1.0025	2.1e-214	**	193.709	131.552	-0.558256	4.03e-54	n		zma-miR166c-5p	10.4438	12.4	0.247693	0.0552907	n	2.8097	6.4198	1.19211	1.96e-07	**	3.6989	5.0295	0.443319	0.0444824	n	8.5248	3.3874	-1.33149	4.66e-12	**
zma-miR172b-3p	29.9537	53.9396	0.848611	3.98e-20	n	437.782	178.049	-1.29794	0	**	145.005	290.514	1.0025	2.1e-214	**	193.709	131.604	-0.557687	5.03e-54	n		zma-miR166d-3p	12352.6	14994.3	0.279597	0	n	9112.26	10445.4	0.196988	0	n	9842.25	10496.6	0.092864	8.46e-94	n	14072	3737.96	-1.9125	0	**
zma-miR172c-3p	29.9537	53.9396	0.848611	3.98e-20	n	437.782	178.049	-1.29794	0	**	145.005	290.514	1.0025	2.1e-214	**	193.709	131.604	-0.557687	5.03e-54	n		zma-miR166d-5p	2.0333	2.9545	0.539091	0.0540775	n	0.9366	1.5912	0.76461	0.0757175	n	1.2843	1.209	-0.087168	0.82835	n	1.9301	0.6514	-1.56706	0.000212286	**
zma-miR172c-5p	1.9227	1.8864	-0.027498	0.908034	n	5.8938	18.4017	1.64257	2.08e-08	**	4.5371	2.9029	-0.644276	0.00876269	n	6.6976	3.9378	-0.766254	0.000145955	n		zma-miR166e	12352.6	14994.3	0.279593	0	n	9112.36	10445.4	0.196972	0	n	9842.25	10496.6	0.092864	8.46e-94	n	14072	3737.92	-1.91252	0	**
zma-miR172d-3p	29.9537	53.9396	0.848611	3.98e-20	n	437.782	178.049	-1.29794	0	**	145.005	290.514	1.0025	2.1e-214	**	193.709	131.604	-0.557687	5.03e-54	n		zma-miR166f	12342	14991.7	0.280591	0	n	9090.56	10441.1	0.199829	0	n	9827.45	10482.9	0.0931454	3.16e-94	n	14058.7	3727.54	-1.91517	0	**
zma-miR390a-5p	297.715	291.451	-0.030681	0.359389	n	256.719	292.067	0.186108	4.05e-09	n	183.961	287.099	0.642151	3.76e-99	n	396.111	195.481	-1.01887	1.94e-244	**		zma-miR166g-3p	12341.5	14991.2	0.280593	0	n	9090.51	10440.5	0.199761	0	n	9827.14	10482.7	0.093164	2.92e-94	n	14058.5	3727.15	-1.9153	0	**
zma-miR390b-5p	297.715	291.451	-0.030681	0.359389	n	256.719	292.067	0.186108	4.05e-09	n	183.961	287.099	0.642151	3.76e-99	n	396.111	195.481	-1.01887	1.94e-244	**		zma-miR166g-5p	6.8393	8.3264	0.283844	0.0739277	n	1.3528	5.2126	1.94605	1.85e-11	**	2.4659	2.273	-0.117517	0.690064	n	5.844	1.52	-1.94288	4.88e-14	**
zma-miR393a-3p	1.2096	1.61561	0.417547	0.0021946	n	2.8902	3.0958	0.0991429	0.730064	n	1.1457	0.9676	-0.243747	0.609774	n	1.14	0.479719	-1.24877	0.0849429	**		zma-miR166h-3p	12342	14991.7	0.280585	0	n	9090.56	10441.1	0.199829	0	n	9827.45	10482.9	0.0931454	3.16e-94	n	14058.7	3727.54	-1.91517	0	**
zma-miR393a-5p	9.1075	5.5413	-0.716831	0.000774111	n	28.3354	21.5954	-0.391882	0.000220422	n	5.4537	10.0177	0.877244	2.17e-07	n	23.9405	10.6216	-1.17245	1.07e-24	**		zma-miR166i-3p	12348.2	14990	0.279707	0	n	9109.87	10444	0.197178	0	n	9838.45	10495	0.0931953	1.98e-94	n	14071.2	3736.27	-1.91308	0	**
zma-miR393b-5p	1.2143	0.5895	-1.04256	0.0855289	n	3.7403	3.7754	0.0134755	0.946284	n	1.2374	2.2768	0.879696	0.0133597	n	3.2776	1.5544	-1.07628	0.000431785	**		zma-miR166j-3p	1614.77	1973.22	0.289219	2.09e-173	n	1025.04	1303.98	0.347249	2.03e-138	n	1394.17	1099.1	-0.343088	7.5e-155	n	1741.2	670.498	-1.37678	0	**
zma-miR393c-5p	9.1075	5.5413	-0.716831	0.000774111	n	28.1654	21.5199	-0.388253	0.000260749	n	5.4537	10.0177	0.877244	2.17e-07	n	23.8455	10.5698	-1.17377	1.21e-24	**		zma-miR166k-3p	1616.3	1975.28	0.289362	9.57e-174	n	1027.74	1305.63	0.345266	3.96e-137	n	1396.99	1101.76	-0.342522	1.1e-154	n	1744.68	671.974	-1.37649	0	**
zma-miR394a-5p	--	--	--	--	--	--	--	--	--	--	5.7746	0.683	-3.07976	2.47e-20	**	--	--	--	--	--		zma-miR166k-5p	1.0629	0.582	-0.868915	0.0806131	n	--	--	--	--	--	--	--	--	--	--	1.5012	0.3474	-2.11145	6.32e-05	**
zma-miR394b-5p	--	--	--	--	--	--	--	--	--	--	5.7287	0.683	-3.06825	4.07e-20	**	--	--	--	--	--		zma-miR166l-3p	3546.65	3778.83	0.0914841	4.63e-37	n	2583.72	2771.15	0.101036	1.54e-28	n	3339.83	2585.08	-0.369567	0	n	4167.59	1523.53	-1.4518	0	**
zma-miR395a-3p	2.3275	0.9432	-1.30315	0.00482111	**	0.9067	4.0775	2.16899	6.15e-09	**	1.0999	2.7321	1.31264	0.000173912	**	0.9975	1.7098	0.777439	0.0518206	n		zma-miR166m-3p	3510.7	3740.83	0.0915999	8.58e-37	n	2558.17	2744.75	0.101566	1.47e-28	n	3317.84	2560.03	-0.374086	0	n	4133.98	1504.16	-1.45858	0	**
zma-miR395b-3p	2.3275	0.9432	-1.30315	0.00482111	**	0.9067	4.0775	2.16899	6.15e-09	**	1.0999	2.7321	1.31264	0.000173912	**	0.9975	1.7098	0.777439	0.0518206	n		zma-miR166m-5p	18.8081	19.7863	0.0731477	0.461102	n	6.6081	9.7668	0.56365	0.000710844	n	9.7609	7.7861	-0.326113	0.0345799	n	18.8725	6.5143	-1.5346	1.85e-30	**
zma-miR395d-3p	2.3275	0.9432	-1.30315	0.00482111	**	0.9067	4.0775	2.16899	6.15e-09	**	1.0999	2.7321	1.31264	0.000173912	**	0.9975	1.7098	0.777439	0.0518206	n		zma-miR166n-3p	1612.97	1971.83	0.289815	5.9e-174	n	1024.36	1303.1	0.34723	2.59e-138	n	1392.47	1098.85	-0.34165	1.83e-153	n	1740.82	669.672	-1.37824	0	**
zma-miR395e-3p	2.3275	0.9432	-1.30315	0.00482111	**	0.9067	4.0775	2.16899	6.15e-09	**	1.1457	2.7321	1.25378	0.000292216	**	0.9975	1.7098	0.777439	0.0518206	n		zma-miR166n-5p	4.1128	6.1329	0.576449	0.00309697	n	2.1854	3.4568	0.66154	0.0204482	n	3.7502	2.5148	-0.576524	0.0268906	n	4.879	1.9109	-1.35233	1.22e-07	**
zma-miR395e-5p	1.2143	0.6485	-0.904946	0.125044	n	3.9103	1.2836	-1.60708	7.61e-06	**	1.0083	1.0245	0.022995	0.942364	n	0.76	1.0363	0.44737	0.356248	n		zma-miR167a-5p	984.539	1316.6	0.419295	1.08e-231	n	714.091	1255.53	0.814118	0	n	1010.92	973.019	-0.055134	0.000138152	n	1651.29	583.944	-1.49969	0	**
zma-miR395f-3p	2.3275	0.9432	-1.30315	0.00482111	**	0.9067	4.0775	2.16899	6.15e-09	**	1.0999	2.7321	1.31264	0.000173912	**	0.9975	1.7098	0.777439	0.0518206	n		zma-miR167b-5p	984.354	1316.78	0.419762	3.36e-232	n	714.091	1255.53	0.814118	0	n	1010.97	973.116	-0.0550638	0.000140804	n	1651.55	583.944	-1.49992	0	**
zma-miR395g-3p	2.3275	0.9432	-1.30315	0.00482111	**	0.9067	4.0775	2.16899	6.15e-09	**	1.0999	2.7321	1.31264	0.000173912	**	0.9975	1.7098	0.777439	0.0518206	n		zma-miR167c-5p	984.539	1316.6	0.419295	1.08e-231	n	714.091	1255.53	0.814118	0	n	1010.92	973.019	-0.055134	0.000138152	n	1651.29	583.944	-1.49969	0	**
zma-miR395h-3p	2.3275	0.9432	-1.30315	0.00482111	**	0.9067	4.0775	2.16899	6.15e-09	**	1.1457	2.7321	1.25378	0.000292216	**	0.9975	1.7098	0.777439	0.0518206	n		zma-miR167d-5p	984.539	1316.6	0.419295	1.08e-231	n	714.091	1255.53	0.814118	0	n	1010.92	973.019	-0.055134	0.000138152	n	1651.29	583.944	-1.49969	0	**
zma-miR395h-5p	1.2143	0.6485	-0.904946	0.125044	n	3.9103	1.2836	-1.60708	7.61e-06	**	1.0083	1.0245	0.022995	0.942364	n	0.76	1.0363	0.44737	0.356248	n		zma-miR167e-5p	30.7769	53.6291	0.801168	9.73e-32	n	12.6959	32.1537	1.34062	1.72e-37	**	21.0117	25.8247	0.297559	0.00164846	n	31.7936	13.7669	-1.20753	3.47e-35	**
zma-miR395i-3p	2.3275	0.9432	-1.30315	0.00482111	**	0.9067	4.0775	2.16899	6.15e-09	**	1.0999	2.7321	1.31264	0.000173912	**	0.9975	1.7098	0.777439	0.0518206	n		zma-miR167f-5p	30.8232	53.6291	0.798999	1.34e-31	n	12.7479	32.2086	1.33719	2.07e-37	**	21.0117	25.8247	0.297559	0.00164846	n	31.7936	13.8104	-1.20298	5.52e-35	**
zma-miR395j-3p	2.3275	0.9432	-1.30315	0.00482111	**	0.9067	4.0775	2.16899	6.15e-09	**	1.1457	2.7321	1.25378	0.000292216	**	0.9975	1.7098	0.777439	0.0518206	n		zma-miR167g-5p	19.5937	31.9178	0.703971	6.47e-16	n	12.5918	28.5872	1.18288	7.68e-28	**	19.3164	16.2009	-0.253752	0.019123	n	30.2924	12.1166	-1.32197	1.69e-38	**
zma-miR395j-5p	1.2143	0.6485	-0.904946	0.125044	n	3.9103	1.2836	-1.60708	7.61e-06	**	1.0083	1.0245	0.022995	0.942364	n	0.76	1.0363	0.44737	0.356248	n		zma-miR167h-3p	7.8098	5.3719	-0.539853	0.00161151	n	2.9138	8.6694	1.57303	7.53e-14	**	3.6475	3.2402	-0.170825	0.486471	n	6.0585	2.9532	-1.03668	1.85e-06	**
zma-miR395n-3p	2.3275	0.9432	-1.30315	0.00482111	**	0.9067	4.0775	2.16899	6.15e-09	**	1.0999	2.7321	1.31264	0.000173912	**	0.9975	1.7098	0.777439	0.0518206	n		zma-miR167h-5p	19.9172	32.2311	0.694439	1.03e-15	n	12.6438	28.9164	1.19346	1.61e-28	**	19.5218	16.3943	-0.251892	0.0193317	n	30.6141	12.2469	-1.32178	7e-39	**
zma-miR395n-5p	1.2143	2.2401	0.883438	0.0626561	n	6.5171	2.5673	-1.34398	3.56e-07	**	1.4666	1.1953	-0.295103	0.480878	n	2.1375	1.2435	-0.781518	0.0304031	n		zma-miR167i-3p	7.8098	5.3719	-0.539853	0.00161151	n	2.9138	8.6694	1.57303	7.53e-14	**	3.6475	3.2402	-0.170825	0.486471	n	6.0585	2.9532	-1.03668	1.85e-06	**
zma-miR395p-3p	2.3275	0.9432	-1.30315	0.00482111	**	0.9067	4.0775	2.16899	6.15e-09	**	1.1457	2.7321	1.25378	0.000292216	**	0.9975	1.7098	0.777439	0.0518206	n		zma-miR167i-5p	19.9172	32.2311	0.694439	1.03e-15	n	12.6438	28.9164	1.19346	1.61e-28	**	19.5218	16.3943	-0.251892	0.0193317	n	30.6141	12.2469	-1.32178	7e-39	**
zma-miR395p-5p	1.2143	0.6485	-0.904946	0.125044	n	3.9103	1.2836	-1.60708	7.61e-06	**	1.0083	1.0245	0.022995	0.942364	n	0.76	1.0363	0.44737	0.356248	n		zma-miR167j-5p	30.8232	53.6738	0.800201	1.06e-31	n	12.6959	32.0989	1.33816	2.5e-37	**	21.0117	25.8247	0.297559	0.00164846	n	31.7936	13.7669	-1.20753	3.47e-35	**
zma-miR396a-5p	4.149	7.6046	0.874109	0.000464691	n	9.634	8.5325	-0.175166	0.321844	n	4.5371	9.6762	1.09267	9.41e-10	**	4.1801	5.2849	0.338339	0.106534	n		zma-miR168a-3p	1.2477	3.2231	1.36918	9.79e-06	**	6.2959	3.2373	-0.959622	1.71e-05	n	0.7192	7.3508	3.35344	6.28e-29	**	3.4314	4.6903	0.450883	0.0469935	n
zma-miR396b-5p	4.149	7.6046	0.874109	0.000464691	n	9.634	8.5325	-0.175166	0.321844	n	4.5371	9.7331	1.10113	6.58e-10	**	4.1801	5.2849	0.338339	0.106534	n		zma-miR168a-5p	34412.2	34010.7	-0.016932	6.15e-13	n	29819.3	39200	0.394605	0	n	26491.8	35917.5	0.439143	0	n	48103.2	21450.5	-1.16512	0	**
zma-miR396e-5p	0.6072	2.4759	2.02771	0.000239608	**	1.9835	4.757	1.262	2.09e-05	**	0.6874	7.2287	3.39451	3.15e-29	**	0.7125	6.0103	3.07648	9.4e-23	**		zma-miR168b-3p	9.2423	13.2953	0.524593	6.17e-05	n	18.4715	15.9123	-0.215159	0.0594403	n	8.7335	25.6796	1.55599	1.2e-39	**	15.87	16.9807	0.0975938	0.382585	n
zma-miR396f-3p	2.8335	13.4996	2.25226	5.99e-21	**	5.1004	11.7038	1.19829	1.45e-10	**	6.462	20.7185	1.68087	8.57e-36	**	5.2251	13.834	1.40469	1.7e-19	**		zma-miR168b-5p	34412.2	34010.7	-0.016932	6.15e-13	n	29819.3	39200	0.394605	0	n	26491.8	35917.5	0.439143	0	n	48103.2	21450.5	-1.16512	0	**
zma-miR396f-5p	0.6072	2.4759	2.02771	0.000239608	**	1.9835	4.757	1.262	2.09e-05	**	0.6874	7.2287	3.39451	3.15e-29	**	0.7125	6.0103	3.07648	9.4e-23	**		zma-miR169a-5p	1.2477	1.0296	-0.277187	0.500633	n	1.1447	1.49258	0.382841	0.427159	n	0.5137	1.5959	1.63537	0.000803271	**	0.697	1.1291	0.695943	0.159202	n
zma-miR397a-5p	9.2087	4.3623	-1.07791	1.67e-06	**	27.3153	18.7261	-0.544659	9.32e-07	n	15.628	21.6292	0.468847	1.29e-05	n	9.8327	12.6423	0.362599	0.007706	n		zma-miR169b-5p	0.9704	1.0296	0.0854325	0.848985	n	--	--	--	--	--	0.5137	1.4992	1.54519	0.00183734	**	--	--	--	--	--
zma-miR397b-3p	--	--	--	--	--	0.51	1.2081	1.24417	0.0346881	*	1.5582	161.365	6.69431	0	**	--	--	--	--	--		zma-miR169c-3p	1.5712	1.03478	-0.602547	0.000740548	n	1.665	1.68412	0.0164702	0.967988	n	0.1027	3.482	5.08341	1.25e-18	**	1.0723	2.2149	1.04653	0.00463776	**
zma-miR397b-5p	72.5568	64.9044	-0.160795	0.0203102	n	153.521	416.58	1.44015	0	**	114.116	102.226	-0.158735	0.000369372	n	108.54	80.206	-0.436443	2.04e-20	n		zma-miR169c-5p	5.5916	4.4765	-0.32089	0.0995738	n	4.5268	4.91401	0.11841	0.604099	n	0.7706	8.4148	3.44887	1.06e-33	**	3.1633	6.4709	1.03254	1.34e-06	**
zma-miR398a-5p	39.1624	7.7225	-2.34233	6.69e-69	**	68.9684	27.6361	-1.31938	9.19e-61	**	57.1497	90.6149	0.665002	1.69e-34	n	30.7807	114.04	1.88944	6.17e-227	**		zma-miR169i-3p	1.0167	0.5372	-0.920363	0.0731354	n	1.5089	10.3726	2.7812	1.22e-05	**	--	--	--	--	--	0.3217	1.4766	2.19849	8.61e-05	**
zma-miR398b-5p	45.2341	7.8994	-2.5176	1.59e-86	**	49.587	33.8278	-0.551753	2.18e-11	n	40.4219	45.7059	0.177243	0.0117946	n	38.3808	113.366	1.56253	7.42e-173	**		zma-miR169k-3p	--	--	--	--	--	1.4049	35.9516	4.67752	2.27e-07	**	--	--	--	--	--	0.2681	1.3463	2.32816	0.000108154	**
zma-miR399a-3p	--	--	--	--	--	14.111	5.3611	-1.39622	9.78e-15	**	3.5289	25.3858	2.84673	3.6e-83	**	1.9	2.7979	0.558345	0.0626558	n		zma-miR169r-5p	5.5454	4.4318	-0.323399	0.0984812	n	4.4227	4.88335	0.142945	0.537539	n	0.822	8.3181	3.33904	1.96e-32	**	2.8952	6.4709	1.1603	1.1e-07	**
zma-miR399a-5p	--	--	--	--	--	1.0767	0.808032	-0.414133	0.367939	n	0.5041	3.0736	2.60815	1.99e-10	**	--	--	--	--	--		zma-miR171d-5p	19.9634	38.5431	0.949115	1.81e-30	n	10.7187	15.0892	0.493386	0.000191433	n	6.062	12.1869	1.00747	1.05e-10	**	14.476	6.9052	-1.06791	4.07e-14	**
zma-miR399b-3p	--	--	--	--	--	6.0638	9.93802	0.712736	0.00357645	n	5.1329	20.8323	2.02098	6.04e-46	**	0.76	1.8653	1.29534	0.00199309	**		zma-miR172b-5p	--	--	--	--	--	1.9252	11.2588	2.54797	2.19e-06	**	0.3082	2.418	2.97188	2.17e-09	**	1.0187	2.2149	1.12051	0.00277276	**
zma-miR399b-5p	5.3633	3.0065	-0.835036	0.00313051	n	170.863	275.575	0.689612	6.41e-52	n	144.18	385.569	1.41911	0	**	9.5952	30.7767	1.68145	1.8e-53	**		zma-miR172d-5p	--	--	--	--	--	1.9252	11.2588	2.54797	2.19e-06	**	0.3082	2.418	2.97188	2.17e-09	**	1.0187	2.2149	1.12051	0.00277276	**
zma-miR399c-3p	--	--	--	--	--	14.1677	36.9208	1.38183	1.39e-14	**	3.4831	25.4428	2.86881	4.97e-84	**	1.9	2.7979	0.558345	0.0626558	n		zma-miR172e	2.6341	3.7155	0.496246	0.0448514	n	10.0422	12.8525	0.355973	0.0250023	n	2.8769	12.2353	2.08846	9.96e-29	**	6.7555	7.3829	0.128125	0.454845	n
zma-miR399c-5p	1.2167	0.809605	-0.587683	0.00141997	n	42.1631	91.6085	1.1195	1.26e-29	**	26.0313	116.57	2.16288	1.32e-271	**	2.7076	6.6838	1.30365	3.23e-09	**		zma-miR319a-3p	15.1574	26.0535	0.781455	1.3e-15	n	14.569	42.9815	1.56082	7.84e-22	**	18.7512	19.441	0.0521195	0.618511	n	19.7839	14.6789	-0.430583	7.27e-05	n
zma-miR399d-3p	0.1012	1.179	3.54228	0.00113655	**	6.4038	3.63275	-0.817867	3.32e-34	**	1.5124	38.8187	4.68184	2.1e-191	**	0.19	8.4973	5.48293	7.01e-47	**		zma-miR319b-3p	15.1112	25.6059	0.760858	9.64e-15	n	14.9333	44.6614	1.5805	1.01e-22	**	19.0595	20.8919	0.132433	0.195058	n	20.052	15.4607	-0.37514	0.000443189	n
zma-miR399d-5p	--	--	--	--	--	--	--	--	--	--	0.01	16.9049	10.7232	6.51e-105	**	--	--	--	--	--		zma-miR319c-3p	15.1112	25.9192	0.778403	1.92e-15	n	14.4129	42.5383	1.5614	1.26e-21	**	18.6999	19.2476	0.041648	0.691828	n	19.6767	14.6789	-0.422744	0.000100348	n
zma-miR399e-3p	14.1673	19.041	0.426544	0.00313816	n	89.3132	138.82	0.636268	1.82e-24	n	39.8719	110.366	1.46885	2.9e-150	**	23.9405	34.1964	0.514391	1.38e-09	n		zma-miR319d-3p	15.1112	25.6059	0.760858	9.64e-15	n	14.9333	44.6614	1.5805	1.01e-22	**	19.0595	20.8919	0.132433	0.195058	n	20.052	15.4607	-0.37514	0.000443189	n
zma-miR399e-5p	2.5299	2.9475	0.220411	0.560868	n	57.0109	129.653	1.18534	4.6e-43	**	23.3274	45.4213	0.961343	8.2e-33	n	3.6576	10.3107	1.49517	3.14e-16	**		zma-miR390a-3p	1.8947	1.7011	-0.155501	0.632854	n	3.5382	1.1523	-1.6185	1.37e-06	**	0.6165	1.19479	0.954587	2.28e-05	n	1.9838	1.9109	-0.0540143	0.855538	n
zma-miR399f-3p	--	--	--	--	--	3.0036	19.9109	2.72879	5.36e-08	**	1.8332	6.3749	1.79804	4.01e-13	**	--	--	--	--	--		zma-miR390b-3p	1.8947	1.7011	-0.155501	0.632854	n	3.5382	1.1523	-1.6185	1.37e-06	**	0.6165	1.19479	0.954587	2.28e-05	n	1.9838	1.9109	-0.0540143	0.855538	n
zma-miR399f-5p	--	--	--	--	--	1.7001	4.253	1.32286	0.0119252	*	1.4207	2.1629	0.606365	0.0809402	n	--	--	--	--	--		zma-miR393a-5p	2.0333	1.2087	-0.750367	0.031926	n	1.8732	0.8779	-1.09338	0.0097281	**	--	--	--	--	--	0.8578	1.6937	0.981465	0.0193908	n
zma-miR399g-5p	--	--	--	--	--	--	--	--	--	--	0.275	1.0815	1.97553	0.00165296	**	--	--	--	--	--		zma-miR393c-5p	2.0333	1.2087	-0.750367	0.031926	n	1.8732	0.8779	-1.09338	0.0097281	**	--	--	--	--	--	0.8578	1.6937	0.981465	0.0193908	n
zma-miR399h-3p	--	--	--	--	--	14.111	5.3611	-1.39622	9.78e-15	**	3.4831	25.3858	2.86558	9.54e-84	**	1.9	2.7979	0.558345	0.0626558	n		zma-miR396a-3p	4.2053	8.1921	0.962025	9.36e-08	n	0.9366	4.8834	2.38238	1.5e-13	**	1.4385	2.7566	0.938325	0.00401637	n	4.9326	1.7372	-1.50558	7.87e-09	**
zma-miR399h-5p	--	--	--	--	--	--	--	--	--	--	0.55	1.423	1.37143	0.00523068	**	--	--	--	--	--		zma-miR396a-5p	2.0795	3.7155	0.83732	0.00142783	n	0.4683	1.6461	1.81355	0.000367048	**	1.233	1.7893	0.537222	0.156482	n	2.091	0.912	-1.19709	0.00168864	**
zma-miR399i-3p	13.5601	18.2746	0.430472	0.00352778	n	84.8929	132.93	0.646952	5.55e-24	n	37.8554	105.641	1.48061	1.24e-145	**	22.943	32.2793	0.492555	1.54e-08	n		zma-miR396b-3p	4.2053	8.1921	0.962025	9.36e-08	n	0.9366	4.8834	2.38238	1.5e-13	**	1.4385	2.7566	0.938325	0.00401637	n	4.9326	1.7372	-1.50558	7.87e-09	**
zma-miR399i-5p	--	--	--	--	--	0.01	23.1056	11.174	2.43e-113	**	0.01	55.0975	12.4278	0	**	0.01	8.0828	9.65871	1.03e-50	**		zma-miR396b-5p	2.1257	3.7155	0.805618	0.00203376	n	0.4683	1.6461	1.81355	0.000367048	**	1.233	1.7893	0.537222	0.156482	n	2.091	0.912	-1.19709	0.00168864	**
zma-miR399j-3p	13.6613	18.2746	0.419745	0.00436859	n	85.1196	132.717	0.640786	1.15e-23	n	37.947	105.983	1.48178	2.87e-146	**	22.943	32.4347	0.499484	9.25e-09	n		zma-miR396c	14.187	23.4571	0.725455	1.16e-12	n	2.4455	18.2717	2.90141	8.09e-58	**	5.1373	6.6738	0.377498	0.0459347	n	8.9001	8.1646	-0.124439	0.415014	n
zma-miR399j-5p	4.3992	3.15661	-0.478863	1.73e-08	n	69.5918	143.487	1.04393	6.39e-43	**	67.3239	101.771	0.596137	5.42e-32	n	12.7303	18.4453	0.534987	4.02e-06	n		zma-miR396d	14.187	23.4571	0.725455	1.16e-12	n	2.4455	18.2717	2.90141	8.09e-58	**	5.1373	6.6738	0.377498	0.0459347	n	8.9001	8.1646	-0.124439	0.415014	n
zma-miR408a	118.803	130.988	0.140865	0.00667759	n	467.648	305.734	-0.613147	2.99e-113	n	372.367	205.933	-0.854552	1.66e-205	n	294.126	146.889	-1.00171	2.31e-220	**		zma-miR396e-5p	0.647	2.9993	2.21279	2.67e-09	**	0.2602	1.9753	2.92438	1.85e-07	**	0.2055	1.4025	2.77079	1.34e-05	**	1.1795	0.912	-0.37107	0.393804	n
zma-miR408b-3p	118.702	130.811	0.140144	0.0069935	n	467.591	305.432	-0.614398	1.22e-113	n	372.321	205.42	-0.857968	7.36e-207	n	294.031	146.785	-1.00226	1.72e-220	**		zma-miR396f-3p	4.2053	16.3842	1.96202	1.89e-38	**	3.8504	19.808	2.363	5.06e-50	**	1.233	12.0902	3.29359	6.17e-46	**	3.6994	9.9018	1.4204	1.47e-14	**
zma-miR408b-5p	2237.12	869.342	-1.36364	0	**	2138.98	1509.72	-0.502649	0	n	2253.22	2708.2	0.265347	1.78e-179	n	1084.83	3142.85	1.53461	0	**		zma-miR396f-5p	0.647	2.9993	2.21279	2.67e-09	**	0.2602	1.9753	2.92438	1.85e-07	**	0.2055	1.4025	2.77079	1.34e-05	**	1.1795	0.912	-0.37107	0.393804	n
zma-miR444a	17.1019	40.7937	1.25419	6.77e-28	**	54.574	39.944	-0.450235	5.33e-09	n	27.9103	52.8777	0.921862	1.89e-35	n	23.513	33.0047	0.489213	1.31e-08	n		zma-miR397a-5p	--	--	--	--	--	0.1041	1.262	3.59967	5.77e-06	**	--	--	--	--	--	1.3404	0.304	-2.14052	0.000140158	**
zma-miR444b	17.1019	40.7937	1.25419	6.77e-28	**	54.574	39.944	-0.450235	5.33e-09	n	27.9103	52.8777	0.921862	1.89e-35	n	23.513	33.0047	0.489213	1.31e-08	n		zma-miR397b-5p	6.1461	9.535	0.633562	5.87e-05	n	3.278	16.7353	2.35201	2.76e-42	**	4.7263	4.5459	-0.0561453	0.78909	n	26.1641	3.2572	-3.00588	9.82e-96	**
zma-miR528a-3p	100.79	80.5263	-0.323822	8.49e-08	n	345.465	116.207	-1.57184	0	**	505.182	137.744	-1.87481	0	**	128.585	386.574	1.58802	0	**		zma-miR398a-3p	2.3568	9.4903	2.00962	1.32e-23	**	0.4163	9.7668	4.55219	3.39e-45	**	2.8769	1.8377	-0.646614	0.0319367	n	9.6507	0.2171	-5.4742	1.16e-55	**
zma-miR528b-3p	100.79	80.3494	-0.326995	6.44e-08	n	345.465	116.056	-1.57372	0	**	505.182	137.744	-1.87481	0	**	128.538	386.367	1.58778	0	**		zma-miR398a-5p	0.6932	1.3877	1.00135	0.0247976	*	0.2602	2.3045	3.14676	4.87e-09	**	--	--	--	--	--	--	--	--	--	--
zma-miR529-5p	16.09	9.7858	-0.717403	8.1e-06	n	0.9634	5.5876	2.53602	6.45e-14	**	1.0541	1.3091	0.312564	0.455651	n	1.995	5.3885	1.43349	1.12e-08	**		zma-miR398b-3p	2.3568	9.4903	2.00962	1.32e-23	**	0.4163	9.7668	4.55219	3.39e-45	**	2.9283	1.8377	-0.672162	0.0251013	n	9.7043	0.2171	-5.48219	5.33e-56	**
zma-miR827-3p	311.579	447.021	0.520744	6.05e-67	n	2608.56	1757.91	-0.56939	0	n	1734.98	3475.75	1.00241	0	**	905.227	1134.23	0.325362	4.74e-115	n		zma-miR398b-5p	--	--	--	--	--	0.5724	2.4143	2.07651	2.11e-06	**	--	--	--	--	--	1.6084	0.2171	-2.88919	6.62e-07	**
zma-miR827-5p	41.4899	215.228	2.37503	0	**	539.053	314.87	-0.77567	1.66e-195	n	91.8429	810.184	3.14101	0	**	112.293	250.307	1.15644	2.9e-239	**		zma-miR399b-5p	--	--	--	--	--	3.278	2.26624	-0.532513	1.25e-07	n	0.6165	4.4008	2.83559	2.11e-15	**	1.5548	1.2594	-0.303992	0.416841	n
																						zma-miR399c-5p	--	--	--	--	--	1.3008	0.734251	-0.825055	0.0221018	n	0.3082	1.4025	2.18606	0.000143318	**	1.394	0.824932	-0.756883	0.000195937	n
																						zma-miR399d-3p	0.01	1.3877	7.11655	7.71e-10	**	0.2602	0.163512	-0.670223	5.13e-26	n	0.0514	6.2869	6.93444	2.34e-36	**	0.1072	2.128	4.31112	7.28e-11	**
																						zma-miR399e-3p	3.3734	8.2816	1.29571	8.99e-12	**	12.5398	7.78753	-0.687277	6.1e-09	n	6.1134	13.7345	1.16776	1.07e-14	**	17.3176	10.4504	-0.728677	1.01e-27	n
																						zma-miR399e-5p	--	--	--	--	--	--	--	--	--	--	0.1541	1.0156	2.72039	0.000277062	**	--	--	--	--	--
																						zma-miR399i-3p	3.0962	8.013	1.37184	2.37e-12	**	12.0195	7.5877	-0.663641	4.41e-08	n	5.9079	13.2025	1.16009	4.72e-14	**	16.9959	9.601	-0.82393	2.39e-27	n
																						zma-miR399i-5p	--	--	--	--	--	0.01	2.7435	8.09987	2.25e-16	**	0.01	1.4025	7.13186	4.55e-09	**	--	--	--	--	--
																						zma-miR399j-3p	3.1886	7.9683	1.32135	1.1e-11	**	12.0715	7.6535	-0.657413	5.7e-08	n	5.9593	13.2025	1.1476	7.75e-14	**	16.9959	10.3398	-0.716982	2.39e-27	n
																						zma-miR399j-5p	--	--	--	--	--	6.9203	13.0268	0.91258	1.53e-05	n	0.2055	3.7721	4.19816	3.72e-18	**	1.0723	1.0857	0.0179169	0.98391	n
																						zma-miR408a	4.0666	12.8925	1.66464	9.87e-25	**	1.1447	11.4678	3.32455	7.04e-42	**	1.9522	1.741	-0.165185	0.621862	n	6.1121	1.6069	-1.92739	1.78e-14	**
																						zma-miR408b-3p	4.0666	12.8925	1.66464	9.87e-25	**	1.1447	11.4678	3.32455	7.04e-42	**	1.9522	1.741	-0.165185	0.621862	n	6.1121	1.6069	-1.92739	1.78e-14	**
																						zma-miR408b-5p	144.458	191.865	0.409446	6.9e-34	n	15.0894	204.719	3.76204	0	**	8.528	21.3271	1.32241	2.26e-26	**	54.9017	26.4047	-1.05606	3.2e-48	**
																						zma-miR444a	19.3627	54.3005	1.48769	3.31e-84	**	17.3788	28.9713	0.737296	1.28e-13	n	20.4466	23.8902	0.224558	0.0207033	n	28.9521	11.0743	-1.38645	1.47e-39	**
																						zma-miR444b	19.3627	54.3005	1.48769	3.31e-84	**	17.3788	28.9713	0.737296	1.28e-13	n	20.4466	23.8902	0.224558	0.0207033	n	28.9521	11.0743	-1.38645	1.47e-39	**
																						zma-miR528a-3p	0.5545	1.0744	0.954272	0.0588148	n	0.7805	3.2922	2.07658	2.78e-08	**	0.3082	1.8377	2.57596	1.45e-06	**	2.5199	0.4343	-2.5366	5.72e-09	**
																						zma-miR528a-5p	9219.45	17349	0.912096	0	n	2657.97	27111.9	3.35053	0	**	4824.93	5686.79	0.237108	3.34426561558024e-310	n	29552.6	3389.19	-3.12427	0	**
																						zma-miR528b-3p	0.5545	1.0744	0.954272	0.0588148	n	0.7805	3.2922	2.07658	2.78e-08	**	0.3082	1.8377	2.57596	1.45e-06	**	2.5199	0.4343	-2.5366	5.72e-09	**
																						zma-miR528b-5p	9337.84	17557.3	0.910909	0	n	2693.97	27505.1	3.35189	0	**	4869.47	5779.36	0.247144	0	n	29832.1	3436.52	-3.11785	0	**
																						zma-miR529-3p	--	--	--	--	--	--	--	--	--	--	0.1027	1.209	3.55731	6.21e-06	**	--	--	--	--	--
																						zma-miR529-5p	18.5309	28.5156	0.621818	7.76e-12	n	17.2747	24.9109	0.528116	3.38e-07	n	7.7574	33.9976	2.13179	6.12e-79	**	19.5158	14.0275	-0.476385	1.52e-05	n
																						zma-miR827-3p	115.714	129.999	0.167938	1.93e-05	n	510.437	583.651	0.193373	9.68e-22	n	166.706	427.316	1.35799	0	**	379.647	136.714	-1.4735	0	**
																						zma-miR827-5p	29.1133	48.8391	0.746358	6.89e-26	n	39.4925	129.164	1.70955	2.79e-207	**	47.1607	50.2952	0.0928356	0.15548	n	73.3988	13.7235	-2.41911	1.75e-208	**
